# Supplementary material for: Bacterial Communities Show Algal Host (Fucus spp.)/Zone Differentiation Across the Stress Gradient of the Intertidal Zone
Source: Front Microbiol. 2020 Sep 24;11:563118. doi: 10.3389/fmicb.2020.563118 (PMC7541829; doi:10.3389/fmicb.2020.563118)
Supplement: Supplementary file 5 [file Table_1.xlsx]

## Sheet: Sheet1
PNA Clamp Sequences
PNA ID	5' - 3' sequence
FucusCP1R	CTACAAACGCTTTACGCC
FucusCP1F	TACTGGGCTATTACTGAC
FucusCP2F	AGCTCAACTTCAAACATG
FucusCP2R	CGGTGGTCCTTCCAATCT
Fucus18SF	ATTCTTGGATTTATGGAA
Fucus18SR	GCCACAAATCCAACTACG
