# Supplementary material for: Bacterial Communities Show Algal Host (Fucus spp.)/Zone Differentiation Across the Stress Gradient of the Intertidal Zone
Source: Front Microbiol. 2020 Sep 24;11:563118. doi: 10.3389/fmicb.2020.563118 (PMC7541829; doi:10.3389/fmicb.2020.563118)
Supplement: Supplementary file 7 [file Table_3.xlsx]

## Sheet: Read Me
Presence/Absence of Taxon in Congeners, Transplant Treatments, and the Water Column
Description of data found in this file:
"Summary": The number of unique members of different taxonomic ranks occuring among congeners, transplant treatments, and the water column
"Phylum": The presence or absence (NA) of different phyla among congeners, transplant treatments, and the water column
"Class": The presence or absence (NA) of different classes among congeners, transplant treatments, and the water column
"Order": The presence or absence (NA) of different orders among congeners, transplant treatments, and the water column
"Family": The presence or absence (NA) of different families among congeners, transplant treatments, and the water column
"Genus": The presence or absence (NA) of different genera among congeners, transplant treatments, and the water column
"ASV": The presence or absence (NA) of different ASVs among congeners, transplant treatments, and the water column
"Taxonomy": The taxonomic assignment from Silva v132 for each of our ASVs

## Sheet: Summary
Taxonomic Rank	Fucus spiralis	Dry	Watered	Procedural Control	Fucus vesiculosus	Fucus distichus	Water Column
Phylum	15	12	17	13	18	16	18
Class	34	25	34	23	30	30	33
Order	98	78	99	81	91	98	109
Family	160	130	177	146	155	184	181
Genus	333	286	381	311	318	373	352
ASV	2046	2029	2546	2197	2422	2644	1586

## Sheet: Phylum
Phylum	Fucus spiralis	Dry	Watered	Procedural Control	Fucus vesiculosus	Fucus distichus	Water Column
Acidobacteria	1	1	1	1	1	1	1
Actinobacteria	1	1	1	1	1	1	1
Armatimonadetes	NA	NA	NA	NA	NA	NA	1
Bacteroidetes	1	1	1	1	1	1	1
Chloroflexi	1	1	1	1	1	1	1
Cyanobacteria	1	1	1	1	1	1	1
Dadabacteria	NA	NA	NA	NA	NA	NA	1
DeinococcusThermus	1	NA	1	NA	1	NA	1
Elusimicrobia	1	NA	NA	NA	NA	NA	NA
Epsilonbacteraeota	1	1	1	1	1	1	1
FBP	NA	NA	1	NA	NA	NA	NA
Fibrobacteres	NA	NA	1	NA	1	1	NA
Firmicutes	1	1	1	1	1	1	1
Fusobacteria	1	1	1	1	1	1	1
Gemmatimonadetes	1	NA	NA	NA	1	1	1
Kiritimatiellaeota	NA	NA	1	1	1	1	NA
Lentisphaerae	1	1	1	1	1	1	1
Marinimicrobia (SAR406 clade)	NA	NA	NA	NA	NA	NA	1
Nitrospirae	NA	NA	1	NA	NA	NA	NA
Planctomycetes	1	1	1	1	1	1	1
Proteobacteria	1	1	1	1	1	1	1
Spirochaetes	NA	NA	NA	NA	1	NA	NA
Tenericutes	NA	NA	NA	NA	1	1	1
Verrucomicrobia	1	1	1	1	1	1	1

## Sheet: Class
Class	Fucus spiralis	Dry	Watered	Procedural Control	Fucus vesiculosus	Fucus distichus	Water Column
Acidimicrobiia	1	1	1	1	1	1	1
Acidobacteriia	NA	NA	NA	NA	NA	NA	1
Actinobacteria	1	1	1	1	1	1	1
Alphaproteobacteria	1	1	1	1	1	1	1
Anaerolineae	1	1	1	1	1	1	1
Armatimonadetes_cl	NA	NA	NA	NA	NA	NA	1
Bacilli	1	1	1	1	1	1	1
Bacteroidia	1	1	1	1	1	1	1
BD211 terrestrial group	NA	NA	NA	NA	1	1	1
Campylobacteria	1	1	1	1	1	1	1
Clostridia	NA	1	1	1	NA	1	1
Dadabacteriia	NA	NA	NA	NA	NA	NA	1
Deinococci	1	NA	1	NA	1	NA	1
Deltaproteobacteria	1	1	1	1	1	1	1
Fusobacteriia	1	1	1	1	1	1	1
Gammaproteobacteria	1	1	1	1	1	1	1
GittGS136	NA	NA	NA	NA	NA	NA	1
Lentisphaeria	1	1	1	1	1	1	1
Marinimicrobia (SAR406 clade)_cl	NA	NA	NA	NA	NA	NA	1
Mollicutes	NA	NA	NA	NA	1	1	1
Negativicutes	NA	1	1	NA	NA	1	1
OM190	1	1	1	1	1	1	1
Oxyphotobacteria	1	1	1	1	1	1	1
Phycisphaerae	1	1	1	1	1	1	1
Pla3 lineage	1	NA	NA	1	1	1	1
Planctomycetacia	1	1	1	1	1	1	1
Rhodothermia	1	1	1	1	1	1	1
S0134 terrestrial group	NA	NA	NA	NA	NA	NA	1
Subgroup 6	1	NA	NA	NA	NA	NA	1
Thermoanaerobaculia	1	1	1	1	1	1	1
Thermoleophilia	1	NA	NA	NA	NA	1	1
TK10	NA	NA	NA	NA	NA	NA	1
Verrucomicrobiae	1	1	1	1	1	1	1
BD711	1	NA	1	NA	1	1	NA
Blastocatellia (Subgroup 4)	1	1	1	NA	NA	NA	NA
Chloroflexia	1	1	1	NA	NA	NA	NA
Coriobacteriia	NA	NA	1	NA	NA	1	NA
Erysipelotrichia	NA	1	1	NA	NA	NA	NA
FBP_cl	NA	NA	1	NA	NA	NA	NA
Fibrobacteria	NA	NA	1	NA	1	1	NA
Gemmatimonadetes	1	NA	NA	NA	NA	NA	NA
Holophagae	1	NA	NA	NA	NA	NA	NA
Ignavibacteria	1	NA	NA	NA	NA	NA	NA
KD496	NA	NA	NA	NA	NA	1	NA
Kiritimatiellae	NA	NA	1	1	1	1	NA
Leptospirae	NA	NA	NA	NA	1	NA	NA
Lineage IIc	1	NA	NA	NA	NA	NA	NA
Longimicrobia	1	NA	NA	NA	NA	NA	NA
Melainabacteria	1	1	1	1	1	1	NA
Nitriliruptoria	1	NA	1	NA	1	NA	NA
Rubrobacteria	1	NA	1	NA	NA	NA	NA
Sericytochromatia	1	NA	1	1	1	NA	NA
Spirochaetia	NA	NA	NA	NA	1	NA	NA
Thermodesulfovibrionia	NA	NA	1	NA	NA	NA	NA
vadinHA49	NA	1	NA	NA	NA	NA	NA

## Sheet: Order
Order	Fucus spiralis	Dry	Watered	Procedural Control	Fucus vesiculosus	Fucus distichus	Water Column
Actinomarinales	1	1	1	1	NA	1	1
Actinomycetales	NA	NA	1	NA	NA	1	NA
Alphaproteobacteria Incertae Sedis	1	1	1	1	1	NA	NA
Alphaproteobacteria_or	1	1	1	1	1	1	1
Alteromonadales	1	1	1	1	1	1	1
Arenicellales	1	1	1	1	1	1	1
Armatimonadetes_cl_or	NA	NA	NA	NA	NA	NA	1
Azospirillales	1	1	1	NA	NA	NA	NA
B2M28	1	NA	NA	NA	1	NA	NA
Bacillales	1	1	1	1	1	1	1
Bacteroidales	1	1	1	1	1	1	1
Bacteroidetes VC2.1 Bac22	NA	NA	NA	NA	NA	1	NA
BD211 terrestrial group_or	NA	NA	NA	NA	1	1	1
BD711_or	1	NA	1	NA	1	1	NA
BD78	NA	NA	NA	NA	NA	1	NA
Bdellovibrionales	1	1	1	1	1	1	1
Betaproteobacteriales	1	1	1	1	1	1	1
Bifidobacteriales	1	NA	1	NA	NA	1	NA
Blastocatellales	1	1	1	NA	NA	NA	NA
Bradymonadales	1	NA	NA	NA	1	NA	NA
Campylobacterales	1	1	1	1	1	1	1
Caulobacterales	1	1	1	1	1	1	1
Cellvibrionales	1	1	1	1	1	1	1
Chitinophagales	1	1	1	1	1	1	1
Chromatiales	1	1	1	1	1	1	1
Clostridiales	NA	1	1	1	NA	1	1
Coriobacteriales	NA	NA	1	NA	NA	1	NA
Corynebacteriales	1	1	1	1	1	1	1
Coxiellales	1	NA	1	1	1	1	1
Cytophagales	1	1	1	1	1	1	1
Dadabacteriales	NA	NA	NA	NA	NA	NA	1
Deinococcales	1	NA	1	NA	NA	NA	1
Desulfobacterales	1	1	1	1	1	1	1
Desulfovibrionales	NA	NA	NA	1	NA	NA	NA
Desulfuromonadales	NA	1	1	1	1	NA	1
Diplorickettsiales	NA	NA	NA	NA	NA	NA	1
EC3	NA	NA	1	NA	1	1	NA
Ectothiorhodospirales	1	1	1	1	1	1	1
Enterobacteriales	1	1	1	1	1	1	1
Entomoplasmatales	NA	NA	NA	NA	NA	NA	1
Erysipelotrichales	NA	1	1	NA	NA	NA	NA
Euzebyales	1	NA	1	NA	1	NA	NA
FBP_cl_or	NA	NA	1	NA	NA	NA	NA
Fibrobacterales	NA	NA	1	NA	1	1	NA
Flavobacteriales	1	1	1	1	1	1	1
Francisellales	1	NA	1	NA	1	1	1
Frankiales	NA	NA	NA	NA	NA	NA	1
Fusobacteriales	1	1	1	1	1	1	1
Ga0077536	NA	NA	NA	1	1	1	1
Gaiellales	NA	NA	NA	NA	NA	NA	1
Gammaproteobacteria Incertae Sedis	1	1	1	1	1	1	1
Gammaproteobacteria_or	1	1	1	1	1	1	1
Gemmatimonadales	1	NA	NA	NA	NA	NA	NA
GittGS136_or	NA	NA	NA	NA	NA	NA	1
HOC36	1	1	1	1	1	1	1
Holophagales	1	NA	NA	NA	NA	NA	NA
IMCC26256	NA	NA	NA	NA	NA	NA	1
Isosphaerales	NA	NA	NA	NA	NA	NA	1
JTB23	NA	NA	NA	NA	NA	NA	1
KD496_or	NA	NA	NA	NA	NA	1	NA
KI89A clade	1	1	1	1	1	1	1
Kineosporiales	1	NA	1	NA	NA	NA	1
Kiritimatiellales	NA	NA	NA	1	1	1	NA
Kordiimonadales	NA	NA	NA	NA	1	1	1
Kryptoniales	1	NA	NA	NA	NA	NA	NA
Lactobacillales	1	1	1	1	1	1	1
Legionellales	1	NA	NA	1	NA	NA	1
Lentisphaerales	1	1	1	1	1	1	1
Leptospirales	NA	NA	NA	NA	1	NA	NA
Lineage IIc_or	1	NA	NA	NA	NA	NA	NA
Longimicrobiales	1	NA	NA	NA	NA	NA	NA
Marinimicrobia (SAR406 clade)_cl_or	NA	NA	NA	NA	NA	NA	1
MBAE14	1	NA	NA	NA	NA	NA	1
Methylococcales	1	NA	NA	NA	NA	NA	NA
Micavibrionales	1	1	1	1	1	1	1
Micrococcales	1	1	1	1	1	1	1
Micromonosporales	NA	NA	NA	NA	NA	NA	1
Micropepsales	1	NA	NA	NA	NA	NA	NA
Microtrichales	1	1	1	1	1	1	1
MSBL9	NA	NA	NA	NA	1	1	NA
Mycoplasmatales	NA	NA	NA	NA	1	1	1
Myxococcales	1	1	1	1	1	1	1
NB1j	1	1	1	1	1	1	1
Nitrosococcales	NA	NA	NA	1	1	1	1
Nostocales	1	1	1	1	1	1	1
Obscuribacterales	1	1	1	1	1	1	NA
Oceanospirillales	1	1	1	1	1	1	1
Oligoflexales	1	1	1	1	1	1	1
OM182 clade	1	NA	NA	1	1	1	1
OM190_or	1	1	1	1	1	1	1
Opitutales	1	1	1	1	1	1	1
Oxyphotobacteria Incertae Sedis	NA	1	1	NA	NA	NA	NA
Paracaedibacterales	NA	NA	1	1	1	1	1
Parvibaculales	1	1	1	1	1	1	1
Pasteurellales	NA	1	1	NA	NA	NA	NA
PB19	1	1	1	1	1	1	NA
Pedosphaerales	NA	NA	NA	1	NA	1	NA
PeM15	NA	NA	NA	NA	NA	NA	1
Phormidesmiales	1	1	1	1	1	1	1
Phycisphaerales	1	1	1	1	1	1	NA
Pirellulales	1	1	1	1	1	1	1
Pla3 lineage_or	1	NA	NA	1	1	1	1
Planctomycetales	1	1	1	1	1	1	NA
Propionibacteriales	1	1	1	NA	NA	NA	1
Pseudomonadales	1	1	1	1	1	1	1
Pseudonocardiales	NA	NA	NA	NA	NA	NA	1
Puniceispirillales	1	1	1	1	1	1	1
R7C24	NA	NA	NA	NA	NA	NA	1
Reyranellales	1	NA	NA	NA	NA	NA	1
Rhizobiales	1	1	1	1	1	1	1
Rhodobacterales	1	1	1	1	1	1	1
Rhodospirillales	1	1	1	1	1	1	1
Rhodothermales	1	1	1	1	1	1	1
Rhodovibrionales	1	NA	1	1	1	1	1
Rickettsiales	1	1	1	1	1	1	1
Rubrobacterales	1	NA	1	NA	NA	NA	NA
S0134 terrestrial group_or	NA	NA	NA	NA	NA	NA	1
Salinisphaerales	NA	NA	1	NA	NA	NA	NA
SAR11 clade	1	NA	1	1	NA	1	1
SAR324 clade(Marine group B)	NA	NA	NA	NA	NA	NA	1
SAR86 clade	1	1	1	1	1	NA	1
SBR1031	1	1	1	1	1	1	1
Selenomonadales	NA	1	1	NA	NA	1	1
Sericytochromatia_or	1	NA	1	1	1	NA	NA
Sneathiellales	NA	NA	1	1	1	1	1
Solibacterales	NA	NA	NA	NA	NA	NA	1
Solirubrobacterales	1	NA	NA	NA	NA	1	1
Sphingobacteriales	1	1	1	1	1	1	1
Sphingomonadales	1	1	1	1	1	1	1
Spirochaetales	NA	NA	NA	NA	1	NA	NA
Steroidobacterales	1	1	1	1	1	1	1
Subgroup 6_or	1	NA	NA	NA	NA	NA	1
Synechococcales	NA	1	1	1	1	1	1
SZB50	NA	NA	NA	NA	1	1	NA
Tenderiales	NA	1	1	1	1	1	1
Tepidisphaerales	NA	NA	NA	NA	NA	NA	1
Thalassobaculales	1	NA	NA	NA	NA	1	1
Thermales	NA	NA	NA	NA	1	NA	NA
Thermoanaerobacterales	NA	NA	NA	NA	NA	1	NA
Thermoanaerobaculales	1	1	1	1	1	1	1
Thermodesulfovibrionia_or	NA	NA	1	NA	NA	NA	NA
Thermomicrobiales	1	1	1	NA	NA	NA	NA
Thermosynechococcales	1	1	1	1	1	1	NA
Thiohalorhabdales	1	1	1	1	1	1	1
Thiomicrospirales	1	1	1	NA	1	1	1
Thiotrichales	1	1	1	1	1	1	1
Tistrellales	1	NA	1	NA	NA	1	1
TK10_or	NA	NA	NA	NA	NA	NA	1
UBA10353 marine group	1	1	1	1	1	1	1
UBA4486	NA	NA	NA	NA	NA	1	1
vadinHA49_or	NA	1	NA	NA	NA	NA	NA
Verrucomicrobiales	1	1	1	1	1	1	1
Vibrionales	1	1	1	1	1	1	1
Victivallales	NA	NA	NA	NA	NA	NA	1
WCHB141	NA	NA	1	NA	NA	NA	NA
Xanthomonadales	1	1	1	NA	NA	1	1

## Sheet: Family
Family	Fucus spiralis	Dry	Watered	Procedural Control	Fucus vesiculosus	Fucus distichus	Water Column
03196G20	1	1	1	1	1	1	1
6714	1	NA	NA	NA	NA	1	1
A4b	1	1	1	1	1	1	1
AB1	NA	NA	NA	NA	NA	NA	1
Acaryochloridaceae	1	1	1	1	1	1	NA
Actinomarinaceae	1	1	1	1	NA	NA	1
Actinomarinales_fa	NA	NA	1	NA	NA	1	NA
Actinomycetaceae	NA	NA	1	NA	NA	1	NA
AEGEAN169 marine group	NA	NA	NA	NA	NA	NA	1
Aerococcaceae	NA	NA	1	NA	NA	1	NA
Alphaproteobacteria Incertae Sedis_fa	1	1	1	1	1	NA	NA
Alphaproteobacteria_or_fa	1	1	1	1	1	1	1
Alteromonadaceae	1	1	1	1	1	1	1
Amoebophilaceae	1	1	1	1	1	1	NA
Arcobacteraceae	NA	1	1	1	1	1	1
Arenicellaceae	1	1	1	1	1	1	1
Armatimonadetes_cl_or_fa	NA	NA	NA	NA	NA	NA	1
Atopobiaceae	NA	NA	1	NA	NA	1	NA
Azospirillaceae	1	1	1	NA	NA	NA	NA
B2M28_fa	1	NA	NA	NA	1	NA	NA
Bacillaceae	1	1	1	1	1	NA	NA
Bacteriovoracaceae	1	1	1	1	1	1	1
Bacteroidaceae	1	NA	1	1	NA	NA	1
Bacteroidetes BD22	NA	1	1	1	1	1	1
Bacteroidetes vadinHA17	1	NA	NA	NA	NA	NA	NA
Bacteroidetes VC2.1 Bac22_fa	NA	NA	NA	NA	NA	1	NA
BD211 terrestrial group_or_fa	NA	NA	NA	NA	1	1	1
BD23	NA	NA	NA	NA	NA	NA	1
BD711_or_fa	1	NA	1	NA	1	1	NA
BD78_fa	NA	NA	NA	NA	NA	1	NA
Bdellovibrionaceae	1	1	1	1	1	1	1
Beijerinckiaceae	1	1	1	1	1	1	1
Bifidobacteriaceae	1	NA	1	NA	NA	1	NA
BIrii41	1	1	1	1	1	1	1
Blastocatellaceae	1	1	1	NA	NA	NA	NA
Blfdi19	NA	NA	NA	NA	NA	NA	1
Bradymonadales_fa	1	NA	NA	NA	1	NA	NA
Brevibacteriaceae	NA	NA	1	NA	1	1	NA
BSV26	1	NA	NA	NA	NA	NA	NA
Burkholderiaceae	1	1	1	1	1	1	1
Campylobacteraceae	NA	NA	NA	NA	NA	1	NA
Carnobacteriaceae	1	NA	1	NA	NA	NA	NA
Caulobacteraceae	1	1	1	1	1	1	1
Cellvibrionaceae	1	1	1	1	1	1	1
Chitinophagaceae	1	1	1	1	1	1	1
Chitinophagales_fa	1	1	1	1	1	1	1
Christensenellaceae	NA	NA	NA	NA	NA	1	NA
Chromatiaceae	1	1	1	1	1	1	1
Clade I	1	NA	1	1	NA	1	1
Clade II	NA	NA	1	NA	NA	1	1
Clade III	NA	NA	NA	NA	NA	NA	1
Clade IV	NA	NA	NA	NA	NA	NA	1
Clostridiaceae 1	NA	NA	1	NA	NA	NA	NA
Colwelliaceae	1	1	1	1	1	1	1
Corynebacteriaceae	1	1	1	1	1	1	1
Coxiellaceae	1	NA	1	1	1	1	1
Crocinitomicaceae	1	1	1	1	1	1	1
Cryomorphaceae	1	1	1	1	1	1	1
Cyanobiaceae	NA	NA	NA	NA	NA	NA	1
Cyclobacteriaceae	1	1	1	1	1	1	1
D052	NA	NA	NA	NA	NA	NA	1
Dadabacteriales_fa	NA	NA	NA	NA	NA	NA	1
Deinococcaceae	NA	NA	NA	NA	NA	NA	1
Demequinaceae	1	NA	NA	NA	1	NA	NA
Dermacoccaceae	1	NA	NA	NA	NA	NA	NA
Desulfobacteraceae	NA	NA	NA	NA	NA	1	NA
Desulfobulbaceae	1	1	1	1	1	1	1
Desulfovibrionaceae	NA	NA	NA	1	NA	NA	NA
Desulfuromonadaceae	NA	NA	1	1	1	NA	1
DEV007	1	1	1	1	1	1	1
Devosiaceae	1	1	1	1	1	1	1
Dietziaceae	NA	NA	1	NA	NA	NA	NA
Diplorickettsiaceae	NA	NA	NA	NA	NA	NA	1
Dysgonomonadaceae	1	NA	NA	NA	NA	NA	NA
EC3_fa	NA	NA	1	NA	1	1	NA
Ectothiorhodospiraceae	1	1	1	1	1	1	1
Eel36e1D6	1	1	1	1	1	1	NA
EF10094H03	NA	NA	NA	NA	NA	1	NA
Eggerthellaceae	NA	NA	NA	NA	NA	1	NA
Endozoicomonadaceae	NA	NA	NA	NA	NA	NA	1
Enterobacteriaceae	1	1	1	1	1	1	1
Enterococcaceae	NA	1	1	1	NA	NA	NA
Entomoplasmatales Incertae Sedis	NA	NA	NA	NA	NA	NA	1
Erysipelotrichaceae	NA	1	1	NA	NA	NA	NA
Euzebyaceae	1	NA	1	NA	1	NA	NA
Family III	NA	NA	NA	NA	NA	1	NA
Family XI	NA	1	1	1	NA	1	NA
Family XII	NA	NA	NA	1	NA	1	1
FBP_cl_or_fa	NA	NA	1	NA	NA	NA	NA
Fibrobacteraceae	NA	NA	1	NA	1	1	NA
Flammeovirgaceae	1	1	1	1	1	1	NA
Flavobacteriaceae	1	1	1	1	1	1	1
Francisellaceae	1	NA	1	NA	1	1	1
Fusobacteriaceae	1	NA	1	1	1	1	1
Ga0077536_fa	NA	NA	NA	1	1	1	1
Gaiellales_fa	NA	NA	NA	NA	NA	NA	1
Gammaproteobacteria Incertae Sedis_fa	1	1	1	1	1	1	1
Gammaproteobacteria_or_fa	1	1	1	1	1	1	1
Geminicoccaceae	1	NA	1	NA	NA	1	1
Gemmatimonadaceae	1	NA	NA	NA	NA	NA	NA
Geobacteraceae	NA	1	NA	NA	NA	NA	NA
Geodermatophilaceae	NA	NA	NA	NA	NA	NA	1
Gimesiaceae	1	NA	NA	NA	NA	1	NA
GittGS136_or_fa	NA	NA	NA	NA	NA	NA	1
Hahellaceae	1	1	1	1	1	1	NA
Haliangiaceae	1	1	1	1	1	1	1
Halieaceae	1	1	1	1	1	1	1
Halomonadaceae	1	1	1	1	1	1	NA
HOC36_fa	1	1	1	1	1	1	1
Holophagaceae	1	NA	NA	NA	NA	NA	NA
Hymenobacteraceae	NA	NA	NA	NA	NA	NA	1
Hyphomicrobiaceae	1	1	1	1	1	1	1
Hyphomonadaceae	1	1	1	1	1	1	1
Iamiaceae	1	1	1	NA	1	1	1
Idiomarinaceae	1	NA	NA	NA	NA	NA	NA
Ilumatobacteraceae	1	1	1	1	1	1	1
IMCC26256_fa	NA	NA	NA	NA	NA	NA	1
Intrasporangiaceae	1	NA	NA	NA	NA	NA	NA
Isosphaeraceae	NA	NA	NA	NA	NA	NA	1
JG30KFCM45	1	1	1	NA	NA	NA	NA
JTB23_fa	NA	NA	NA	NA	NA	NA	1
Kangiellaceae	NA	NA	1	1	1	1	1
KD496_or_fa	NA	NA	NA	NA	NA	1	NA
KI89A clade_fa	1	1	1	1	1	1	1
Kiloniellaceae	1	NA	1	1	1	1	1
Kineosporiaceae	1	NA	1	NA	NA	NA	1
Kiritimatiellaceae	NA	NA	NA	1	1	1	NA
Kordiimonadaceae	NA	NA	NA	NA	1	1	NA
Kordiimonadales_fa	NA	NA	NA	NA	1	1	1
Lachnospiraceae	NA	1	1	1	NA	1	NA
Lactobacillaceae	1	NA	1	1	1	1	1
Legionellaceae	1	NA	NA	1	NA	NA	1
Lentisphaeraceae	1	1	1	1	1	1	1
Leptospiraceae	NA	NA	NA	NA	1	NA	NA
Leptotrichiaceae	NA	1	NA	NA	NA	1	NA
Lineage IIc_or_fa	1	NA	NA	NA	NA	NA	NA
Litoricolaceae	NA	NA	NA	NA	NA	NA	1
Longimicrobiaceae	1	NA	NA	NA	NA	NA	NA
Lutibaculaceae	NA	NA	NA	NA	NA	1	NA
LWSR-14	1	NA	NA	NA	NA	NA	NA
Magnetospiraceae	1	NA	1	NA	1	1	1
Marinifilaceae	NA	NA	1	1	NA	1	1
Marinilabiliaceae	NA	NA	NA	1	NA	NA	NA
Marinimicrobia (SAR406 clade)_cl_or_fa	NA	NA	NA	NA	NA	NA	1
Marinobacteraceae	NA	1	NA	NA	NA	NA	NA
Marinomonadaceae	1	1	1	1	1	1	1
MBAE14_fa	1	NA	NA	NA	NA	NA	1
Methyloligellaceae	1	1	1	1	1	1	1
Methylomonaceae	1	NA	NA	NA	NA	NA	NA
Methylophagaceae	NA	NA	NA	NA	NA	1	1
Methylophilaceae	NA	NA	NA	NA	1	1	1
Micavibrionaceae	1	1	1	1	1	1	1
Micavibrionales_fa	1	1	1	1	1	1	1
Microbacteriaceae	NA	1	NA	1	NA	NA	1
Micrococcaceae	1	1	1	1	NA	1	1
Micrococcales_fa	1	1	1	1	1	1	NA
Micromonosporaceae	NA	NA	NA	NA	NA	NA	1
Micropepsaceae	1	NA	NA	NA	NA	NA	NA
Microscillaceae	NA	NA	1	1	NA	1	NA
Microtrichaceae	1	1	1	1	1	1	1
Microtrichales_fa	1	1	1	NA	1	1	NA
Midichloriaceae	NA	NA	NA	1	1	1	1
Moraxellaceae	1	1	1	1	1	1	1
Moritellaceae	NA	NA	NA	NA	1	NA	1
Mycobacteriaceae	NA	NA	NA	NA	NA	NA	1
Mycoplasmataceae	NA	NA	NA	NA	1	1	1
Nannocystaceae	1	1	1	1	1	1	NA
NB1j_fa	1	1	1	1	1	1	1
Neisseriaceae	NA	1	1	1	1	NA	1
Nisaeaceae	1	NA	NA	NA	NA	NA	1
Nitrincolaceae	1	1	1	1	1	1	1
Nitrosococcaceae	NA	NA	NA	1	1	1	NA
Nitrosomonadaceae	NA	NA	NA	NA	NA	1	1
Nocardiaceae	NA	NA	1	1	NA	NA	NA
Nocardioidaceae	1	1	NA	NA	NA	NA	1
Nostocaceae	1	1	NA	NA	NA	NA	NA
NS1112 marine group	1	1	1	1	1	1	1
NS7 marine group	1	1	1	1	1	1	1
NS9 marine group	1	1	1	1	1	1	1
Obscuribacterales_fa	1	1	1	1	1	1	NA
OCS116 clade	1	NA	NA	NA	NA	NA	1
Oleiphilaceae	NA	NA	1	1	1	1	1
Oligoflexaceae	NA	1	1	1	NA	1	1
OM182 clade_fa	1	NA	NA	1	1	1	1
OM190_or_fa	1	1	1	1	1	1	1
Opitutaceae	NA	NA	NA	NA	NA	NA	1
P3OB42	1	NA	1	NA	1	NA	NA
Paenibacillaceae	NA	NA	1	NA	NA	NA	NA
Paracaedibacteraceae	NA	NA	1	1	1	1	1
Parvibaculaceae	NA	NA	1	NA	1	1	1
Parvibaculales_fa	1	1	1	1	1	1	NA
Parvularculaceae	1	1	1	1	NA	1	NA
Pasteurellaceae	NA	1	1	NA	NA	NA	NA
PB19_fa	1	1	1	1	1	1	NA
Pedosphaeraceae	NA	NA	NA	1	NA	1	NA
PeM15_fa	NA	NA	NA	NA	NA	NA	1
Phormidesmiaceae	1	1	1	1	1	1	1
Phycisphaeraceae	1	1	1	1	1	1	NA
Pirellulaceae	1	1	1	1	1	1	1
Pla3 lineage_or_fa	1	NA	NA	1	1	1	1
Planococcaceae	1	1	NA	1	NA	NA	NA
Polyangiaceae	NA	NA	1	1	1	1	NA
Porphyromonadaceae	NA	NA	1	NA	NA	1	NA
Porticoccaceae	1	1	1	1	1	1	1
Prevotellaceae	NA	NA	1	NA	NA	1	NA
Prolixibacteraceae	NA	NA	1	1	NA	1	NA
Propionibacteriaceae	1	NA	1	NA	NA	NA	NA
PS1 clade	NA	NA	1	NA	1	1	1
Pseudoalteromonadaceae	1	1	1	1	1	1	1
Pseudohongiellaceae	1	NA	1	1	1	1	1
Pseudomonadaceae	1	1	1	1	1	1	1
Pseudonocardiaceae	NA	NA	NA	NA	NA	NA	1
Psychromonadaceae	1	1	1	1	1	1	1
Puniceicoccaceae	1	1	1	1	1	1	1
Puniceispirillales Incertae Sedis	NA	NA	NA	NA	NA	NA	1
Puniceispirillales_fa	1	1	1	1	1	1	1
R7C24_fa	NA	NA	NA	NA	NA	NA	1
Reyranellaceae	1	NA	NA	NA	NA	NA	1
Rhizobiaceae	1	1	1	1	1	1	1
Rhizobiales Incertae Sedis	1	1	1	1	1	1	NA
Rhizobiales_fa	NA	NA	NA	NA	NA	NA	1
Rhodanobacteraceae	NA	NA	NA	NA	NA	1	NA
Rhodobacteraceae	1	1	1	1	1	1	1
Rhodobiaceae	NA	NA	NA	NA	NA	1	1
Rhodocyclaceae	NA	1	NA	NA	NA	NA	NA
Rhodopirillaceae	1	NA	NA	NA	NA	1	NA
Rhodospirillaceae	1	1	NA	NA	1	1	NA
Rhodospirillales_fa	NA	NA	1	1	1	NA	1
Rhodothermaceae	1	1	1	1	1	1	1
Rickettsiaceae	1	1	1	1	1	1	1
Rickettsiales_fa	NA	NA	NA	NA	NA	1	NA
Rubinisphaeraceae	1	1	1	1	1	1	NA
Rubritaleaceae	1	1	1	1	1	1	1
Rubrobacteriaceae	1	NA	1	NA	NA	NA	NA
Ruminococcaceae	NA	1	1	NA	NA	1	NA
S0134 terrestrial group_or_fa	NA	NA	NA	NA	NA	NA	1
S25593	NA	NA	NA	NA	NA	NA	1
Saccharospirillaceae	1	1	1	1	1	1	1
Salinisphaeraceae	NA	NA	1	NA	NA	NA	NA
Sandaracinaceae	1	1	1	1	1	1	1
Saprospiraceae	1	1	1	1	1	1	1
SAR11 clade_fa	1	NA	NA	NA	NA	NA	1
SAR116 clade	1	1	1	NA	1	NA	1
SAR324 clade(Marine group B)_fa	NA	NA	NA	NA	NA	NA	1
SAR86 clade_fa	1	1	1	1	1	NA	1
SBR1031_fa	NA	NA	1	NA	1	1	NA
Schleiferiaceae	1	1	1	1	1	1	1
SCI84	NA	NA	NA	NA	NA	NA	1
Sedimenticolaceae	NA	NA	NA	NA	NA	1	1
Sericytochromatia_or_fa	1	NA	1	1	1	NA	NA
Shewanellaceae	NA	1	1	1	1	NA	1
SM2330	NA	NA	NA	NA	1	1	NA
Sneathiellaceae	NA	NA	1	1	1	1	1
Solibacteraceae (Subgroup 3)	NA	NA	NA	NA	NA	NA	1
Solirubrobacteraceae	NA	NA	NA	NA	NA	NA	1
Sphingobacteriaceae	NA	NA	1	NA	NA	1	NA
Sphingomonadaceae	1	1	1	1	1	1	1
Spirochaetaceae	NA	NA	NA	NA	1	NA	NA
Spirosomaceae	1	NA	1	1	1	1	NA
Spongiibacteraceae	1	NA	1	1	1	1	1
SS1-B-06-26	NA	NA	NA	NA	NA	NA	1
Staphylococcaceae	1	1	1	1	1	1	1
Stappiaceae	NA	NA	1	1	NA	1	NA
Streptococcaceae	1	1	1	1	1	1	1
Subgroup 6_or_fa	1	NA	NA	NA	NA	NA	1
Sulfurospirillaceae	NA	NA	NA	1	1	1	1
Sulfurovaceae	1	NA	NA	NA	1	1	1
Synechococcales Incertae Sedis	NA	1	1	1	1	1	NA
SZB50_fa	NA	NA	NA	NA	1	1	NA
Tannerellaceae	NA	NA	1	NA	NA	NA	NA
Tenderiaceae	NA	1	1	1	1	1	1
Terasakiellaceae	NA	NA	NA	NA	1	NA	NA
Thalassobaculales_fa	NA	NA	NA	NA	NA	1	NA
Thermaceae	NA	NA	NA	NA	1	NA	NA
Thermoactinomycetaceae	NA	NA	NA	1	NA	NA	NA
Thermoanaerobaculaceae	1	1	1	1	1	1	1
Thermodesulfovibrionia_or_fa	NA	NA	1	NA	NA	NA	NA
Thioalkalispiraceae	NA	1	1	1	1	1	NA
Thioglobaceae	1	1	1	NA	1	1	1
Thiohalorhabdaceae	1	1	1	1	1	1	1
Thiomicrospiraceae	NA	NA	1	NA	NA	1	NA
Thiotrichaceae	1	1	1	1	1	1	1
Thiovulaceae	NA	NA	NA	1	1	1	1
TK10_or_fa	NA	NA	NA	NA	NA	NA	1
Trueperaceae	1	NA	1	NA	NA	NA	1
UBA10353 marine group_fa	1	1	1	1	1	1	1
UBA4486_fa	NA	NA	NA	NA	NA	1	1
vadinHA49_or_fa	NA	1	NA	NA	NA	NA	NA
Veillonellaceae	NA	1	1	NA	NA	1	1
VHSB470	NA	NA	NA	NA	NA	1	NA
Vibrionaceae	1	1	1	1	1	1	1
WCHB141_fa	NA	NA	1	NA	NA	NA	NA
WD2101 soil group	NA	NA	NA	NA	NA	NA	1
Weeksellaceae	1	1	1	1	1	1	NA
Woeseiaceae	1	1	1	1	1	1	1
Xanthobacteraceae	1	1	1	1	NA	NA	1
Xanthomonadaceae	1	1	1	NA	NA	NA	1
Xenococcaceae	1	1	1	1	1	1	1

## Sheet: Genus
Genus	Fucus spiralis	Dry	Watered	Procedural Control	Fucus vesiculosus	Fucus distichus	Water Column
[Eubacterium] hallii group	NA	NA	1	NA	NA	NA	NA
[Polaribacter] huanghezhanensis	NA	NA	NA	NA	NA	1	1
03196G20_ge	1	1	1	1	1	1	1
6714_ge	1	NA	NA	NA	NA	1	1
A4b_ge	1	1	1	1	1	1	1
AB1_ge	NA	NA	NA	NA	NA	NA	1
Abiotrophia	NA	NA	1	NA	NA	NA	NA
Acaryochloris MBIC11017	1	1	1	1	1	1	NA
Acinetobacter	1	1	1	1	1	1	1
Actibacterium	1	1	1	NA	NA	NA	NA
Actinomarinales_fa_ge	NA	NA	1	NA	NA	1	NA
Actinomyces	NA	NA	1	NA	NA	1	NA
Actinomycetospora	NA	NA	NA	NA	NA	NA	1
Acuticoccus	1	1	1	1	1	NA	NA
AEGEAN169 marine group_ge	NA	NA	NA	NA	NA	NA	1
Aerococcus	NA	NA	NA	NA	NA	1	NA
Aestuariibacter	1	1	1	NA	NA	1	NA
Ahrensia	1	1	1	1	1	1	1
Albimonas	1	NA	NA	NA	NA	NA	NA
Algibacter	1	1	1	1	1	1	1
Algimonas	1	1	1	1	1	1	1
Algisphaera	1	1	1	1	1	1	NA
Algitalea	1	1	1	1	1	1	1
Aliiglaciecola	1	1	1	1	1	1	1
Aliihoeflea	1	NA	NA	NA	NA	NA	NA
Aliikangiella	NA	NA	1	1	1	1	1
Aliiroseovarius	NA	NA	1	1	1	1	1
Aliivibrio	NA	NA	NA	NA	NA	NA	1
Alkalimarinus	NA	NA	1	NA	NA	NA	1
Allochromatium	1	NA	NA	NA	NA	NA	NA
Alloprevotella	NA	NA	1	NA	NA	NA	NA
AllorhizobiumNeorhizobiumPararhizobiumRhizobium	NA	NA	1	1	NA	NA	1
Alphaproteobacteria Incertae Sedis_fa_ge	1	1	NA	NA	1	NA	NA
Alphaproteobacteria_or_fa_ge	1	1	1	1	1	1	1
Altererythrobacter	1	1	1	1	1	1	1
Alterococcus	NA	NA	NA	NA	NA	NA	1
Alteromonadaceae_ge	1	1	1	1	1	1	1
Alteromonas	1	1	1	1	1	1	1
Aminobacter	1	1	1	1	1	NA	NA
Amphritea	NA	NA	NA	NA	NA	1	NA
Amylibacter	1	1	1	1	1	1	1
Anaerococcus	NA	1	1	NA	NA	1	NA
Anaerostipes	NA	NA	1	1	NA	NA	NA
Anderseniella	1	1	1	1	1	1	NA
Antarctobacter	NA	NA	NA	1	NA	NA	NA
Aquabacterium	NA	1	NA	1	NA	NA	NA
Aquibacter	1	1	1	1	1	1	1
Aquimarina	1	1	1	1	1	1	1
Aquimarina sp. NS08	1	NA	NA	NA	NA	NA	NA
Arcobacter	NA	1	1	1	1	1	1
Arcticiflavibacter	1	1	1	1	1	1	NA
Arenicella	1	1	1	1	1	1	1
Arenicellaceae_ge	1	1	1	1	1	1	1
Armatimonadetes_cl_or_fa_ge	NA	NA	NA	NA	NA	NA	1
Ascidiaceihabitans	NA	1	1	1	1	NA	1
Asticcacaulis	NA	NA	NA	NA	1	NA	NA
Atopobium	NA	NA	1	NA	NA	1	NA
ATs344	NA	NA	NA	NA	NA	NA	1
Aurantivirga	NA	NA	1	NA	NA	1	1
Aureimonas	NA	NA	NA	NA	NA	1	NA
Aureispira	1	1	1	1	1	1	1
B2M28_fa_ge	1	NA	NA	NA	1	NA	NA
Bacillaceae_ge	NA	NA	1	NA	1	NA	NA
Bacillus	1	1	1	1	NA	NA	NA
Bacteriovoracaceae_ge	1	1	1	1	1	1	1
Bacteroides	1	NA	1	1	NA	NA	1
Bacteroidetes BD22_ge	NA	1	1	1	1	1	1
Bacteroidetes vadinHA17_ge	1	NA	NA	NA	NA	NA	NA
Bacteroidetes VC2.1 Bac22_fa_ge	NA	NA	NA	NA	NA	1	NA
Bauldia	NA	NA	1	NA	1	1	NA
BD17 clade	1	NA	1	1	1	1	1
BD211 terrestrial group_or_fa_ge	NA	NA	NA	NA	1	1	1
BD23_ge	NA	NA	NA	NA	NA	NA	1
BD711_or_fa_ge	1	NA	1	NA	1	1	NA
BD78_fa_ge	NA	NA	NA	NA	NA	1	NA
Bdellovibrio	1	1	1	1	1	1	1
Beijerinckiaceae_ge	1	NA	1	NA	1	1	NA
Bifidobacterium	1	NA	1	NA	NA	1	NA
BIrii41_ge	1	1	1	1	1	1	1
Bizionia	NA	1	1	NA	1	1	NA
Blastocatella	1	1	1	NA	NA	NA	NA
Blastococcus	NA	NA	NA	NA	NA	NA	1
Blastopirellula	1	1	1	1	1	1	1
Blautia	NA	1	1	NA	NA	NA	NA
Blfdi19_ge	NA	NA	NA	NA	NA	NA	1
Bosea	NA	NA	NA	NA	NA	NA	1
Boseongicola	1	1	1	1	1	1	1
Bradymonadales_fa_ge	1	NA	NA	NA	1	NA	NA
Bradyrhizobium	1	1	1	1	NA	NA	NA
Breoghania	NA	NA	1	1	NA	1	NA
Brevibacterium	NA	NA	1	NA	1	1	NA
Brevundimonas	1	1	1	1	1	1	1
Bryobacter	NA	NA	NA	NA	NA	NA	1
BSV26_ge	1	NA	NA	NA	NA	NA	NA
BurkholderiaCaballeroniaParaburkholderia	1	1	1	1	1	1	1
Burkholderiaceae_ge	NA	NA	NA	NA	NA	NA	1
Bythopirellula	1	NA	NA	NA	NA	NA	NA
C1B045	1	1	1	1	1	1	1
Campylobacter	NA	NA	NA	NA	NA	1	NA
Candidatus Actinomarina	1	1	1	1	NA	NA	1
Candidatus Alysiosphaera	1	NA	1	NA	NA	1	1
Candidatus Amoebophilus	1	1	1	1	1	1	NA
Candidatus Aquiluna	NA	NA	NA	NA	NA	NA	1
Candidatus Bacilloplasma	NA	NA	NA	NA	1	1	1
Candidatus Berkiella	NA	NA	NA	NA	1	1	NA
Candidatus Endobugula	1	1	1	1	1	1	1
Candidatus Hepatoplasma	NA	NA	NA	NA	NA	NA	1
Candidatus Jidaibacter	NA	NA	NA	NA	1	1	NA
Candidatus Megaira	1	1	1	1	1	1	1
Candidatus Solibacter	NA	NA	NA	NA	NA	NA	1
Candidatus Tenderia	NA	1	1	1	1	1	1
Candidatus Thiobios	1	1	1	1	1	1	1
Catenovulum	NA	NA	NA	NA	NA	NA	1
Caulobacter	NA	NA	1	NA	NA	1	NA
Caulobacteraceae_ge	1	1	NA	NA	NA	NA	1
Celeribacter	1	1	1	1	1	1	NA
Cellulophaga	1	1	1	1	1	1	1
Cellvibrionaceae_ge	1	1	1	1	1	1	1
Cereibacter	NA	1	1	1	1	NA	NA
Chitinophagaceae_ge	1	NA	1	NA	1	1	1
Chitinophagales_fa_ge	1	1	1	1	1	1	1
Christensenellaceae_ge	NA	NA	NA	NA	NA	1	NA
Chromatiaceae_ge	NA	NA	1	NA	NA	1	NA
Chroococcidiopsis PCC6712	1	NA	NA	NA	NA	NA	NA
Clade I_ge	NA	NA	NA	NA	NA	NA	1
Clade Ia	1	NA	1	1	NA	1	1
Clade Ib	NA	NA	NA	NA	NA	NA	1
Clade II_ge	NA	NA	1	NA	NA	1	1
Clade III_ge	NA	NA	NA	NA	NA	NA	1
Clade IV_ge	NA	NA	NA	NA	NA	NA	1
Cloacibacterium	1	NA	1	NA	NA	NA	NA
Clostridium sensu stricto 1	NA	NA	1	NA	NA	NA	NA
Cm121	NA	NA	NA	1	1	1	NA
Cobetia	1	1	1	1	1	NA	NA
Cocleimonas	1	1	1	1	1	1	1
Cohaesibacter	1	NA	NA	1	1	1	NA
Colwellia	1	1	1	1	1	1	1
Comamonas	1	1	1	NA	1	1	1
Confluentibacter	1	NA	NA	NA	NA	NA	NA
Constrictibacter	NA	NA	NA	NA	NA	NA	1
Coprococcus 1	NA	NA	1	NA	NA	NA	NA
Corallomonas	NA	NA	NA	1	NA	NA	NA
Corynebacterium 1	1	NA	1	1	NA	1	1
Costertonia	1	NA	NA	1	1	NA	NA
Coxiella	1	NA	1	1	1	1	1
Crenothrix	1	NA	NA	NA	NA	NA	NA
Croceitalea	1	NA	NA	1	NA	NA	NA
Crocinitomicaceae_ge	1	1	1	1	1	NA	1
Crocinitomix	1	1	1	1	1	1	1
Cryomorphaceae_ge	1	1	1	1	1	1	1
Curvibacter	NA	1	1	NA	NA	NA	NA
Cutibacterium	NA	NA	1	NA	NA	NA	NA
Cyclobacteriaceae_ge	1	NA	NA	NA	1	1	1
D052_ge	NA	NA	NA	NA	NA	NA	1
Dadabacteriales_fa_ge	NA	NA	NA	NA	NA	NA	1
Dasania	NA	NA	NA	NA	1	1	1
Defluviicoccus	1	NA	NA	NA	NA	1	NA
Defluviimonas	1	1	1	1	1	1	1
Deinococcus	NA	NA	NA	NA	NA	NA	1
Delftia	1	NA	1	NA	NA	NA	NA
Demequina	1	NA	NA	NA	1	NA	NA
Denitratisoma	NA	1	NA	NA	NA	NA	NA
Dermacoccus	1	NA	NA	NA	NA	NA	NA
Desulfobacter	NA	NA	NA	NA	NA	1	NA
Desulfobacteraceae_ge	NA	NA	NA	NA	NA	1	NA
Desulfobulbaceae_ge	1	1	1	1	1	1	1
Desulforhopalus	1	1	1	1	1	1	NA
Desulfotalea	NA	NA	NA	1	NA	1	NA
Desulfuromusa	NA	NA	1	1	NA	NA	NA
DEV007_ge	1	1	1	1	1	1	1
Devosia	1	1	1	1	1	1	NA
Devosiaceae_ge	1	1	1	1	1	1	NA
Dialister	NA	NA	1	NA	NA	1	NA
Dietzia	NA	NA	1	NA	NA	NA	NA
Diplorickettsiaceae_ge	NA	NA	NA	NA	NA	NA	1
DNF00809	NA	NA	NA	NA	NA	1	NA
Dokdonia	1	1	1	1	1	1	NA
Donghicola	1	1	1	1	1	NA	NA
Draconibacterium	NA	NA	NA	1	NA	1	NA
Dyadobacter	1	NA	NA	NA	NA	NA	NA
EC3_fa_ge	NA	NA	1	NA	1	1	NA
EcFYyy200	NA	1	1	NA	NA	NA	NA
Ectothiorhodospiraceae_ge	1	1	1	1	1	1	1
Eel36e1D6_ge	1	1	1	1	1	1	NA
EF10094H03_ge	NA	NA	NA	NA	NA	1	NA
Ekhidna	1	1	1	1	1	1	NA
Endozoicomonas	NA	NA	NA	NA	NA	NA	1
Enhydrobacter	NA	1	NA	1	NA	1	1
Enterobacteriaceae_ge	1	1	1	1	1	NA	1
Enterococcus	NA	1	1	1	NA	NA	NA
Enterovibrio	NA	NA	NA	NA	NA	NA	1
Erysipelatoclostridium	NA	NA	1	NA	NA	NA	NA
Erythrobacter	1	1	1	1	1	1	1
EscherichiaShigella	1	1	1	1	1	1	1
Euzebya	1	NA	1	NA	1	NA	NA
Euzebyaceae_ge	1	NA	NA	NA	NA	NA	NA
Ezakiella	NA	NA	NA	NA	NA	1	NA
Fabibacter	1	NA	NA	NA	1	1	1
Facklamia	NA	NA	NA	NA	NA	1	NA
Faecalibacterium	NA	NA	1	NA	NA	1	NA
Falsirhodobacter	NA	1	NA	NA	NA	NA	NA
Fastidiosipila	NA	NA	NA	NA	NA	1	NA
FBP_cl_or_fa_ge	NA	NA	1	NA	NA	NA	NA
Ferruginibacter	NA	NA	NA	NA	NA	NA	1
Fibrobacteraceae_ge	NA	NA	1	NA	1	1	NA
Filomicrobium	1	1	1	1	1	1	NA
Finegoldia	NA	NA	1	1	NA	1	NA
Flagellimonas	NA	NA	1	NA	1	1	NA
Flavicella	NA	NA	NA	1	1	NA	1
Flaviramulus	NA	NA	NA	NA	1	1	NA
Flavirhabdus	NA	1	NA	NA	1	1	1
Flavitalea	NA	NA	NA	NA	NA	NA	1
Flavobacteriaceae_ge	1	1	1	1	1	1	1
Flavobacterium	NA	NA	NA	NA	NA	NA	1
Flexithrix	1	1	1	1	1	1	NA
Fluviicola	1	1	1	1	1	1	1
Formosa	1	1	1	NA	NA	NA	1
Francisella	1	NA	1	NA	1	1	1
Fretibacter	1	1	1	1	1	1	1
Fuerstia	1	NA	1	1	1	1	NA
FukuN57	1	NA	NA	NA	NA	NA	NA
Fulvivirga	1	1	1	1	1	1	1
Fusibacter	NA	NA	NA	1	NA	1	1
Fusobacterium	NA	NA	1	NA	NA	1	NA
Ga0077536_fa_ge	NA	NA	NA	1	1	1	1
Gaetbulibacter	1	1	NA	NA	1	1	NA
Gaiellales_fa_ge	NA	NA	NA	NA	NA	NA	1
Gallicola	NA	NA	NA	NA	NA	1	NA
Gammaproteobacteria Incertae Sedis_fa_ge	1	NA	1	1	1	1	1
Gammaproteobacteria_or_fa_ge	1	1	1	1	1	1	1
Gardnerella	NA	NA	1	NA	NA	1	NA
Gemella	NA	NA	1	NA	NA	1	NA
Gemmatimonas	1	NA	NA	NA	NA	NA	NA
Geoalkalibacter	NA	1	NA	NA	NA	NA	NA
Geobacillus	1	NA	NA	NA	NA	NA	NA
Geothrix	1	NA	NA	NA	NA	NA	NA
Gimesia	1	NA	NA	NA	NA	1	NA
GittGS136_or_fa_ge	NA	NA	NA	NA	NA	NA	1
Glaciecola	1	1	1	1	1	1	1
Granulicatella	1	NA	1	NA	NA	NA	NA
Granulosicoccus	1	1	1	1	1	1	1
Haemophilus	NA	1	1	NA	NA	NA	NA
Hahella	1	1	1	1	1	1	NA
Haliangium	1	1	1	1	1	1	1
Halieaceae_ge	NA	NA	NA	NA	NA	1	1
Halioglobus	1	1	1	NA	1	1	1
Halobacteriovorax	1	1	1	1	1	1	1
Halochromatium	1	NA	NA	NA	NA	1	NA
Halocynthiibacter	NA	NA	NA	1	1	1	1
Halodesulfovibrio	NA	NA	NA	1	NA	NA	NA
Haloferula	1	NA	1	NA	NA	NA	1
Halomonas	1	1	1	1	NA	1	NA
Hasllibacter	1	NA	NA	NA	NA	NA	NA
Hellea	1	1	1	1	1	1	1
Henriciella	1	1	1	NA	NA	NA	NA
Herbaspirillum	1	1	1	1	NA	NA	NA
Herminiimonas	NA	NA	1	NA	NA	NA	NA
Hirschia	NA	NA	NA	NA	NA	NA	1
HOC36_fa_ge	1	1	1	1	1	1	1
Holdemanella	NA	1	NA	NA	NA	NA	NA
HTCC5015	NA	NA	NA	NA	NA	1	1
Hymenobacter	NA	NA	NA	NA	NA	NA	1
Hyphomicrobiaceae_ge	NA	NA	NA	NA	NA	NA	1
Hyphomicrobium	NA	NA	1	NA	NA	1	1
Hyphomonadaceae_ge	1	1	1	1	1	1	1
Hyphomonas	1	1	1	1	1	1	NA
Iamia	1	1	1	NA	1	1	1
Idiomarina	1	NA	NA	NA	NA	NA	NA
Ilumatobacter	1	1	1	1	1	1	1
Ilumatobacteraceae_ge	NA	NA	1	NA	NA	NA	NA
IMCC26256_fa_ge	NA	NA	NA	NA	NA	NA	1
Intrasporangiaceae_ge	1	NA	NA	NA	NA	NA	NA
IS44	NA	NA	NA	NA	NA	NA	1
Isosphaeraceae_ge	NA	NA	NA	NA	NA	NA	1
Jannaschia	1	1	1	1	1	1	1
Jejudonia	1	NA	1	NA	1	1	NA
Jeotgalicoccus	1	NA	1	NA	NA	NA	NA
JG30KFCM45_ge	1	1	1	NA	NA	NA	NA
Jhaorihella	NA	1	1	NA	NA	NA	NA
JTB23_fa_ge	NA	NA	NA	NA	NA	NA	1
Kangiellaceae_ge	NA	NA	NA	1	1	1	1
KD496_or_fa_ge	NA	NA	NA	NA	NA	1	NA
Ketogulonicigenium	1	1	1	1	1	1	NA
KI89A clade_fa_ge	1	1	1	1	1	1	1
Kiloniella	NA	NA	NA	NA	1	1	1
Kiloniellaceae_ge	NA	NA	NA	NA	1	1	NA
Kineosporia	1	NA	1	NA	NA	NA	1
Kingella	NA	NA	NA	NA	NA	NA	1
Kistimonas	NA	NA	NA	NA	NA	NA	1
Kordia	1	1	1	1	1	1	1
Kordiimonadales_fa_ge	NA	NA	NA	NA	1	1	1
Kordiimonas	NA	NA	NA	NA	1	1	NA
Kytococcus	1	NA	NA	NA	NA	NA	NA
Labilibacter	NA	NA	NA	1	NA	NA	NA
Lachnoclostridium	NA	NA	1	NA	NA	NA	NA
Lachnospiraceae UCG004	NA	1	NA	1	NA	NA	NA
Lachnospiraceae_ge	NA	NA	1	1	NA	1	NA
Lacinutrix	1	1	1	1	1	1	NA
Lactobacillus	1	NA	1	1	1	1	1
Lactococcus	NA	1	1	NA	NA	NA	NA
Lautropia	NA	NA	1	NA	NA	NA	NA
Lawsonella	1	1	1	NA	1	1	NA
Legionellaceae_ge	1	NA	NA	1	NA	NA	1
Leisingera	1	1	1	1	1	1	NA
Lentilitoribacter	NA	1	1	1	1	1	1
Lentimonas	1	1	1	1	1	1	1
Lentisphaera	1	1	1	1	1	1	1
Leptotrichiaceae_ge	NA	1	NA	NA	NA	NA	NA
Leucothrix	1	1	1	1	1	1	1
Lewinella	1	1	1	1	1	1	1
Limnobacter	1	NA	1	NA	1	1	NA
Lineage IIc_or_fa_ge	1	NA	NA	NA	NA	NA	NA
Litoreibacter	1	1	1	1	1	1	NA
Litoricola	NA	NA	NA	NA	NA	NA	1
Litorimicrobium	NA	1	1	NA	NA	NA	NA
Litorimonas	1	1	1	1	1	1	1
Loktanella	1	1	1	1	1	1	1
Longimicrobiaceae_ge	1	NA	NA	NA	NA	NA	NA
Luminiphilus	NA	NA	NA	NA	NA	NA	1
Luteolibacter	1	1	1	1	1	1	NA
Lutibacter	NA	NA	NA	NA	1	1	1
Lutibaculum	NA	NA	NA	NA	NA	1	NA
Lutimonas	NA	NA	NA	NA	NA	1	1
LWSR-14_ge	1	NA	NA	NA	NA	NA	NA
Lysobacter	NA	NA	NA	NA	NA	NA	1
Magnetospira	NA	NA	NA	NA	NA	1	1
Magnetospiraceae_ge	1	NA	1	NA	1	1	1
Malonomonas	NA	NA	NA	NA	NA	NA	1
Maribacter	1	1	1	1	1	1	1
Maribius	1	1	1	1	NA	NA	NA
Marimicrobium	NA	NA	NA	NA	NA	1	1
Marinagarivorans	1	1	1	1	1	1	1
Marinicella	1	1	1	1	1	1	NA
Marinifilaceae_ge	NA	NA	1	1	NA	1	1
Marinifilum	NA	NA	1	1	NA	1	1
Mariniflexile	NA	NA	NA	1	NA	NA	NA
Marinimicrobia (SAR406 clade)_cl_or_fa_ge	NA	NA	NA	NA	NA	NA	1
Marinobacter	NA	1	NA	NA	NA	NA	NA
Marinobacterium	NA	NA	NA	NA	NA	NA	1
Marinomonas	1	1	1	1	1	1	1
Marinoscillum	1	NA	1	1	1	1	1
Maritimibacter	1	1	1	1	NA	1	NA
Maritimimonas	NA	1	1	1	1	1	NA
Marivirga	1	NA	1	NA	NA	NA	NA
Marivita	1	1	1	1	1	1	NA
Massilia	NA	NA	1	NA	NA	NA	NA
MB11C04 marine group	NA	NA	NA	NA	NA	NA	1
MBAE14_fa_ge	1	NA	NA	NA	NA	NA	1
MD355	NA	NA	NA	1	1	NA	1
Megasphaera	NA	NA	1	NA	NA	1	NA
Mesonia	1	1	1	NA	NA	NA	NA
Mesorhizobium	1	1	1	1	NA	NA	1
Methylobacterium	NA	1	1	1	NA	NA	1
Methyloligellaceae_ge	1	1	1	1	1	1	1
Methylophagaceae_ge	NA	NA	NA	NA	NA	1	1
Methylotenera	NA	NA	NA	NA	NA	1	NA
Mf105b01	NA	NA	NA	NA	1	1	NA
Micavibrionaceae_ge	1	1	1	1	1	1	1
Micavibrionales_fa_ge	1	1	1	1	1	1	1
Microbacteriaceae_ge	NA	1	NA	NA	NA	NA	NA
Micrococcaceae_ge	NA	NA	NA	1	NA	NA	1
Micrococcales_fa_ge	1	1	1	1	1	1	NA
Micrococcus	NA	1	1	1	NA	1	NA
Micromonosporaceae_ge	NA	NA	NA	NA	NA	NA	1
Micropepsaceae_ge	1	NA	NA	NA	NA	NA	NA
Microscillaceae_ge	NA	NA	1	1	NA	1	NA
Microtrichaceae_ge	1	1	1	1	1	1	1
Microtrichales_fa_ge	1	1	1	NA	1	1	NA
ML602J51	NA	NA	NA	NA	NA	NA	1
Moritella	NA	NA	NA	NA	1	NA	1
Mycobacterium	NA	NA	NA	NA	NA	NA	1
Mycoplasma	NA	NA	NA	NA	NA	NA	1
Mycoplasmataceae_ge	NA	NA	NA	NA	NA	NA	1
Nannocystaceae_ge	1	1	1	1	1	1	NA
Nannocystis	1	1	1	1	1	1	NA
NB1j_fa_ge	1	1	1	1	1	1	1
Negativicoccus	NA	NA	NA	NA	NA	1	NA
Neisseria	NA	1	1	1	1	NA	NA
Neptunomonas	NA	NA	NA	1	NA	1	1
Nitratireductor	1	1	1	1	1	1	NA
Nitrincolaceae_ge	1	NA	NA	NA	NA	1	1
Nitrosomonas	NA	NA	NA	NA	NA	1	1
Nitrosospira	NA	NA	NA	NA	NA	NA	1
Nocardioides	1	1	NA	NA	NA	NA	1
Nonlabens	1	1	1	1	1	1	NA
Nosocomiicoccus	NA	NA	1	NA	NA	NA	NA
NS10 marine group	NA	NA	NA	NA	NA	NA	1
NS1112 marine group_ge	1	1	1	1	1	1	1
NS2b marine group	NA	NA	NA	NA	NA	NA	1
NS3a marine group	NA	NA	NA	1	NA	NA	1
NS4 marine group	NA	NA	NA	NA	NA	NA	1
NS5 marine group	1	1	1	NA	NA	NA	1
NS7 marine group_ge	1	1	1	1	1	1	1
NS9 marine group_ge	1	1	1	1	1	1	1
Nubsella	NA	NA	1	NA	NA	NA	NA
Obscuribacterales_fa_ge	1	1	1	1	1	1	NA
Oceanicoccus	NA	NA	NA	1	1	1	1
Oceanicola	1	NA	1	1	NA	NA	NA
Oceaniserpentilla	NA	NA	NA	NA	1	NA	1
Oceanospirillum	NA	NA	NA	1	NA	NA	NA
OCS116 clade_ge	1	NA	NA	NA	NA	NA	1
Octadecabacter	1	1	1	1	1	1	1
Oleibacter	NA	NA	NA	1	NA	NA	1
Oleiphilus	NA	NA	1	1	1	1	1
Oleispira	NA	NA	NA	1	NA	NA	1
Oligella	NA	NA	1	NA	NA	NA	NA
Oligoflexaceae_ge	NA	NA	NA	NA	NA	1	NA
Olleya	NA	1	1	1	1	1	NA
OM182 clade_fa_ge	1	NA	NA	1	1	1	1
OM190_or_fa_ge	1	1	1	1	1	1	1
OM27 clade	1	1	1	1	1	1	NA
OM43 clade	NA	NA	NA	NA	1	NA	1
OM60(NOR5) clade	1	1	1	1	1	1	1
OM75 clade	1	NA	NA	NA	NA	NA	1
Ornithinicoccus	1	NA	NA	NA	NA	NA	NA
Ornithobacterium	NA	1	NA	1	1	1	NA
Oryzihumus	1	NA	NA	NA	NA	NA	NA
Owenweeksia	1	1	1	1	1	1	NA
P3OB42_ge	1	NA	1	NA	1	NA	NA
Paenarthrobacter	1	NA	NA	NA	NA	NA	NA
Paenibacillaceae_ge	NA	NA	1	NA	NA	NA	NA
Paenirhodobacter	1	1	1	1	1	1	NA
Parabacteroides	NA	NA	1	NA	NA	NA	NA
Paracaedibacteraceae_ge	NA	NA	1	1	1	1	1
Paracoccus	NA	1	1	NA	NA	NA	1
Paraglaciecola	1	1	1	1	1	1	1
Parasphingopyxis	1	NA	1	1	1	1	1
Parvibaculaceae_ge	NA	NA	1	NA	1	1	1
Parvibaculales_fa_ge	1	1	1	1	1	1	NA
Parvularcula	1	1	1	NA	NA	NA	NA
Parvularculaceae_ge	NA	NA	1	1	NA	1	NA
Pasteurellaceae_ge	NA	1	NA	NA	NA	NA	NA
PB19_fa_ge	1	1	1	1	1	1	NA
Pedosphaeraceae_ge	NA	NA	NA	1	NA	1	NA
Pelagibacterium	NA	NA	NA	NA	NA	NA	1
Pelagibius	1	NA	1	1	NA	1	NA
Pelagicoccus	1	NA	NA	1	1	1	NA
Pelagicola	1	1	1	1	1	1	NA
Pelobacter	NA	NA	NA	NA	1	NA	NA
Pelomonas	1	1	1	1	1	1	1
PeM15_fa_ge	NA	NA	NA	NA	NA	NA	1
Peptoniphilus	NA	NA	NA	NA	NA	1	NA
Peredibacter	1	1	1	1	1	1	1
Persicirhabdus	1	1	1	1	1	1	1
Persicitalea	1	NA	NA	NA	NA	NA	NA
Perspicuibacter	1	1	1	1	1	1	1
Phaeobacter	1	1	1	1	1	1	NA
Phormidesmis ANT.LACV5.1	1	1	1	1	1	1	1
Photobacterium	1	NA	NA	NA	NA	NA	1
Phycisphaera	1	1	1	1	1	1	NA
Phyllobacterium	NA	1	1	NA	NA	NA	NA
Pibocella	1	1	1	1	1	1	NA
Pir4 lineage	1	1	1	1	1	1	1
Pirellula	NA	NA	1	NA	1	1	NA
Pirellulaceae_ge	NA	NA	NA	NA	NA	1	1
Pla3 lineage_or_fa_ge	1	NA	NA	1	1	1	1
Planctomicrobium	1	1	1	NA	1	1	NA
Planktomarina	1	1	1	1	NA	NA	1
Planktotalea	NA	1	1	1	1	1	1
Planococcus	NA	1	NA	1	NA	NA	NA
Plesiocystis	NA	NA	NA	NA	1	1	NA
Pleurocapsa PCC7319	1	1	1	1	1	1	1
Polaribacter	1	1	1	1	1	1	1
Polaribacter 1	NA	1	1	NA	NA	NA	1
Polaribacter 3	NA	NA	NA	NA	NA	NA	1
Polaribacter 4	1	1	1	1	1	1	1
Polyangiaceae_ge	NA	NA	NA	NA	NA	1	NA
Porphyromonas	NA	NA	1	NA	NA	1	NA
Portibacter	1	1	1	1	1	1	1
Porticoccus	NA	NA	1	NA	NA	NA	1
Postechiella	NA	NA	NA	NA	NA	1	1
Prevotella	NA	NA	1	NA	NA	1	NA
Prevotella 6	NA	NA	NA	NA	NA	1	NA
Prevotella 7	NA	NA	1	NA	NA	NA	NA
Pricia	1	1	1	1	1	1	1
Primorskyibacter	1	1	1	1	1	NA	NA
Profundibacterium	1	1	1	1	1	1	1
Profundimonas	1	1	1	1	1	1	1
Propionibacteriaceae_ge	1	NA	NA	NA	NA	NA	NA
Propionigenium	NA	NA	NA	1	1	NA	1
Proteiniphilum	1	NA	NA	NA	NA	NA	NA
PS1 clade_ge	NA	NA	1	NA	1	1	1
Pseudahrensia	1	1	1	1	1	1	1
Pseudaminobacter	NA	NA	NA	NA	1	1	1
Pseudenhygromyxa	1	NA	NA	1	NA	NA	NA
Pseudoalteromonadaceae_ge	NA	1	1	1	1	1	1
Pseudoalteromonas	1	1	1	1	1	1	1
Pseudobacteriovorax	NA	1	1	1	NA	NA	1
Pseudoclavibacter	NA	NA	NA	1	NA	NA	NA
Pseudoglutamicibacter	NA	NA	1	NA	NA	NA	NA
Pseudohaliea	1	NA	1	1	1	NA	NA
Pseudohongiella	1	NA	1	1	1	1	1
Pseudolabrys	NA	NA	NA	NA	NA	NA	1
Pseudomonas	1	1	1	1	1	1	1
Pseudooceanicola	NA	1	1	NA	NA	NA	NA
Pseudopelagicola	NA	NA	1	1	1	1	1
Pseudophaeobacter	1	NA	1	NA	NA	NA	NA
Pseudoruegeria	1	1	1	1	1	1	NA
Pseudovibrio	NA	NA	NA	NA	NA	1	NA
Pseudozobellia	1	1	1	1	1	1	1
Psychrilyobacter	1	NA	NA	1	1	NA	1
Psychrobacter	1	1	1	NA	NA	NA	1
Psychrobium	NA	NA	NA	NA	NA	NA	1
Psychromonas	1	1	1	1	1	1	1
Psychroserpens	1	1	1	1	1	1	NA
Psychrosphaera	NA	NA	NA	NA	NA	NA	1
Puniceispirillales_fa_ge	1	1	1	1	1	1	1
R76B128	NA	NA	NA	1	1	1	NA
R7C24_fa_ge	NA	NA	NA	NA	NA	NA	1
Ralstonia	1	1	1	1	1	1	1
Reichenbachiella	1	1	1	1	1	1	1
Reinekea	1	1	1	1	1	1	1
Reyranella	NA	NA	NA	NA	NA	NA	1
Reyranellaceae_ge	1	NA	NA	NA	NA	NA	NA
Rheinheimera	1	NA	NA	NA	NA	NA	NA
Rhizobacter	NA	NA	NA	1	NA	NA	NA
Rhizobiaceae_ge	1	1	1	1	1	1	1
Rhizobiales Incertae Sedis_ge	1	NA	NA	NA	NA	NA	NA
Rhizobiales_fa_ge	NA	NA	NA	NA	NA	NA	1
Rhodanobacteraceae_ge	NA	NA	NA	NA	NA	1	NA
Rhodobacteraceae_ge	1	1	1	1	1	1	1
Rhodobium	NA	NA	NA	NA	NA	1	1
Rhodoblastus	NA	1	NA	NA	NA	NA	NA
Rhodococcus	NA	NA	1	1	NA	NA	NA
Rhodopirellula	1	1	1	1	1	1	1
Rhodoplanes	NA	NA	NA	NA	NA	NA	1
Rhodopseudomonas	1	NA	NA	NA	NA	NA	NA
Rhodospirillales_fa_ge	NA	NA	1	1	1	NA	1
Rhodothermaceae_ge	NA	NA	NA	NA	1	1	1
Rhodovulum	1	1	1	1	1	1	NA
Rickettsiales_fa_ge	NA	NA	NA	NA	NA	1	NA
Rivularia PCC7116	1	1	NA	NA	NA	NA	NA
Robiginitomaculum	1	1	1	1	1	1	1
Roseateles	1	NA	1	1	NA	1	NA
Roseibacillus	1	1	1	1	1	1	1
Roseibacterium	1	1	1	NA	NA	NA	NA
Roseimarinus	NA	NA	1	NA	NA	NA	NA
Roseisalinus	1	1	NA	NA	NA	NA	NA
Roseivivax	NA	1	1	1	1	1	NA
Roseobacter	1	1	1	1	1	1	1
Roseobacter clade CHABI5 lineage	1	1	1	1	1	NA	NA
Roseobacter clade NAC117 lineage	1	1	1	1	1	1	1
Roseospira	1	1	NA	NA	1	1	NA
Roseovarius	1	1	1	1	1	1	NA
RS62 marine group	NA	NA	NA	NA	NA	NA	1
Rubidimonas	1	1	1	1	1	1	1
Rubricoccus	1	1	1	1	1	1	1
Rubripirellula	1	1	1	1	1	1	1
Rubritalea	1	1	1	1	1	1	1
Rubrivirga	1	1	1	1	1	1	1
Rubrobacter	1	NA	1	NA	NA	NA	NA
Ruegeria	1	1	1	1	1	1	1
Ruminiclostridium	NA	NA	1	NA	NA	NA	NA
Ruminococcaceae UCG005	NA	1	NA	NA	NA	NA	NA
Ruminococcaceae UCG013	NA	NA	1	NA	NA	NA	NA
Ruminococcaceae UCG014	NA	NA	1	NA	NA	NA	NA
Rummeliibacillus	1	NA	NA	NA	NA	NA	NA
S0134 terrestrial group_or_fa_ge	NA	NA	NA	NA	NA	NA	1
S25593_ge	NA	NA	NA	NA	NA	NA	1
Saccharophagus	NA	1	1	1	1	1	NA
Saccharospirillaceae_ge	NA	1	NA	1	NA	1	1
Salinihabitans	NA	NA	1	1	1	1	NA
Salinimonas	NA	1	1	NA	NA	NA	NA
Salinisphaera	NA	NA	1	NA	NA	NA	NA
Sandaracinaceae_ge	1	1	1	1	1	1	1
Sandaracinus	1	NA	1	1	1	1	NA
Saprospiraceae_ge	1	1	1	1	1	1	1
SAR11 clade_fa_ge	1	NA	NA	NA	NA	NA	1
SAR116 clade_ge	1	1	1	NA	1	NA	1
SAR324 clade(Marine group B)_fa_ge	NA	NA	NA	NA	NA	NA	1
SAR86 clade_fa_ge	1	1	1	1	1	NA	1
SAR92 clade	1	NA	NA	1	NA	NA	1
SBR1031_fa_ge	NA	NA	1	NA	1	1	NA
Schizothrix LEGE 07164	NA	1	1	1	1	1	NA
Schleiferia	1	1	1	1	1	1	1
SCI84_ge	NA	NA	NA	NA	NA	NA	1
Sedimenticola	NA	NA	NA	NA	NA	1	NA
Sedimenticolaceae_ge	NA	NA	NA	NA	NA	1	1
Sedimentitalea	NA	NA	1	NA	1	1	1
SEEPSRB4	NA	NA	NA	NA	NA	1	NA
Sericytochromatia_or_fa_ge	1	NA	1	1	1	NA	NA
Serratia	NA	NA	NA	NA	NA	1	1
Shewanella	NA	1	1	1	1	NA	1
Shimia	NA	1	1	1	1	NA	NA
Sinobacterium	NA	NA	NA	NA	NA	NA	1
Skermanella	1	1	1	NA	NA	NA	NA
SM1A02	NA	NA	NA	1	NA	NA	NA
SM2330_ge	NA	NA	NA	NA	1	1	NA
Sneathia	NA	NA	NA	NA	NA	1	NA
Sneathiella	NA	NA	1	1	1	1	NA
Solirubrobacter	NA	NA	NA	NA	NA	NA	1
Solirubrobacteraceae_ge	NA	NA	NA	NA	NA	NA	1
Sorangium	NA	NA	1	1	1	1	NA
Sphingobacteriaceae_ge	NA	NA	NA	NA	NA	1	NA
Sphingobacterium	NA	NA	NA	NA	NA	1	NA
Sphingomonadaceae_ge	1	1	NA	1	1	1	1
Sphingomonas	1	1	1	1	1	NA	1
Sphingopyxis	NA	NA	NA	NA	NA	NA	1
Sphingorhabdus	1	1	1	1	1	1	1
Spirochaeta 2	NA	NA	NA	NA	1	NA	NA
Spongiibacter	NA	NA	NA	1	1	NA	NA
Spongiibacteraceae_ge	NA	NA	1	NA	NA	1	1
SS1-B-06-26_ge	NA	NA	NA	NA	NA	NA	1
Staphylococcus	1	1	1	1	1	1	1
Stenotrophomonas	1	1	1	NA	NA	NA	1
Streptococcus	1	1	1	1	1	1	1
Subgroup 10	1	1	1	1	1	1	1
Subgroup 23	NA	NA	1	NA	1	NA	NA
Subgroup 6_or_fa_ge	1	NA	NA	NA	NA	NA	1
Sulfitobacter	1	1	1	1	1	1	1
Sulfurimonas	NA	NA	NA	1	1	1	1
Sulfurospirillum	NA	NA	NA	1	1	1	1
Sulfurovum	1	NA	NA	NA	1	1	1
SUP05 cluster	1	1	1	NA	1	1	1
Sva0996 marine group	1	1	1	1	1	1	1
Synechococcus CC9902	NA	NA	NA	NA	NA	NA	1
SZB50_fa_ge	NA	NA	NA	NA	1	1	NA
Taeseokella	1	NA	1	1	1	1	NA
Taibaiella	1	1	1	1	1	1	NA
Tamlana	NA	NA	NA	NA	NA	1	NA
Tardiphaga	1	NA	NA	NA	NA	NA	NA
Tateyamaria	1	1	1	1	1	1	1
Tenacibaculum	1	1	1	1	1	1	1
Tepidanaerobacter	NA	NA	NA	NA	NA	1	NA
Terasakiella	NA	NA	NA	NA	1	NA	NA
Terrimonas	NA	NA	NA	NA	NA	1	NA
Thalassobaculales_fa_ge	NA	NA	NA	NA	NA	1	NA
Thalassobius	1	1	1	1	1	1	1
Thalassolituus	NA	NA	NA	NA	NA	NA	1
Thalassomonas	NA	NA	NA	1	NA	1	1
Thalassotalea	NA	1	1	1	1	1	1
Thermoactinomyces	NA	NA	NA	1	NA	NA	NA
Thermodesulfovibrionia_or_fa_ge	NA	NA	1	NA	NA	NA	NA
Thermus	NA	NA	NA	NA	1	NA	NA
Thiocystis	NA	1	NA	1	NA	NA	NA
Thiohalocapsa	NA	NA	NA	NA	1	1	NA
Thiohalophilus	NA	1	1	1	1	1	NA
Thiohalorhabdaceae_ge	1	NA	1	1	1	1	1
Thiomicrospiraceae_ge	NA	NA	1	NA	NA	1	NA
Thiothrix	1	1	1	1	1	1	1
Thiotrichaceae_ge	NA	NA	1	NA	NA	NA	1
Tianweitania	1	1	1	1	NA	1	1
TK10_or_fa_ge	NA	NA	NA	NA	NA	NA	1
Tropicibacter	1	NA	NA	NA	NA	NA	NA
Tropicimonas	NA	1	1	NA	1	NA	NA
Truepera	1	NA	1	NA	NA	NA	1
Tunicatimonas	1	1	1	1	1	NA	NA
Turneriella	NA	NA	NA	NA	1	NA	NA
Tyzzerella 4	NA	NA	1	NA	NA	NA	NA
UBA10353 marine group_fa_ge	1	1	1	1	1	1	1
UBA4486_fa_ge	NA	NA	NA	NA	NA	1	1
Ulvibacter	1	1	1	1	1	1	1
vadinHA49_or_fa_ge	NA	1	NA	NA	NA	NA	NA
Variovorax	NA	1	1	1	1	NA	NA
Veillonella	NA	1	1	NA	NA	NA	1
Verruc01	NA	NA	NA	NA	NA	1	1
VHSB470_ge	NA	NA	NA	NA	NA	1	NA
Vibrio	1	1	1	1	1	1	1
Vibrionaceae_ge	NA	NA	NA	NA	NA	NA	1
Vitellibacter	NA	NA	NA	NA	NA	NA	1
WCHB141_fa_ge	NA	NA	1	NA	NA	NA	NA
WD2101 soil group_ge	NA	NA	NA	NA	NA	NA	1
Wenyingzhuangia	1	1	1	1	1	1	1
Winogradskyella	1	1	1	1	1	1	1
Woeseia	1	1	1	1	1	1	1
Xanthobacteraceae_ge	NA	NA	NA	NA	NA	NA	1
Xenococcaceae_ge	1	NA	NA	NA	NA	NA	NA
Xuhuaishuia	NA	1	1	1	1	NA	NA
Zobellia	1	1	1	1	1	1	1
Zunongwangia	NA	NA	NA	NA	NA	NA	1

## Sheet: ASV
ASV ID	Fucus spiralis	Dry	Watered	Procedural Control	Fucus vesiculosus	Fucus distichus	Water Column
4	1	NA	NA	NA	NA	NA	NA
63	NA	NA	1	NA	1	1	NA
71	1	1	1	1	1	1	1
88	1	1	1	1	1	1	NA
100	1	NA	1	NA	1	NA	NA
109	NA	NA	1	NA	NA	NA	NA
118	NA	1	NA	1	1	1	NA
139	1	NA	NA	NA	NA	NA	NA
149	NA	1	1	NA	NA	NA	NA
152	NA	NA	1	NA	1	NA	NA
154	NA	NA	1	1	1	NA	NA
161	NA	1	1	1	NA	NA	NA
164	NA	NA	NA	NA	1	NA	NA
171	1	1	1	1	1	1	NA
172	NA	1	NA	NA	NA	NA	NA
187	NA	NA	1	NA	NA	1	NA
189	NA	NA	1	1	1	1	NA
191	NA	NA	NA	NA	1	NA	NA
218	1	NA	NA	NA	NA	NA	NA
219	NA	NA	NA	NA	NA	NA	1
222	NA	NA	NA	1	NA	1	NA
223	1	NA	NA	NA	1	NA	NA
226	NA	NA	NA	NA	NA	NA	1
230	1	1	1	1	1	NA	NA
233	1	NA	1	1	NA	1	NA
236	1	NA	NA	NA	1	NA	NA
238	1	NA	NA	NA	NA	NA	NA
239	NA	NA	NA	1	NA	1	NA
240	1	NA	NA	NA	NA	NA	NA
242	1	1	NA	NA	NA	NA	NA
247	NA	1	NA	NA	NA	NA	NA
248	1	NA	NA	NA	NA	NA	NA
250	NA	NA	NA	NA	1	NA	NA
251	NA	NA	NA	1	NA	NA	NA
252	1	1	1	1	1	1	NA
253	1	1	1	1	1	1	NA
259	1	NA	NA	NA	NA	NA	NA
264	NA	NA	NA	NA	NA	NA	1
272	1	NA	NA	1	1	NA	NA
274	1	1	1	1	1	1	NA
280	1	1	1	1	1	1	NA
283	1	1	1	1	1	1	NA
285	1	1	1	1	1	1	NA
287	1	NA	NA	NA	NA	NA	NA
294	1	1	1	1	1	1	NA
297	NA	NA	NA	NA	NA	1	NA
298	NA	NA	NA	1	NA	1	NA
299	NA	NA	NA	NA	NA	1	NA
300	1	1	1	1	NA	1	NA
303	NA	NA	NA	NA	NA	NA	1
304	NA	NA	NA	NA	1	1	NA
305	NA	NA	NA	NA	NA	1	1
306	NA	NA	NA	NA	NA	1	NA
307	NA	NA	NA	1	NA	1	NA
308	NA	NA	NA	1	NA	1	NA
309	1	NA	NA	NA	1	1	NA
310	NA	NA	NA	1	NA	1	NA
311	1	1	1	1	1	1	NA
312	1	1	1	1	1	NA	NA
313	1	1	1	1	1	1	NA
314	1	1	1	1	1	1	NA
315	NA	NA	1	NA	NA	NA	NA
316	1	NA	1	1	1	NA	NA
317	1	NA	NA	NA	NA	NA	NA
320	1	1	1	1	1	1	1
323	1	1	1	1	1	1	1
324	1	1	1	NA	NA	NA	1
329	1	NA	1	1	1	1	NA
339	NA	NA	NA	NA	NA	1	NA
346	1	NA	NA	NA	1	NA	NA
348	1	NA	NA	NA	NA	NA	NA
354	NA	NA	NA	NA	NA	1	NA
358	1	NA	NA	NA	NA	NA	NA
360	NA	1	1	NA	NA	NA	NA
361	NA	NA	NA	NA	NA	1	NA
362	NA	NA	1	NA	1	1	NA
363	NA	NA	NA	1	NA	1	NA
364	NA	1	1	1	NA	NA	NA
365	NA	NA	NA	NA	1	NA	NA
366	1	NA	NA	NA	NA	NA	NA
369	NA	1	1	NA	1	NA	NA
370	NA	NA	NA	NA	1	NA	NA
371	NA	NA	NA	NA	NA	1	NA
377	NA	NA	NA	NA	NA	NA	1
378	NA	NA	NA	NA	NA	NA	1
379	NA	NA	1	NA	NA	NA	NA
380	NA	NA	NA	NA	NA	NA	1
382	1	NA	NA	NA	1	NA	NA
385	NA	NA	1	NA	NA	1	NA
393	NA	1	1	NA	NA	NA	NA
394	NA	NA	NA	NA	NA	1	NA
397	NA	NA	NA	NA	NA	NA	1
399	NA	1	1	1	NA	1	NA
400	NA	NA	NA	NA	NA	1	NA
403	1	1	1	1	1	1	1
422	NA	1	NA	NA	NA	NA	NA
426	1	NA	1	1	1	NA	NA
428	NA	NA	NA	NA	1	1	NA
429	1	1	NA	NA	1	1	NA
434	NA	NA	NA	NA	NA	1	NA
440	NA	1	NA	NA	NA	NA	NA
441	1	NA	NA	NA	NA	NA	NA
443	NA	1	NA	NA	NA	NA	NA
445	NA	1	NA	NA	NA	NA	NA
446	NA	1	1	NA	NA	NA	NA
447	NA	1	NA	NA	NA	NA	NA
451	NA	NA	NA	NA	NA	1	NA
454	NA	NA	1	1	NA	NA	NA
456	NA	1	1	NA	1	NA	NA
464	NA	NA	1	NA	NA	1	NA
465	NA	NA	NA	NA	NA	1	NA
468	NA	NA	NA	NA	NA	1	NA
469	NA	NA	1	NA	NA	1	NA
470	NA	NA	NA	NA	NA	1	NA
472	NA	NA	NA	NA	NA	NA	1
473	NA	NA	NA	NA	NA	NA	1
475	NA	NA	1	NA	NA	NA	NA
476	NA	NA	NA	NA	NA	NA	1
497	NA	NA	1	NA	NA	1	NA
498	NA	NA	1	NA	NA	1	NA
505	NA	NA	NA	NA	NA	1	NA
512	NA	NA	NA	1	NA	1	NA
517	NA	NA	NA	NA	NA	1	NA
521	NA	NA	NA	NA	1	1	NA
522	1	NA	NA	NA	1	1	NA
529	1	1	1	1	1	1	1
530	1	1	1	1	1	1	1
539	1	1	1	1	1	1	NA
547	1	1	1	1	1	1	NA
549	NA	NA	NA	NA	NA	1	1
550	1	1	1	1	1	1	NA
560	NA	NA	NA	NA	1	NA	NA
566	NA	NA	NA	NA	NA	1	NA
574	NA	NA	NA	1	NA	NA	NA
581	NA	NA	NA	NA	1	1	NA
582	NA	NA	NA	NA	NA	NA	1
583	NA	NA	1	NA	NA	NA	NA
584	NA	NA	1	NA	1	NA	NA
585	NA	NA	NA	1	1	1	NA
587	1	NA	1	1	1	1	NA
588	1	1	1	1	1	1	NA
591	NA	NA	NA	NA	NA	1	NA
592	NA	NA	1	NA	NA	NA	NA
603	NA	NA	1	NA	NA	NA	NA
612	NA	NA	NA	NA	NA	NA	1
613	NA	NA	NA	NA	NA	NA	1
617	NA	NA	NA	1	1	1	NA
623	1	1	1	1	1	1	NA
628	1	1	1	1	1	1	1
632	NA	1	1	1	1	1	NA
637	1	1	1	1	1	1	NA
638	1	NA	NA	NA	NA	NA	NA
647	1	1	1	1	1	NA	NA
649	1	1	1	1	1	1	NA
663	NA	NA	NA	NA	NA	NA	1
665	NA	NA	NA	1	NA	NA	NA
666	NA	NA	NA	1	NA	NA	NA
667	NA	1	1	1	1	1	NA
668	1	1	1	1	1	1	NA
670	1	1	1	1	1	1	1
676	1	1	1	1	1	1	NA
681	1	1	NA	1	1	1	NA
683	NA	NA	NA	NA	NA	NA	1
684	1	1	1	1	1	1	1
698	NA	1	1	1	1	NA	NA
712	NA	NA	NA	1	NA	NA	NA
714	1	NA	NA	NA	NA	NA	NA
717	NA	NA	NA	NA	NA	NA	1
719	NA	NA	NA	NA	NA	NA	1
726	1	1	1	1	1	1	NA
737	NA	1	1	1	1	1	NA
752	1	NA	NA	NA	NA	NA	NA
755	NA	NA	NA	NA	NA	NA	1
763	NA	NA	NA	NA	NA	NA	1
769	NA	NA	NA	NA	NA	NA	1
770	NA	NA	NA	NA	NA	NA	1
771	NA	NA	NA	NA	NA	NA	1
777	NA	1	1	1	1	1	NA
786	NA	1	1	1	1	1	NA
787	1	1	NA	1	1	1	NA
789	NA	NA	NA	NA	NA	1	NA
791	NA	NA	NA	NA	NA	1	NA
794	NA	1	1	1	1	1	NA
795	NA	1	1	1	1	1	NA
799	NA	1	NA	1	1	1	1
802	NA	1	1	1	1	1	NA
812	NA	NA	NA	NA	NA	1	NA
815	NA	NA	NA	NA	1	NA	NA
816	NA	NA	NA	NA	NA	1	NA
817	NA	NA	NA	NA	1	1	NA
818	NA	NA	NA	1	NA	NA	NA
819	NA	NA	NA	NA	NA	1	NA
820	NA	NA	NA	1	1	1	NA
821	NA	NA	NA	NA	NA	1	NA
823	NA	NA	NA	NA	NA	1	NA
826	1	1	1	1	1	NA	NA
836	1	NA	1	NA	NA	NA	NA
843	NA	1	NA	NA	NA	NA	NA
844	NA	1	NA	NA	NA	1	NA
847	NA	NA	1	NA	NA	NA	NA
850	NA	NA	NA	NA	1	NA	NA
851	1	NA	NA	1	1	NA	NA
853	NA	NA	1	NA	1	1	NA
856	1	1	1	1	1	1	NA
864	NA	1	NA	NA	NA	NA	NA
866	1	1	1	1	1	1	NA
868	NA	1	1	NA	1	NA	NA
870	NA	1	1	NA	NA	1	NA
873	1	1	1	1	1	1	NA
876	NA	NA	1	NA	1	NA	NA
877	NA	NA	NA	NA	NA	1	NA
878	NA	NA	NA	1	1	1	NA
883	1	1	1	1	1	1	1
889	1	NA	NA	NA	NA	NA	NA
909	NA	NA	NA	NA	1	1	NA
910	NA	NA	NA	NA	NA	1	NA
920	1	NA	NA	1	1	1	NA
934	1	NA	NA	NA	NA	NA	NA
935	NA	NA	NA	NA	1	1	NA
936	NA	NA	NA	NA	NA	NA	1
941	1	1	1	NA	NA	1	NA
945	NA	NA	NA	1	NA	1	NA
946	NA	NA	NA	NA	NA	NA	1
948	NA	NA	NA	NA	1	NA	NA
949	1	1	1	1	NA	NA	NA
956	NA	NA	NA	NA	NA	NA	1
994	1	1	1	1	NA	NA	NA
1003	1	NA	NA	NA	1	1	NA
1004	1	NA	1	1	1	NA	NA
1007	1	1	1	1	1	1	NA
1013	1	NA	1	1	1	1	NA
1021	NA	1	NA	NA	NA	NA	NA
1022	NA	1	NA	NA	NA	NA	NA
1023	1	1	1	NA	NA	NA	NA
1055	NA	NA	NA	NA	NA	NA	1
1056	NA	NA	NA	NA	NA	NA	1
1058	NA	NA	1	NA	NA	1	NA
1059	NA	NA	NA	NA	NA	1	NA
1060	1	NA	NA	NA	NA	NA	NA
1062	1	1	NA	NA	1	1	NA
1071	NA	NA	NA	NA	NA	1	NA
1072	NA	NA	NA	NA	NA	NA	1
1073	NA	1	NA	NA	NA	NA	NA
1074	NA	NA	NA	NA	NA	1	NA
1075	NA	NA	NA	NA	NA	1	NA
1083	1	1	1	NA	NA	NA	NA
1084	1	NA	NA	NA	NA	NA	NA
1089	1	1	NA	NA	NA	NA	NA
1093	NA	NA	NA	NA	1	NA	NA
1102	NA	1	NA	1	NA	1	NA
1107	NA	NA	NA	NA	1	NA	NA
1108	NA	1	1	1	1	1	NA
1121	1	NA	NA	NA	NA	NA	NA
1122	NA	1	NA	1	NA	NA	NA
1125	NA	NA	NA	NA	NA	1	NA
1127	1	1	1	1	1	1	NA
1135	NA	NA	NA	NA	1	NA	NA
1140	NA	NA	1	NA	NA	1	NA
1141	NA	NA	1	NA	1	NA	NA
1147	NA	NA	1	NA	NA	NA	NA
1148	NA	NA	1	NA	1	NA	NA
1151	NA	1	NA	1	NA	1	NA
1177	1	1	1	1	1	1	NA
1188	NA	NA	1	NA	NA	1	NA
1214	NA	1	1	1	1	NA	NA
1229	NA	1	1	NA	NA	NA	NA
1256	NA	NA	1	1	NA	NA	NA
1259	1	1	1	NA	1	NA	NA
1260	NA	NA	1	1	1	NA	NA
1269	1	1	NA	1	NA	NA	NA
1270	NA	NA	NA	NA	1	NA	NA
1271	NA	NA	NA	1	1	NA	NA
1273	1	NA	NA	NA	NA	NA	NA
1274	1	1	NA	NA	1	NA	NA
1275	1	1	NA	NA	1	NA	NA
1278	NA	NA	NA	NA	NA	NA	1
1279	NA	NA	1	NA	1	1	1
1280	NA	1	1	1	1	1	1
1281	NA	NA	NA	NA	1	1	NA
1302	NA	NA	NA	1	NA	1	1
1308	NA	NA	NA	NA	NA	1	NA
1309	NA	NA	1	NA	1	1	NA
1311	NA	NA	NA	1	NA	NA	1
1313	NA	1	1	1	1	1	NA
1326	NA	NA	NA	NA	NA	1	NA
1331	NA	NA	NA	NA	NA	1	NA
1340	NA	1	NA	NA	NA	1	NA
1341	NA	NA	NA	NA	NA	NA	1
1347	NA	NA	NA	NA	NA	1	NA
1357	NA	NA	1	NA	1	1	NA
1358	1	NA	NA	1	1	NA	NA
1363	NA	NA	NA	NA	NA	NA	1
1364	NA	NA	1	NA	NA	NA	NA
1365	NA	NA	NA	1	NA	1	NA
1385	1	NA	NA	NA	NA	NA	NA
1398	1	NA	NA	NA	1	NA	NA
1409	NA	1	1	1	NA	NA	NA
1410	1	NA	NA	NA	1	NA	NA
1419	1	NA	NA	NA	NA	NA	NA
1421	1	NA	NA	NA	NA	NA	NA
1424	1	NA	NA	NA	1	NA	NA
1425	1	NA	NA	NA	NA	NA	NA
1426	1	NA	NA	NA	NA	NA	NA
1427	1	NA	1	1	NA	NA	NA
1428	1	NA	1	NA	NA	NA	NA
1435	1	1	1	1	1	1	NA
1439	1	NA	NA	NA	NA	NA	NA
1442	NA	NA	1	NA	NA	NA	NA
1446	NA	NA	NA	NA	NA	NA	1
1447	1	NA	NA	NA	NA	NA	NA
1461	NA	NA	NA	NA	NA	1	NA
1464	NA	NA	NA	NA	NA	1	NA
1465	NA	NA	NA	NA	NA	1	NA
1466	1	NA	NA	NA	1	NA	NA
1467	NA	NA	NA	NA	NA	1	NA
1476	1	1	1	1	1	NA	NA
1478	1	1	1	1	1	1	NA
1492	1	NA	1	NA	1	NA	NA
1495	NA	NA	NA	NA	1	NA	NA
1504	NA	NA	NA	NA	NA	NA	1
1508	NA	1	1	NA	NA	1	1
1529	NA	NA	NA	1	NA	NA	NA
1534	1	1	1	1	1	1	NA
1537	1	1	1	1	1	1	1
1547	1	NA	NA	NA	NA	1	NA
1559	NA	NA	NA	1	1	1	NA
1560	NA	NA	NA	NA	NA	1	NA
1565	NA	1	1	1	NA	1	NA
1566	NA	1	NA	NA	NA	NA	NA
1573	NA	NA	NA	NA	NA	1	NA
1592	NA	NA	NA	NA	NA	NA	1
1600	NA	NA	1	1	NA	1	NA
1607	NA	NA	NA	NA	NA	NA	1
1620	NA	NA	1	NA	NA	1	NA
1623	NA	NA	1	1	1	1	NA
1628	NA	NA	1	1	1	1	NA
1630	1	1	1	1	NA	NA	NA
1634	NA	NA	NA	NA	NA	NA	1
1646	NA	NA	NA	NA	NA	1	NA
1647	NA	NA	1	NA	NA	NA	NA
1649	NA	NA	1	NA	NA	1	NA
1650	1	NA	1	NA	NA	NA	NA
1652	NA	NA	NA	NA	NA	1	NA
1653	1	NA	1	NA	1	NA	NA
1654	NA	NA	NA	NA	NA	1	NA
1655	NA	NA	1	1	NA	1	NA
1656	1	NA	1	NA	1	NA	NA
1657	NA	NA	NA	1	NA	1	NA
1666	NA	NA	NA	1	NA	NA	NA
1667	NA	NA	NA	1	NA	1	NA
1668	1	1	1	1	1	1	NA
1678	1	1	1	1	1	1	NA
1679	1	1	1	1	1	1	1
1680	1	1	1	1	1	1	NA
1685	1	NA	NA	NA	NA	NA	NA
1699	NA	NA	NA	NA	NA	NA	1
1704	1	1	1	1	1	1	NA
1716	NA	NA	NA	1	NA	NA	NA
1719	NA	NA	1	1	1	1	NA
1720	1	NA	NA	NA	1	NA	NA
1721	NA	NA	NA	1	NA	1	NA
1722	NA	1	1	1	1	NA	NA
1725	NA	NA	NA	NA	NA	NA	1
1726	NA	NA	NA	NA	NA	NA	1
1730	1	1	1	1	1	1	NA
1733	NA	NA	NA	NA	NA	1	NA
1738	1	NA	NA	NA	1	NA	NA
1741	1	NA	NA	1	1	NA	NA
1742	1	1	1	NA	1	NA	NA
1743	NA	NA	NA	NA	NA	1	NA
1748	1	1	1	1	1	1	NA
1752	NA	NA	NA	NA	NA	1	NA
1758	1	1	1	1	1	1	NA
1773	NA	NA	NA	NA	NA	NA	1
1789	1	NA	NA	NA	NA	NA	NA
1794	NA	NA	NA	NA	NA	NA	1
1799	NA	NA	NA	NA	1	1	NA
1805	NA	1	1	1	1	NA	NA
1807	NA	NA	NA	1	NA	NA	1
1810	NA	1	NA	NA	NA	NA	NA
1811	NA	NA	NA	NA	NA	1	NA
1817	1	NA	NA	NA	1	1	NA
1821	NA	NA	NA	NA	NA	NA	1
1826	1	NA	1	NA	1	NA	NA
1828	1	1	1	1	1	NA	NA
1839	NA	1	1	1	1	1	NA
1843	1	NA	1	1	1	1	NA
1844	1	NA	NA	NA	NA	NA	NA
1845	NA	NA	NA	NA	NA	1	NA
1848	NA	1	1	NA	NA	NA	NA
1850	1	NA	NA	NA	1	1	NA
1867	NA	NA	NA	NA	NA	NA	1
1871	1	1	1	1	1	1	1
1883	NA	NA	NA	NA	NA	NA	1
1889	1	NA	NA	NA	NA	NA	NA
1894	NA	NA	1	NA	NA	NA	NA
1895	1	NA	NA	NA	NA	NA	NA
1896	NA	1	1	NA	NA	NA	NA
1897	1	NA	NA	NA	NA	NA	NA
1898	1	NA	NA	NA	NA	NA	NA
1899	NA	NA	NA	NA	NA	NA	1
1900	1	1	1	NA	1	NA	NA
1901	NA	NA	NA	NA	NA	1	NA
1902	NA	NA	NA	NA	NA	NA	1
1906	NA	1	1	1	NA	NA	NA
1910	NA	1	1	1	NA	NA	NA
1913	NA	1	1	1	NA	NA	NA
1918	NA	NA	NA	NA	1	NA	NA
1920	NA	1	NA	NA	NA	NA	NA
1925	1	1	1	1	1	1	NA
1927	1	1	1	1	1	1	NA
1933	1	1	1	1	1	1	NA
1935	NA	NA	NA	1	NA	NA	1
1942	NA	NA	NA	NA	NA	1	NA
1952	NA	1	1	NA	NA	NA	NA
1962	NA	NA	NA	NA	NA	1	NA
1968	NA	NA	NA	NA	1	NA	1
1972	NA	NA	NA	NA	1	NA	NA
1973	NA	NA	NA	NA	1	NA	NA
1975	NA	NA	NA	NA	NA	NA	1
1977	NA	NA	NA	1	NA	1	NA
1978	1	NA	NA	NA	1	NA	NA
1979	NA	NA	NA	NA	NA	1	NA
1980	1	NA	NA	NA	1	NA	NA
1981	1	NA	NA	NA	NA	1	NA
1982	NA	NA	NA	1	1	1	NA
1983	NA	NA	NA	1	1	1	NA
1988	1	1	1	1	1	1	1
1994	NA	NA	NA	NA	NA	1	NA
1998	1	NA	NA	NA	1	NA	NA
2002	1	1	1	1	1	NA	NA
2003	NA	NA	NA	NA	NA	1	NA
2006	1	NA	1	NA	NA	NA	NA
2007	1	NA	1	NA	NA	NA	NA
2013	NA	NA	1	NA	1	NA	NA
2017	NA	NA	NA	NA	NA	1	NA
2018	NA	NA	NA	NA	NA	1	NA
2021	1	NA	NA	NA	1	NA	NA
2022	1	1	1	NA	1	NA	NA
2023	1	1	1	1	1	1	NA
2025	NA	1	NA	NA	NA	NA	NA
2026	NA	NA	NA	NA	NA	1	NA
2029	1	NA	NA	NA	NA	1	NA
2030	NA	NA	NA	NA	NA	1	NA
2031	NA	1	1	1	1	1	NA
2032	NA	1	NA	NA	NA	NA	NA
2033	NA	1	1	NA	NA	NA	NA
2041	NA	1	NA	1	NA	NA	NA
2046	NA	NA	NA	NA	NA	NA	1
2048	NA	1	1	NA	NA	NA	NA
2053	NA	NA	NA	NA	1	NA	NA
2054	1	1	1	1	1	1	NA
2056	NA	NA	NA	NA	1	1	NA
2059	NA	NA	NA	NA	1	NA	NA
2061	1	1	1	1	1	1	NA
2070	1	NA	NA	NA	NA	1	NA
2073	NA	NA	NA	NA	NA	1	NA
2078	NA	NA	1	NA	NA	NA	NA
2083	NA	NA	NA	NA	NA	NA	1
2085	NA	NA	NA	NA	NA	NA	1
2086	NA	NA	1	1	NA	1	NA
2087	NA	NA	NA	1	NA	1	NA
2089	NA	NA	NA	NA	NA	1	NA
2094	1	1	1	NA	NA	NA	NA
2095	1	NA	NA	NA	NA	NA	NA
2097	1	NA	NA	NA	NA	NA	NA
2100	NA	NA	NA	NA	NA	1	NA
2101	1	1	1	1	NA	NA	1
2102	NA	NA	NA	NA	NA	NA	1
2115	1	NA	NA	1	NA	NA	1
2137	1	1	1	1	1	1	NA
2140	1	NA	1	NA	NA	NA	NA
2143	1	1	1	1	1	1	1
2144	1	1	1	1	1	1	1
2149	1	1	1	1	1	1	NA
2153	NA	NA	NA	1	1	1	NA
2154	NA	NA	1	NA	NA	NA	NA
2162	NA	NA	1	NA	NA	1	NA
2177	NA	NA	1	NA	1	NA	NA
2178	NA	NA	NA	NA	1	1	NA
2180	NA	1	1	NA	NA	NA	NA
2189	1	1	NA	NA	NA	NA	NA
2190	NA	NA	NA	NA	NA	1	NA
2191	NA	1	NA	NA	1	NA	NA
2192	NA	1	1	NA	NA	NA	NA
2194	1	NA	NA	NA	NA	NA	NA
2195	1	NA	NA	NA	NA	NA	NA
2196	NA	NA	NA	1	1	NA	NA
2198	NA	1	1	1	NA	NA	NA
2199	NA	1	NA	1	1	1	NA
2201	1	1	1	NA	1	NA	NA
2202	NA	NA	1	NA	NA	1	NA
2203	1	1	1	1	1	1	NA
2204	1	1	1	1	1	1	NA
2205	NA	NA	NA	NA	NA	1	1
2211	NA	1	1	1	1	1	1
2212	NA	NA	NA	1	NA	NA	1
2224	NA	NA	NA	NA	NA	NA	1
2225	NA	NA	1	NA	NA	1	NA
2226	NA	1	NA	1	NA	NA	NA
2227	1	NA	NA	NA	NA	NA	NA
2229	NA	1	NA	NA	NA	NA	NA
2230	NA	NA	NA	NA	NA	NA	1
2232	NA	1	1	NA	1	NA	NA
2244	1	NA	1	1	1	NA	NA
2248	1	NA	1	1	1	1	NA
2250	1	NA	NA	NA	NA	NA	NA
2254	1	NA	NA	NA	NA	NA	NA
2255	NA	1	NA	NA	NA	NA	NA
2256	1	1	1	1	1	NA	NA
2257	NA	NA	NA	NA	NA	1	NA
2258	NA	NA	1	NA	NA	NA	NA
2260	NA	NA	NA	NA	NA	NA	1
2261	1	1	1	1	NA	NA	1
2262	1	1	1	1	1	1	NA
2268	1	NA	NA	NA	NA	NA	NA
2275	NA	NA	1	1	NA	NA	NA
2285	NA	1	NA	1	NA	1	NA
2286	NA	1	NA	1	NA	NA	NA
2288	1	1	1	1	1	1	1
2294	1	1	1	1	1	1	NA
2297	1	1	NA	1	1	NA	NA
2301	NA	NA	NA	NA	1	1	NA
2303	1	1	1	1	1	NA	NA
2308	1	1	1	NA	1	NA	NA
2313	NA	1	NA	NA	NA	NA	NA
2315	1	NA	NA	NA	1	NA	NA
2317	1	1	NA	NA	1	NA	NA
2318	1	1	1	1	1	NA	NA
2323	NA	NA	1	NA	NA	NA	NA
2325	NA	1	NA	NA	1	NA	NA
2328	1	1	1	1	1	NA	NA
2329	NA	1	NA	NA	NA	NA	NA
2331	1	NA	NA	NA	NA	NA	NA
2332	NA	NA	1	NA	NA	NA	NA
2333	1	NA	1	NA	NA	NA	NA
2334	NA	NA	NA	NA	NA	1	NA
2335	NA	NA	NA	NA	1	1	NA
2336	1	1	NA	NA	NA	NA	NA
2337	1	1	1	NA	1	NA	NA
2343	NA	NA	NA	NA	NA	1	NA
2344	NA	NA	NA	NA	1	NA	NA
2345	NA	NA	NA	1	1	1	NA
2350	NA	1	NA	NA	NA	NA	NA
2353	1	NA	NA	NA	NA	NA	NA
2356	NA	NA	1	NA	NA	NA	NA
2360	1	1	1	1	1	1	NA
2370	NA	NA	NA	NA	NA	1	NA
2373	NA	NA	NA	1	1	NA	NA
2381	NA	NA	1	NA	NA	NA	NA
2383	NA	1	NA	NA	NA	NA	NA
2385	NA	NA	NA	NA	1	1	NA
2407	NA	1	1	NA	NA	NA	NA
2415	1	NA	NA	1	NA	NA	NA
2420	NA	NA	NA	NA	NA	NA	1
2421	1	NA	NA	NA	NA	NA	NA
2422	NA	NA	NA	NA	NA	NA	1
2423	1	1	1	1	1	NA	NA
2425	NA	1	1	1	1	1	NA
2426	NA	1	1	NA	NA	1	NA
2428	NA	1	1	NA	NA	NA	NA
2441	NA	NA	NA	NA	NA	NA	1
2443	NA	NA	1	NA	NA	NA	NA
2445	NA	1	NA	NA	NA	NA	NA
2446	1	1	1	1	1	NA	NA
2447	NA	1	1	1	1	1	1
2449	1	NA	NA	1	1	NA	NA
2458	1	NA	1	NA	1	1	NA
2461	NA	NA	1	1	1	NA	NA
2462	NA	1	1	1	NA	NA	NA
2465	NA	NA	1	NA	NA	NA	NA
2466	NA	NA	NA	NA	NA	1	NA
2467	NA	NA	1	NA	NA	NA	NA
2468	NA	1	1	NA	NA	NA	NA
2469	NA	NA	NA	1	1	NA	1
2470	NA	NA	1	NA	NA	1	NA
2475	NA	NA	NA	NA	NA	1	NA
2476	NA	NA	NA	NA	1	NA	NA
2479	NA	NA	NA	NA	NA	NA	1
2492	NA	NA	1	NA	NA	NA	NA
2493	NA	NA	1	NA	NA	NA	NA
2494	NA	1	1	NA	NA	NA	1
2516	NA	1	NA	NA	NA	NA	NA
2518	1	1	1	1	NA	1	NA
2528	1	1	1	1	1	1	1
2529	1	NA	NA	NA	NA	1	NA
2531	NA	1	1	NA	NA	NA	NA
2532	NA	NA	NA	NA	1	1	NA
2535	NA	1	NA	NA	NA	1	NA
2539	NA	NA	NA	NA	1	NA	NA
2540	NA	1	NA	NA	NA	NA	NA
2541	1	NA	1	1	NA	1	NA
2545	1	1	1	1	1	1	NA
2548	1	1	1	NA	1	1	1
2553	NA	NA	NA	1	1	NA	NA
2554	1	NA	NA	NA	NA	NA	NA
2562	NA	NA	NA	1	NA	NA	NA
2566	NA	NA	NA	NA	NA	1	1
2568	1	1	1	1	1	1	NA
2572	1	1	1	1	1	1	1
2574	1	1	1	1	1	1	NA
2575	1	NA	NA	NA	1	NA	NA
2582	NA	NA	1	NA	NA	NA	NA
2583	NA	NA	NA	NA	NA	1	NA
2584	NA	1	1	NA	NA	NA	NA
2585	NA	NA	NA	1	1	NA	NA
2586	NA	NA	NA	NA	1	1	NA
2589	1	1	1	1	1	1	1
2591	NA	1	1	NA	NA	NA	NA
2592	1	NA	1	NA	NA	1	NA
2593	1	NA	NA	1	1	NA	NA
2595	NA	NA	NA	NA	NA	NA	1
2596	NA	NA	NA	1	NA	1	NA
2597	NA	NA	NA	1	NA	1	NA
2606	1	NA	NA	NA	NA	1	NA
2607	NA	1	NA	NA	NA	NA	NA
2621	NA	NA	NA	NA	NA	1	NA
2622	NA	NA	NA	NA	NA	1	NA
2623	NA	NA	NA	1	1	1	NA
2624	1	1	NA	NA	NA	NA	NA
2628	1	1	NA	NA	1	1	NA
2636	1	NA	NA	NA	NA	NA	NA
2637	NA	NA	1	NA	1	NA	NA
2651	NA	NA	NA	NA	NA	NA	1
2652	NA	NA	NA	NA	NA	NA	1
2669	1	1	1	1	1	NA	1
2673	1	1	1	1	1	1	1
2680	NA	NA	NA	NA	NA	1	1
2690	NA	NA	1	1	1	1	1
2705	NA	1	NA	NA	NA	NA	NA
2708	NA	NA	NA	NA	NA	NA	1
2717	NA	NA	1	NA	NA	1	NA
2723	1	1	1	1	1	1	1
2725	NA	1	NA	NA	NA	NA	NA
2729	1	1	1	1	1	1	1
2751	1	1	1	1	1	1	NA
2752	NA	NA	1	NA	NA	NA	NA
2754	1	NA	NA	NA	NA	NA	NA
2760	NA	1	NA	NA	NA	NA	NA
2761	1	NA	1	NA	NA	NA	NA
2762	1	NA	NA	NA	NA	NA	1
2765	NA	1	1	NA	NA	NA	NA
2766	NA	NA	1	1	1	NA	NA
2767	NA	NA	1	NA	NA	NA	NA
2769	1	1	1	1	1	1	1
2771	NA	1	NA	1	NA	1	NA
2780	NA	NA	NA	1	NA	NA	NA
2789	NA	NA	NA	NA	1	NA	NA
2790	NA	NA	NA	1	NA	NA	NA
2792	1	1	1	1	1	1	NA
2793	NA	NA	1	NA	NA	1	NA
2794	NA	NA	NA	NA	NA	1	NA
2795	NA	NA	NA	1	NA	1	NA
2799	NA	NA	NA	NA	NA	1	NA
2802	NA	NA	NA	NA	NA	1	NA
2804	1	NA	1	NA	NA	NA	NA
2810	NA	NA	1	NA	NA	NA	NA
2813	NA	NA	NA	NA	NA	1	NA
2816	NA	NA	1	NA	NA	NA	NA
2829	NA	NA	1	NA	NA	NA	NA
2832	1	1	1	1	1	NA	NA
2835	NA	NA	NA	NA	NA	NA	1
2837	1	1	1	1	1	1	1
2860	NA	NA	NA	NA	NA	NA	1
2861	1	1	1	NA	1	1	1
2864	1	NA	NA	NA	NA	NA	NA
2867	NA	NA	NA	NA	NA	NA	1
2881	NA	NA	1	1	1	NA	NA
2886	NA	NA	NA	NA	NA	NA	1
2890	1	NA	NA	NA	NA	NA	NA
2896	NA	NA	NA	NA	NA	NA	1
2897	NA	NA	1	NA	NA	NA	NA
2909	NA	NA	1	NA	NA	NA	NA
2916	NA	1	NA	NA	NA	NA	NA
2919	NA	NA	1	NA	NA	NA	NA
2923	NA	NA	NA	NA	NA	1	1
2930	1	1	1	1	1	1	1
2943	NA	NA	NA	1	1	1	NA
2958	NA	NA	1	NA	NA	NA	NA
2985	1	NA	NA	NA	NA	NA	NA
2986	NA	NA	NA	NA	NA	1	NA
2988	1	1	1	1	1	1	NA
2991	NA	1	1	1	1	1	NA
3005	NA	1	1	1	1	1	NA
3013	NA	NA	NA	NA	NA	1	NA
3015	NA	NA	NA	NA	1	NA	NA
3016	NA	NA	NA	1	NA	1	NA
3017	NA	NA	NA	1	1	1	NA
3018	NA	NA	1	1	1	1	NA
3019	NA	1	1	1	1	1	NA
3024	NA	NA	NA	1	1	NA	NA
3030	1	1	1	NA	1	NA	NA
3036	NA	1	NA	NA	NA	NA	NA
3038	1	NA	1	NA	NA	NA	NA
3041	NA	1	1	1	NA	NA	NA
3042	NA	NA	NA	NA	NA	1	NA
3048	1	1	1	1	1	1	1
3067	NA	NA	NA	NA	NA	NA	1
3073	NA	NA	1	NA	NA	NA	NA
3074	NA	NA	NA	NA	NA	NA	1
3079	1	1	NA	NA	NA	NA	NA
3080	1	NA	NA	NA	1	NA	NA
3087	NA	NA	NA	NA	NA	NA	1
3093	1	1	1	1	1	1	NA
3095	1	1	1	1	1	1	NA
3109	NA	1	NA	1	NA	1	NA
3110	1	NA	NA	NA	NA	NA	NA
3114	NA	NA	NA	NA	NA	1	NA
3115	1	NA	NA	NA	1	NA	NA
3116	NA	NA	NA	NA	NA	1	NA
3117	NA	NA	NA	NA	NA	1	NA
3118	NA	NA	NA	NA	NA	1	NA
3119	NA	NA	NA	NA	1	1	NA
3120	NA	NA	1	1	NA	1	NA
3123	1	1	1	NA	NA	NA	NA
3128	NA	NA	1	NA	1	NA	NA
3129	1	1	1	NA	1	1	NA
3155	NA	1	1	1	1	NA	NA
3158	1	NA	1	1	1	1	NA
3160	1	NA	NA	NA	NA	NA	NA
3173	NA	NA	NA	NA	1	NA	NA
3174	NA	NA	NA	NA	NA	1	NA
3186	1	1	1	1	1	1	1
3194	1	1	1	NA	1	NA	NA
3196	1	NA	1	1	1	1	1
3207	NA	NA	NA	NA	NA	NA	1
3209	NA	NA	NA	1	1	NA	NA
3212	1	NA	NA	NA	NA	NA	NA
3214	1	1	NA	NA	NA	NA	NA
3215	1	1	NA	NA	NA	NA	NA
3216	1	1	NA	NA	NA	NA	NA
3219	NA	NA	1	NA	1	NA	NA
3220	NA	NA	1	NA	1	NA	NA
3222	NA	NA	NA	NA	NA	1	NA
3223	NA	1	NA	NA	NA	1	NA
3224	1	1	NA	NA	NA	NA	NA
3225	NA	NA	1	NA	NA	NA	NA
3226	1	NA	NA	NA	NA	NA	NA
3227	1	1	NA	1	NA	NA	NA
3228	1	1	1	1	1	1	NA
3229	1	NA	NA	NA	1	1	NA
3230	NA	NA	NA	NA	1	1	NA
3235	1	1	1	1	1	NA	NA
3236	1	1	1	1	1	NA	NA
3240	1	NA	NA	NA	NA	NA	NA
3243	1	NA	NA	NA	1	NA	NA
3245	NA	NA	NA	NA	NA	NA	1
3246	NA	NA	NA	NA	NA	NA	1
3247	NA	1	1	NA	NA	NA	NA
3249	NA	1	1	NA	NA	NA	NA
3250	1	NA	NA	NA	1	NA	NA
3252	NA	1	NA	NA	NA	NA	NA
3253	NA	1	1	NA	NA	NA	NA
3254	1	NA	NA	NA	1	1	NA
3255	1	1	1	1	1	1	NA
3256	1	1	1	1	1	NA	NA
3259	NA	1	NA	1	NA	NA	NA
3260	1	1	1	1	1	1	1
3263	1	1	1	1	1	1	NA
3264	1	1	1	1	1	1	NA
3265	1	1	1	1	1	1	NA
3266	1	1	1	1	1	1	NA
3267	1	1	1	1	1	1	NA
3269	1	1	1	1	1	1	NA
3271	NA	NA	1	1	NA	NA	NA
3272	1	1	1	1	1	1	NA
3274	1	1	1	1	1	1	NA
3276	NA	NA	1	1	1	NA	NA
3277	NA	NA	NA	1	NA	NA	NA
3278	1	NA	NA	NA	1	NA	NA
3279	NA	1	NA	1	NA	NA	NA
3280	1	NA	NA	1	1	1	NA
3281	1	1	1	1	1	1	NA
3282	1	1	1	1	1	1	NA
3287	1	1	1	1	1	1	NA
3289	NA	1	NA	NA	NA	1	NA
3292	NA	NA	NA	1	1	NA	NA
3295	1	1	1	NA	NA	NA	NA
3297	NA	NA	NA	NA	NA	1	NA
3298	NA	1	NA	1	NA	NA	NA
3299	NA	1	1	1	NA	1	NA
3300	NA	1	1	1	1	NA	NA
3301	NA	NA	1	NA	NA	NA	NA
3302	NA	NA	1	NA	NA	1	NA
3303	1	1	1	1	1	1	NA
3304	1	1	1	NA	1	NA	NA
3306	NA	NA	1	NA	NA	NA	NA
3307	NA	NA	NA	NA	1	NA	NA
3308	1	1	1	NA	NA	NA	NA
3309	1	1	1	1	1	1	NA
3311	NA	NA	NA	NA	NA	1	NA
3312	1	1	NA	NA	1	1	NA
3314	1	1	1	NA	NA	NA	NA
3315	1	1	1	1	1	1	1
3316	1	1	1	1	1	1	1
3317	1	1	1	1	1	NA	1
3318	1	NA	1	NA	NA	NA	NA
3320	1	NA	1	NA	1	NA	NA
3322	NA	1	1	NA	NA	NA	NA
3326	1	NA	NA	NA	NA	NA	NA
3327	NA	NA	NA	NA	1	NA	NA
3328	1	NA	NA	1	1	NA	NA
3329	1	1	1	1	1	NA	NA
3330	1	1	1	1	1	1	1
3331	1	NA	1	1	1	1	NA
3344	NA	1	NA	NA	NA	1	NA
3347	NA	NA	NA	NA	NA	1	NA
3349	1	NA	NA	NA	NA	NA	NA
3352	1	NA	NA	1	NA	NA	NA
3353	1	NA	1	1	NA	NA	NA
3355	NA	1	1	1	1	1	NA
3356	1	1	1	1	1	1	NA
3357	1	1	1	1	1	NA	NA
3358	NA	NA	NA	NA	1	1	NA
3360	1	NA	1	1	NA	NA	NA
3361	1	1	1	NA	NA	NA	NA
3362	1	NA	1	NA	NA	1	NA
3363	1	1	1	1	1	1	NA
3364	1	1	1	1	1	1	NA
3365	1	1	1	1	1	NA	NA
3366	1	NA	1	NA	NA	NA	NA
3367	1	NA	1	1	1	NA	NA
3368	1	NA	NA	NA	NA	NA	NA
3369	NA	1	1	NA	NA	NA	NA
3375	NA	NA	NA	NA	1	NA	NA
3376	NA	1	1	NA	NA	NA	NA
3380	NA	NA	1	1	NA	NA	NA
3381	NA	NA	1	1	1	1	NA
3383	NA	NA	1	NA	NA	1	NA
3384	NA	NA	NA	NA	NA	1	NA
3390	1	NA	NA	NA	NA	NA	NA
3391	1	1	1	1	1	1	NA
3392	1	1	1	1	1	1	NA
3394	NA	NA	NA	1	1	NA	NA
3395	1	NA	1	NA	1	NA	NA
3396	NA	NA	NA	NA	1	NA	NA
3400	NA	NA	1	NA	NA	NA	NA
3402	1	1	1	1	1	1	NA
3404	1	1	1	1	1	1	NA
3405	NA	NA	1	1	1	NA	NA
3406	NA	NA	1	1	1	NA	NA
3408	NA	NA	1	NA	NA	NA	NA
3409	NA	NA	NA	1	NA	1	NA
3411	NA	NA	1	NA	NA	1	NA
3413	NA	NA	NA	1	1	NA	NA
3414	NA	1	1	NA	NA	NA	NA
3421	NA	NA	NA	NA	NA	1	1
3425	1	NA	NA	NA	NA	NA	NA
3426	NA	NA	NA	NA	NA	NA	1
3427	1	NA	NA	1	1	NA	NA
3429	NA	NA	NA	NA	NA	NA	1
3435	NA	NA	NA	NA	NA	NA	1
3440	1	1	1	1	1	1	1
3441	1	1	1	1	1	1	NA
3442	NA	NA	1	1	1	1	NA
3444	NA	NA	NA	NA	NA	1	NA
3446	NA	NA	NA	NA	1	1	NA
3448	NA	NA	NA	NA	NA	1	NA
3449	1	NA	NA	NA	NA	1	NA
3452	NA	NA	NA	NA	1	1	NA
3453	NA	NA	NA	NA	1	NA	NA
3462	NA	NA	NA	NA	NA	NA	1
3463	NA	1	NA	1	1	1	NA
3465	NA	NA	NA	NA	NA	1	NA
3466	NA	NA	NA	NA	1	NA	NA
3469	NA	NA	NA	NA	NA	1	1
3470	NA	NA	NA	NA	1	NA	NA
3471	NA	1	1	1	1	1	1
3472	NA	1	1	NA	NA	NA	NA
3474	NA	1	NA	NA	NA	NA	NA
3475	NA	NA	1	1	1	1	1
3476	NA	1	1	NA	NA	NA	NA
3477	NA	1	NA	NA	NA	NA	NA
3478	NA	NA	NA	1	1	NA	NA
3480	NA	NA	NA	1	1	NA	1
3481	1	NA	NA	1	NA	NA	NA
3482	NA	1	1	NA	NA	NA	NA
3484	NA	NA	NA	NA	NA	NA	1
3485	NA	NA	NA	NA	NA	NA	1
3486	NA	NA	NA	NA	NA	NA	1
3487	NA	NA	NA	NA	NA	NA	1
3493	NA	NA	NA	NA	NA	NA	1
3496	NA	NA	NA	NA	NA	NA	1
3498	NA	NA	NA	NA	NA	NA	1
3499	NA	NA	NA	NA	NA	NA	1
3503	NA	NA	NA	NA	NA	NA	1
3505	NA	NA	1	NA	1	NA	NA
3513	NA	NA	NA	NA	1	NA	NA
3514	NA	1	NA	NA	NA	NA	NA
3515	NA	1	1	NA	NA	NA	NA
3517	NA	NA	NA	1	NA	NA	NA
3518	1	NA	NA	1	1	NA	1
3554	NA	1	1	1	1	1	NA
3555	NA	NA	NA	NA	NA	1	NA
3556	NA	1	1	NA	NA	1	NA
3557	1	NA	NA	NA	NA	NA	NA
3559	NA	NA	NA	NA	NA	1	NA
3562	NA	NA	NA	NA	NA	1	NA
3564	NA	NA	1	NA	NA	NA	1
3565	NA	NA	1	NA	NA	NA	1
3568	NA	NA	NA	NA	NA	NA	1
3569	NA	NA	NA	NA	NA	NA	1
3570	NA	1	NA	NA	NA	NA	1
3571	NA	NA	NA	NA	NA	NA	1
3572	NA	NA	NA	NA	NA	NA	1
3573	NA	NA	NA	NA	NA	NA	1
3577	NA	NA	NA	NA	NA	NA	1
3578	NA	NA	NA	NA	NA	NA	1
3580	NA	NA	NA	NA	NA	NA	1
3581	NA	NA	NA	NA	NA	NA	1
3582	NA	NA	NA	NA	NA	NA	1
3583	NA	NA	NA	NA	NA	NA	1
3584	NA	NA	NA	NA	1	1	NA
3585	NA	NA	NA	NA	NA	NA	1
3586	1	1	1	1	1	1	1
3588	1	1	1	1	1	1	NA
3589	1	1	1	1	1	1	1
3590	1	NA	1	1	1	1	NA
3592	NA	NA	1	NA	NA	1	NA
3594	NA	NA	1	NA	1	1	NA
3596	1	1	NA	NA	1	NA	NA
3599	1	1	1	1	NA	NA	NA
3602	NA	1	1	1	NA	NA	NA
3603	1	1	1	1	1	NA	NA
3605	1	NA	NA	NA	NA	NA	NA
3606	NA	NA	NA	NA	NA	1	NA
3609	NA	NA	NA	NA	NA	1	NA
3610	1	NA	NA	NA	NA	NA	NA
3612	NA	NA	NA	1	NA	NA	NA
3616	NA	NA	NA	NA	NA	1	NA
3617	NA	NA	NA	1	NA	1	NA
3618	NA	NA	NA	NA	NA	1	NA
3619	1	NA	1	NA	1	1	NA
3621	NA	NA	1	1	1	1	NA
3622	NA	NA	NA	NA	NA	1	NA
3623	NA	NA	1	NA	NA	1	1
3624	1	1	1	1	1	1	NA
3625	1	1	1	1	1	1	NA
3626	NA	NA	NA	NA	NA	NA	1
3627	NA	NA	NA	NA	NA	NA	1
3629	1	NA	1	NA	NA	NA	NA
3630	NA	NA	1	NA	1	1	NA
3633	NA	NA	NA	NA	NA	NA	1
3634	NA	NA	NA	1	1	NA	NA
3641	NA	NA	NA	NA	NA	NA	1
3649	1	NA	1	1	NA	1	NA
3652	NA	NA	NA	NA	NA	NA	1
3656	NA	NA	NA	1	NA	NA	NA
3657	NA	NA	NA	1	NA	NA	NA
3658	NA	NA	NA	1	NA	NA	NA
3659	NA	NA	NA	1	NA	NA	NA
3660	NA	NA	NA	1	NA	NA	NA
3662	1	NA	NA	NA	1	NA	NA
3664	NA	NA	1	NA	NA	NA	NA
3668	NA	1	NA	NA	NA	1	NA
3669	NA	1	NA	NA	NA	NA	1
3672	NA	1	1	1	1	1	NA
3675	NA	NA	NA	NA	1	NA	NA
3677	1	NA	1	1	1	1	NA
3685	1	NA	NA	NA	NA	NA	NA
3686	NA	NA	NA	NA	NA	1	NA
3687	NA	1	NA	NA	NA	NA	NA
3688	NA	NA	NA	NA	NA	1	NA
3689	NA	NA	1	NA	1	NA	NA
3693	1	1	1	1	1	1	NA
3694	1	1	1	1	1	1	NA
3700	NA	NA	NA	1	NA	NA	NA
3701	1	1	1	1	1	1	NA
3703	NA	NA	NA	1	NA	1	NA
3706	NA	NA	NA	NA	NA	NA	1
3711	1	1	1	1	1	1	NA
3727	1	NA	NA	NA	NA	NA	NA
3729	1	1	1	1	1	NA	NA
3733	NA	1	1	1	NA	NA	NA
3734	1	NA	NA	NA	1	NA	NA
3736	1	NA	1	NA	1	NA	NA
3738	NA	1	1	NA	1	NA	NA
3739	NA	NA	NA	1	1	1	NA
3741	1	1	1	1	1	NA	NA
3743	NA	NA	NA	NA	NA	1	NA
3745	1	NA	NA	NA	1	NA	NA
3747	NA	NA	1	NA	NA	NA	NA
3751	1	NA	1	1	1	NA	NA
3753	1	1	1	1	1	NA	NA
3754	NA	NA	NA	NA	1	NA	NA
3758	NA	NA	NA	NA	NA	NA	1
3760	1	NA	NA	NA	NA	NA	NA
3762	NA	NA	NA	NA	NA	1	NA
3763	NA	NA	NA	NA	NA	1	1
3768	1	NA	NA	NA	NA	NA	NA
3769	NA	NA	NA	NA	NA	NA	1
3773	NA	NA	NA	NA	NA	NA	1
3774	NA	NA	NA	NA	NA	NA	1
3775	1	NA	NA	1	NA	NA	NA
3776	NA	NA	1	1	NA	NA	1
3779	NA	NA	NA	NA	NA	NA	1
3781	1	1	1	NA	NA	NA	NA
3785	NA	NA	NA	1	NA	1	1
3787	NA	NA	NA	1	NA	NA	1
3796	NA	NA	NA	1	NA	NA	1
3797	NA	NA	NA	NA	NA	1	NA
3799	NA	NA	NA	1	NA	NA	1
3801	NA	NA	1	1	NA	NA	1
3804	NA	NA	1	1	1	1	NA
3807	NA	NA	NA	NA	NA	1	NA
3808	NA	NA	NA	NA	1	1	NA
3809	NA	NA	NA	NA	NA	1	NA
3810	NA	1	NA	1	1	1	NA
3813	NA	NA	NA	NA	NA	NA	1
3816	1	1	1	1	1	NA	NA
3818	NA	NA	1	NA	NA	NA	NA
3819	NA	1	NA	NA	NA	NA	1
3821	1	NA	1	1	1	1	1
3823	NA	NA	NA	NA	NA	1	NA
3824	1	NA	NA	NA	NA	NA	NA
3825	NA	NA	NA	NA	NA	NA	1
3826	NA	NA	NA	NA	NA	NA	1
3828	NA	1	1	1	1	1	NA
3838	NA	1	NA	1	1	1	NA
3841	NA	NA	NA	1	1	NA	NA
3842	1	1	1	1	1	1	NA
3843	NA	NA	NA	NA	NA	NA	1
3848	NA	NA	NA	NA	NA	NA	1
3849	1	NA	1	NA	NA	NA	NA
3851	NA	NA	NA	NA	NA	1	NA
3852	NA	NA	NA	NA	NA	NA	1
3854	NA	NA	NA	1	NA	NA	1
3857	NA	NA	NA	1	1	1	1
3861	1	1	1	1	1	1	NA
3862	1	1	1	NA	NA	NA	NA
3867	NA	1	NA	NA	NA	NA	NA
3869	1	1	NA	1	1	1	NA
3872	NA	1	1	NA	NA	NA	1
3875	NA	NA	NA	NA	NA	1	1
3881	1	NA	NA	NA	NA	NA	NA
3883	1	NA	NA	NA	NA	NA	NA
3884	NA	NA	NA	NA	NA	NA	1
3886	NA	NA	NA	NA	NA	1	1
3888	NA	1	1	NA	NA	NA	NA
3889	NA	NA	NA	NA	NA	NA	1
3890	NA	1	NA	NA	NA	NA	NA
3892	1	1	1	1	NA	NA	NA
3894	NA	NA	1	1	NA	NA	NA
3895	NA	1	1	1	NA	NA	NA
3896	NA	1	1	1	NA	NA	NA
3897	1	1	1	1	1	1	NA
3910	NA	NA	NA	NA	NA	NA	1
3916	NA	NA	NA	NA	NA	NA	1
3917	NA	NA	NA	NA	NA	NA	1
3918	NA	NA	NA	NA	NA	NA	1
3919	NA	NA	NA	NA	NA	NA	1
3920	NA	NA	NA	1	NA	NA	1
3921	NA	NA	NA	1	NA	NA	1
3922	NA	NA	NA	1	NA	NA	NA
3931	NA	1	NA	1	NA	NA	NA
3932	NA	NA	NA	1	NA	NA	NA
3933	1	1	1	1	1	1	NA
3934	1	1	1	1	1	1	NA
3938	NA	NA	NA	NA	NA	1	NA
3939	1	NA	NA	NA	NA	NA	NA
3941	NA	NA	NA	1	NA	NA	1
3942	NA	NA	NA	NA	NA	NA	1
3944	NA	NA	NA	NA	NA	NA	1
3945	NA	NA	NA	NA	NA	NA	1
3953	NA	NA	NA	NA	NA	NA	1
3956	NA	NA	NA	NA	NA	1	NA
3958	1	NA	NA	NA	NA	NA	NA
3960	NA	NA	NA	NA	NA	1	NA
3964	NA	NA	NA	NA	1	1	NA
3965	NA	NA	NA	1	NA	1	NA
3966	NA	NA	NA	NA	1	1	NA
3968	NA	1	1	NA	NA	NA	NA
3971	NA	1	1	NA	NA	NA	NA
3974	NA	1	NA	NA	1	1	1
3975	NA	NA	1	NA	NA	NA	NA
3976	NA	NA	1	1	NA	1	NA
3978	1	NA	NA	NA	NA	NA	NA
3980	1	1	1	1	1	1	1
3981	1	1	1	1	1	1	1
3989	NA	NA	NA	NA	NA	1	NA
3990	NA	NA	NA	1	NA	NA	NA
3992	1	1	1	1	1	NA	NA
3993	NA	1	1	1	1	NA	NA
3994	1	NA	1	NA	1	NA	1
3995	NA	NA	NA	NA	NA	NA	1
3996	NA	NA	NA	NA	NA	NA	1
3997	NA	NA	NA	NA	NA	NA	1
3998	NA	NA	NA	NA	NA	NA	1
3999	NA	NA	1	NA	NA	NA	1
4000	NA	NA	NA	NA	NA	NA	1
4002	1	NA	NA	1	1	1	1
4009	1	NA	1	1	1	1	NA
4014	1	1	1	1	NA	NA	NA
4015	NA	NA	NA	NA	NA	NA	1
4020	NA	NA	NA	NA	NA	NA	1
4024	1	NA	NA	NA	NA	NA	1
4042	NA	NA	NA	NA	NA	NA	1
4049	1	NA	1	1	1	1	NA
4053	NA	NA	NA	NA	NA	NA	1
4054	NA	NA	NA	1	NA	1	NA
4057	NA	NA	NA	1	NA	NA	NA
4058	1	NA	NA	NA	1	NA	NA
4060	NA	NA	NA	NA	NA	1	NA
4061	1	NA	NA	NA	NA	NA	NA
4065	NA	NA	1	1	NA	1	NA
4066	NA	NA	NA	NA	NA	1	NA
4067	NA	NA	NA	1	NA	1	NA
4068	1	NA	1	1	1	NA	NA
4069	NA	NA	1	1	1	1	NA
4075	NA	NA	1	NA	NA	NA	1
4080	NA	NA	NA	NA	NA	NA	1
4081	NA	NA	NA	NA	NA	NA	1
4083	NA	NA	NA	NA	NA	NA	1
4084	NA	NA	NA	NA	NA	NA	1
4086	NA	NA	NA	NA	NA	NA	1
4089	NA	NA	NA	NA	NA	NA	1
4091	NA	NA	NA	NA	NA	NA	1
4092	NA	NA	NA	NA	NA	NA	1
4101	1	NA	NA	NA	NA	NA	NA
4105	NA	NA	NA	NA	NA	NA	1
4108	1	1	1	1	1	NA	NA
4109	1	NA	NA	NA	1	NA	NA
4110	1	NA	NA	NA	NA	NA	NA
4113	NA	NA	1	NA	NA	NA	NA
4115	NA	NA	NA	NA	NA	NA	1
4116	1	NA	NA	NA	NA	NA	NA
4117	NA	NA	NA	NA	NA	NA	1
4121	NA	NA	NA	NA	NA	NA	1
4123	NA	NA	1	1	1	1	NA
4125	NA	NA	1	NA	1	1	NA
4129	1	NA	NA	NA	NA	NA	NA
4131	NA	1	1	NA	NA	NA	NA
4132	NA	NA	NA	NA	1	NA	NA
4133	NA	NA	NA	NA	1	1	NA
4134	NA	1	1	1	NA	NA	NA
4144	NA	NA	NA	NA	NA	NA	1
4146	NA	NA	1	NA	NA	NA	1
4148	NA	NA	NA	NA	NA	NA	1
4150	NA	NA	NA	NA	NA	NA	1
4155	NA	NA	NA	NA	NA	NA	1
4157	NA	NA	NA	NA	1	NA	NA
4160	NA	NA	NA	NA	NA	1	NA
4161	NA	NA	NA	NA	NA	NA	1
4162	1	NA	1	NA	NA	NA	1
4171	NA	NA	NA	NA	NA	NA	1
4172	NA	NA	NA	NA	NA	NA	1
4173	NA	NA	NA	NA	NA	NA	1
4174	NA	NA	NA	NA	NA	NA	1
4180	NA	NA	NA	NA	NA	NA	1
4182	1	1	1	1	1	1	NA
4188	1	NA	NA	1	1	NA	NA
4192	1	NA	NA	NA	NA	NA	NA
4193	NA	1	1	1	1	NA	NA
4197	NA	NA	NA	NA	NA	NA	1
4198	NA	NA	NA	NA	NA	NA	1
4199	1	1	1	1	1	1	NA
4200	1	1	1	1	1	1	NA
4201	NA	1	NA	NA	NA	NA	NA
4204	NA	1	1	1	NA	NA	NA
4211	1	1	1	1	1	1	1
4212	NA	1	1	1	1	1	NA
4213	1	1	1	1	1	1	1
4215	NA	1	1	1	1	1	NA
4219	NA	1	1	1	1	1	NA
4221	1	1	1	1	1	1	NA
4225	NA	1	NA	NA	1	1	NA
4226	NA	NA	1	NA	NA	NA	NA
4227	1	1	1	1	1	1	NA
4228	NA	NA	1	NA	1	1	NA
4229	NA	1	1	NA	1	1	NA
4230	NA	1	1	1	1	1	NA
4231	NA	1	1	1	1	1	NA
4232	NA	1	1	1	1	1	NA
4236	NA	NA	NA	NA	NA	1	NA
4239	NA	NA	NA	NA	NA	1	NA
4240	NA	1	NA	NA	NA	NA	NA
4241	1	NA	NA	NA	NA	NA	NA
4256	NA	1	1	1	NA	1	NA
4257	NA	NA	NA	1	1	NA	NA
4258	1	NA	NA	1	1	1	NA
4259	NA	1	1	NA	NA	NA	NA
4264	NA	1	NA	NA	NA	NA	NA
4265	NA	NA	NA	NA	NA	NA	1
4266	NA	NA	NA	NA	NA	NA	1
4269	1	1	1	1	1	NA	NA
4270	NA	1	1	NA	NA	NA	NA
4272	NA	NA	NA	NA	NA	NA	1
4274	NA	1	NA	NA	NA	NA	NA
4275	1	1	1	NA	NA	NA	NA
4278	1	1	1	NA	1	NA	NA
4280	NA	NA	NA	NA	1	1	NA
4283	1	1	NA	NA	NA	NA	NA
4284	1	NA	NA	NA	NA	NA	NA
4293	1	1	1	NA	1	NA	1
4294	NA	NA	NA	NA	NA	NA	1
4295	NA	NA	NA	NA	NA	1	NA
4298	NA	NA	NA	NA	NA	NA	1
4299	NA	NA	NA	NA	NA	NA	1
4302	NA	NA	NA	NA	NA	NA	1
4306	NA	1	1	1	1	1	NA
4314	NA	NA	NA	NA	NA	1	NA
4315	NA	1	NA	NA	NA	NA	NA
4317	NA	1	NA	NA	NA	NA	NA
4319	NA	1	1	1	1	1	NA
4322	1	NA	1	1	NA	1	NA
4323	NA	NA	1	1	1	1	1
4325	NA	NA	NA	NA	NA	1	NA
4326	NA	NA	1	1	1	1	NA
4327	NA	NA	NA	NA	1	NA	1
4335	NA	NA	NA	NA	NA	NA	1
4336	NA	NA	NA	NA	NA	NA	1
4337	NA	NA	NA	NA	NA	NA	1
4338	NA	NA	NA	NA	NA	NA	1
4340	NA	NA	NA	NA	NA	NA	1
4341	NA	NA	NA	NA	NA	NA	1
4345	NA	1	NA	NA	1	NA	NA
4348	NA	1	1	1	NA	NA	NA
4349	NA	NA	1	NA	NA	NA	NA
4350	NA	1	1	NA	NA	NA	NA
4351	NA	NA	1	NA	NA	NA	NA
4357	1	NA	NA	1	1	1	NA
4358	NA	1	1	1	1	NA	1
4360	1	1	1	1	1	1	NA
4362	1	NA	NA	NA	NA	1	NA
4363	1	1	NA	NA	NA	NA	NA
4364	NA	NA	NA	1	NA	1	NA
4365	1	NA	1	NA	NA	NA	NA
4369	1	1	NA	1	1	1	1
4370	NA	NA	NA	1	NA	NA	NA
4373	NA	NA	NA	1	1	NA	NA
4374	NA	1	NA	NA	NA	NA	NA
4377	NA	NA	NA	NA	NA	NA	1
4391	NA	NA	NA	NA	NA	1	NA
4392	NA	NA	NA	NA	NA	1	NA
4393	NA	NA	NA	NA	NA	1	NA
4410	NA	NA	NA	1	NA	NA	NA
4411	1	NA	NA	NA	NA	NA	NA
4412	NA	NA	NA	NA	NA	1	NA
4413	NA	NA	NA	1	NA	NA	NA
4414	1	NA	1	NA	1	NA	NA
4415	1	1	1	1	1	NA	NA
4416	NA	1	NA	1	1	NA	NA
4418	1	1	1	1	1	1	NA
4419	1	1	1	1	1	1	NA
4420	1	1	1	1	NA	NA	NA
4425	NA	1	1	1	NA	NA	NA
4429	NA	1	NA	NA	NA	NA	NA
4430	NA	1	NA	1	NA	NA	NA
4433	NA	NA	NA	NA	NA	1	NA
4434	NA	NA	NA	1	NA	NA	1
4435	NA	NA	NA	1	NA	NA	NA
4436	NA	NA	NA	1	NA	NA	1
4438	NA	NA	1	NA	NA	1	NA
4439	NA	NA	NA	NA	NA	1	NA
4442	NA	NA	NA	NA	NA	1	NA
4443	NA	NA	NA	NA	NA	1	NA
4444	NA	NA	NA	NA	1	1	NA
4445	NA	NA	1	1	1	1	NA
4448	NA	1	NA	NA	1	NA	NA
4451	1	1	1	NA	1	NA	NA
4455	NA	NA	1	NA	1	NA	NA
4456	NA	NA	1	1	NA	NA	NA
4457	1	1	1	1	1	NA	NA
4462	NA	1	1	NA	1	NA	NA
4464	NA	NA	NA	NA	1	NA	NA
4465	1	NA	NA	NA	1	NA	NA
4466	NA	1	NA	NA	NA	NA	NA
4467	1	NA	NA	NA	1	NA	NA
4469	NA	NA	NA	NA	1	NA	NA
4470	NA	NA	1	1	1	NA	NA
4472	1	1	1	NA	1	NA	NA
4475	NA	1	NA	NA	NA	NA	NA
4476	1	1	1	1	1	1	NA
4479	1	NA	NA	NA	1	1	NA
4480	NA	NA	1	1	NA	NA	NA
4481	1	NA	1	NA	NA	NA	NA
4482	1	NA	NA	1	1	NA	NA
4485	1	NA	NA	NA	NA	NA	NA
4493	1	1	NA	NA	NA	NA	NA
4498	1	1	1	1	1	1	NA
4499	NA	NA	NA	1	NA	1	NA
4503	NA	NA	NA	NA	NA	NA	1
4510	NA	NA	1	NA	NA	1	NA
4512	NA	NA	1	NA	NA	NA	NA
4520	NA	NA	1	1	NA	NA	NA
4532	1	NA	NA	NA	1	1	NA
4544	NA	NA	NA	1	NA	1	NA
4548	NA	NA	NA	NA	NA	NA	1
4549	NA	NA	NA	NA	NA	NA	1
4551	1	NA	NA	NA	NA	NA	NA
4560	1	NA	1	1	1	NA	NA
4568	1	1	1	1	1	1	NA
4569	1	1	1	1	1	1	NA
4570	1	1	1	1	1	1	NA
4582	NA	NA	1	NA	NA	1	NA
4588	NA	NA	NA	NA	NA	NA	1
4594	NA	NA	1	1	NA	NA	NA
4598	1	NA	1	NA	1	NA	NA
4599	NA	NA	NA	1	NA	NA	NA
4606	NA	1	1	NA	NA	NA	NA
4610	1	NA	1	NA	NA	NA	NA
4612	1	NA	1	1	1	1	NA
4615	NA	NA	NA	1	1	1	NA
4617	1	NA	NA	NA	NA	NA	NA
4620	NA	NA	NA	NA	NA	NA	1
4626	1	1	1	1	1	1	1
4627	1	1	1	1	1	1	NA
4632	1	NA	NA	NA	1	NA	NA
4634	NA	NA	1	NA	NA	NA	NA
4637	NA	NA	NA	NA	NA	1	NA
4639	NA	NA	NA	NA	NA	1	NA
4640	NA	NA	NA	NA	1	1	NA
4641	NA	NA	NA	NA	NA	NA	1
4643	NA	NA	NA	NA	NA	NA	1
4662	NA	NA	NA	NA	NA	1	1
4670	NA	1	1	1	1	NA	1
4672	1	NA	1	1	1	1	NA
4673	1	NA	NA	NA	NA	NA	NA
4677	NA	NA	NA	1	NA	NA	NA
4678	NA	NA	NA	1	NA	NA	NA
4679	NA	NA	NA	NA	NA	1	NA
4682	NA	NA	NA	NA	NA	NA	1
4683	NA	1	NA	NA	1	1	1
4684	1	NA	NA	NA	NA	NA	NA
4689	1	1	1	NA	NA	1	NA
4695	1	NA	NA	NA	NA	NA	NA
4701	NA	1	1	1	1	1	NA
4719	NA	NA	1	NA	NA	1	1
4733	NA	NA	NA	NA	NA	1	NA
4734	1	NA	NA	NA	NA	NA	NA
4738	NA	1	NA	NA	NA	NA	NA
4739	NA	NA	1	NA	NA	NA	NA
4741	NA	NA	1	NA	NA	NA	NA
4743	NA	NA	NA	NA	NA	NA	1
4744	NA	NA	NA	NA	NA	NA	1
4753	1	1	NA	NA	NA	NA	NA
4759	NA	NA	NA	NA	NA	NA	1
4760	NA	NA	NA	NA	NA	NA	1
4762	NA	NA	1	NA	NA	NA	NA
4763	NA	NA	1	NA	NA	NA	NA
4767	NA	1	1	1	NA	1	NA
4771	1	NA	NA	NA	NA	NA	NA
4772	1	1	1	1	1	1	NA
4775	NA	1	NA	NA	1	1	NA
4781	1	NA	NA	1	NA	NA	NA
4782	NA	NA	NA	NA	NA	1	NA
4790	NA	NA	1	NA	NA	NA	1
4792	NA	NA	NA	NA	NA	NA	1
4802	NA	NA	NA	NA	NA	NA	1
4803	NA	NA	NA	NA	NA	NA	1
4804	NA	NA	NA	NA	NA	NA	1
4805	NA	NA	NA	NA	NA	NA	1
4811	NA	NA	NA	NA	NA	1	NA
4814	NA	1	NA	NA	1	NA	NA
4819	NA	NA	NA	NA	NA	1	NA
4822	1	1	1	1	1	1	NA
4823	NA	NA	1	1	1	1	NA
4826	NA	NA	NA	NA	NA	NA	1
4832	NA	1	NA	NA	1	1	NA
4834	1	1	1	1	1	1	NA
4835	1	1	1	1	1	1	NA
4843	NA	NA	NA	NA	1	1	NA
4855	1	NA	NA	NA	NA	NA	NA
4856	NA	NA	NA	NA	NA	1	NA
4859	NA	NA	NA	NA	NA	NA	1
4861	1	NA	NA	NA	NA	NA	NA
4862	NA	NA	NA	1	NA	NA	NA
4864	NA	1	NA	NA	NA	NA	NA
4865	1	NA	NA	NA	1	NA	NA
4866	NA	NA	NA	NA	NA	NA	1
4867	NA	NA	NA	NA	NA	NA	1
4868	NA	NA	NA	NA	NA	NA	1
4873	NA	NA	NA	NA	NA	NA	1
4878	NA	1	NA	NA	NA	NA	NA
4879	NA	NA	NA	1	NA	NA	1
4880	NA	NA	NA	NA	NA	1	NA
4881	NA	NA	1	NA	NA	NA	NA
4883	1	NA	NA	NA	NA	NA	NA
4884	1	1	1	1	1	1	1
4885	1	1	1	1	NA	NA	1
4886	1	1	1	1	1	1	NA
4887	1	1	1	1	1	1	1
4889	1	1	1	1	NA	1	NA
4894	1	NA	NA	NA	1	NA	NA
4898	NA	NA	NA	NA	1	1	NA
4900	1	NA	1	1	NA	NA	NA
4904	NA	1	NA	NA	NA	NA	NA
4906	NA	NA	NA	NA	NA	1	NA
4907	1	1	NA	1	1	NA	NA
4922	NA	1	NA	NA	1	NA	NA
4924	1	1	NA	NA	NA	NA	NA
4925	NA	NA	NA	1	1	NA	NA
4929	NA	1	1	1	1	1	1
4931	1	1	1	1	1	1	NA
4932	1	1	1	1	1	1	1
4934	NA	NA	1	1	1	1	NA
4938	1	NA	1	1	1	1	NA
4944	NA	1	NA	1	1	NA	NA
4945	NA	NA	1	1	1	NA	NA
4951	NA	NA	NA	1	1	NA	NA
4953	1	NA	NA	NA	NA	NA	NA
4954	NA	NA	NA	NA	NA	1	NA
4961	1	NA	1	1	1	1	NA
4962	1	1	1	1	1	1	NA
4967	1	NA	1	1	NA	1	NA
4974	1	NA	1	NA	1	1	NA
4977	1	NA	NA	1	NA	NA	NA
4978	NA	NA	NA	1	NA	NA	NA
4979	NA	NA	NA	NA	NA	1	NA
4980	NA	NA	NA	NA	NA	1	NA
4981	NA	NA	NA	NA	NA	1	NA
4982	NA	NA	1	NA	NA	NA	NA
4983	1	NA	1	1	NA	NA	NA
4986	1	1	1	1	1	1	NA
4987	1	NA	1	1	1	1	NA
4990	1	1	NA	1	1	1	NA
4991	NA	1	1	1	1	NA	NA
4999	NA	NA	1	1	1	1	NA
5001	NA	1	1	1	1	NA	NA
5004	NA	NA	NA	NA	1	NA	NA
5010	NA	NA	NA	NA	1	NA	NA
5011	NA	NA	NA	1	NA	1	NA
5014	NA	NA	NA	NA	1	NA	NA
5016	1	NA	NA	NA	NA	NA	NA
5017	NA	1	1	NA	NA	NA	NA
5019	NA	1	NA	NA	NA	1	NA
5022	NA	1	NA	1	NA	1	NA
5033	1	1	1	1	1	NA	NA
5036	NA	NA	NA	NA	NA	1	NA
5041	1	NA	1	NA	1	1	NA
5048	NA	NA	1	NA	NA	NA	NA
5055	NA	NA	1	NA	NA	1	NA
5067	NA	NA	NA	NA	NA	NA	1
5069	NA	NA	1	1	NA	NA	NA
5070	NA	NA	NA	NA	NA	NA	1
5071	1	1	1	1	1	1	1
5073	1	NA	NA	NA	NA	1	NA
5078	1	NA	1	1	1	1	NA
5082	NA	NA	1	NA	NA	NA	NA
5088	NA	1	NA	NA	NA	NA	NA
5089	NA	NA	NA	NA	NA	1	NA
5090	NA	1	NA	NA	NA	NA	NA
5091	NA	1	1	NA	NA	NA	NA
5092	NA	NA	NA	NA	NA	NA	1
5093	NA	1	1	1	1	NA	NA
5094	NA	NA	NA	1	1	1	NA
5095	1	1	1	1	1	1	NA
5098	NA	1	1	NA	1	NA	NA
5099	NA	1	NA	1	1	NA	NA
5103	1	NA	NA	1	NA	NA	NA
5107	NA	NA	NA	1	1	NA	NA
5108	NA	NA	NA	1	NA	NA	NA
5110	1	NA	NA	NA	NA	NA	NA
5111	1	NA	NA	NA	NA	NA	NA
5112	1	1	1	1	1	1	NA
5113	NA	NA	NA	NA	NA	1	NA
5119	1	1	1	1	1	1	1
5123	NA	NA	NA	NA	NA	1	NA
5125	NA	NA	NA	NA	NA	1	NA
5126	NA	NA	1	1	NA	1	NA
5127	1	NA	NA	NA	NA	NA	1
5128	NA	NA	NA	NA	NA	1	NA
5132	NA	NA	NA	NA	NA	NA	1
5138	NA	1	1	1	NA	1	NA
5139	NA	NA	NA	NA	NA	NA	1
5144	NA	NA	NA	NA	NA	1	1
5145	NA	NA	NA	NA	NA	1	NA
5157	NA	NA	NA	NA	NA	1	NA
5162	NA	NA	NA	1	NA	NA	NA
5163	NA	NA	NA	NA	NA	NA	1
5164	NA	NA	NA	NA	NA	NA	1
5165	1	1	1	1	1	1	NA
5166	NA	1	1	1	1	NA	NA
5170	NA	NA	NA	NA	NA	NA	1
5174	NA	NA	NA	NA	NA	NA	1
5189	NA	NA	NA	NA	NA	1	NA
5191	NA	NA	NA	NA	NA	1	NA
5192	NA	NA	NA	NA	NA	NA	1
5193	NA	NA	NA	NA	NA	NA	1
5195	NA	NA	NA	1	NA	NA	NA
5196	NA	NA	NA	NA	NA	1	1
5197	1	NA	NA	NA	NA	NA	NA
5233	NA	NA	1	NA	NA	1	NA
5234	1	1	1	NA	1	NA	NA
5239	NA	NA	NA	NA	NA	1	NA
5241	1	NA	NA	NA	NA	NA	NA
5242	1	1	1	1	1	1	NA
5244	1	1	1	1	1	1	NA
5245	1	1	1	NA	NA	NA	NA
5246	1	1	1	1	1	1	NA
5249	NA	1	1	NA	NA	NA	NA
5253	1	1	1	NA	1	NA	NA
5255	NA	1	1	NA	NA	NA	NA
5256	NA	1	NA	NA	NA	NA	NA
5257	NA	1	NA	NA	NA	NA	NA
5258	NA	1	1	NA	NA	NA	NA
5259	1	1	NA	NA	1	NA	NA
5265	NA	NA	NA	NA	NA	1	NA
5273	NA	NA	NA	NA	NA	1	NA
5279	1	NA	NA	NA	NA	NA	NA
5280	1	NA	NA	NA	NA	NA	NA
5283	1	NA	NA	NA	NA	NA	NA
5284	NA	NA	NA	NA	NA	NA	1
5286	NA	NA	NA	NA	NA	NA	1
5289	NA	NA	1	NA	1	NA	NA
5290	NA	NA	NA	NA	NA	1	NA
5291	NA	NA	1	NA	NA	1	1
5294	NA	NA	NA	NA	NA	NA	1
5301	NA	NA	NA	NA	NA	1	1
5306	NA	NA	NA	1	NA	NA	NA
5307	NA	NA	1	1	NA	NA	NA
5308	NA	NA	NA	1	NA	NA	NA
5313	NA	NA	NA	NA	NA	NA	1
5315	NA	NA	NA	NA	NA	NA	1
5316	NA	NA	NA	NA	NA	NA	1
5320	NA	NA	NA	NA	1	NA	NA
5321	NA	NA	NA	NA	NA	1	NA
5322	NA	NA	NA	1	NA	NA	NA
5323	1	1	1	NA	1	1	NA
5326	1	NA	NA	NA	NA	NA	NA
5327	1	1	1	1	1	1	1
5328	1	1	1	1	1	1	NA
5329	1	NA	1	1	1	NA	NA
5331	NA	NA	NA	NA	1	1	NA
5337	1	1	1	1	1	1	1
5338	1	1	1	NA	NA	NA	NA
5339	1	1	1	NA	1	1	1
5342	1	NA	1	1	1	NA	NA
5344	NA	1	NA	NA	NA	NA	NA
5345	1	NA	NA	NA	1	NA	NA
5346	NA	NA	NA	NA	NA	NA	1
5347	1	NA	1	NA	NA	NA	NA
5348	NA	NA	NA	NA	NA	1	NA
5350	NA	NA	NA	NA	NA	1	NA
5353	1	NA	NA	1	1	1	NA
5358	NA	NA	NA	1	1	1	NA
5362	NA	NA	NA	NA	NA	NA	1
5363	NA	NA	NA	NA	1	1	NA
5364	NA	NA	1	1	1	1	NA
5369	1	1	1	NA	1	NA	NA
5373	1	1	1	1	1	NA	NA
5375	1	1	1	1	1	1	NA
5383	NA	NA	NA	NA	NA	1	NA
5385	1	1	1	1	1	NA	NA
5388	NA	NA	NA	NA	NA	NA	1
5390	NA	NA	1	NA	1	NA	NA
5397	1	NA	1	NA	NA	NA	NA
5398	1	1	1	1	1	1	NA
5400	NA	NA	NA	NA	NA	1	NA
5408	1	1	1	1	1	NA	NA
5410	1	1	1	1	1	1	1
5411	1	NA	NA	NA	NA	NA	NA
5416	1	NA	1	NA	NA	NA	NA
5417	1	1	1	1	1	1	1
5418	1	1	1	1	1	1	1
5419	1	NA	NA	1	1	1	1
5420	1	NA	1	NA	1	NA	NA
5423	1	NA	NA	NA	NA	NA	NA
5425	1	NA	NA	NA	1	NA	NA
5426	1	NA	NA	NA	NA	NA	NA
5427	1	1	1	1	1	1	1
5429	1	1	1	1	1	1	NA
5435	NA	1	1	NA	NA	NA	NA
5440	NA	NA	NA	1	NA	NA	NA
5441	1	1	1	1	1	NA	1
5454	1	1	1	1	1	NA	NA
5465	1	1	1	1	1	NA	NA
5472	1	NA	NA	NA	NA	NA	NA
5477	NA	NA	NA	1	NA	1	NA
5479	NA	1	NA	NA	NA	1	NA
5482	NA	NA	NA	NA	NA	NA	1
5483	1	NA	NA	NA	1	NA	NA
5484	1	1	1	1	NA	NA	NA
5486	1	NA	1	NA	NA	NA	NA
5497	NA	NA	NA	NA	NA	1	NA
5509	1	NA	NA	NA	NA	NA	NA
5510	NA	NA	NA	NA	NA	NA	1
5512	NA	NA	1	1	1	NA	NA
5513	1	NA	1	1	1	NA	NA
5516	1	1	1	1	1	NA	NA
5522	NA	NA	1	1	NA	NA	1
5527	1	1	1	1	1	1	NA
5528	1	1	1	1	1	1	NA
5534	NA	NA	NA	NA	NA	1	NA
5535	NA	NA	1	NA	NA	NA	NA
5536	NA	NA	NA	NA	NA	1	NA
5541	1	1	1	1	1	1	NA
5542	NA	NA	1	1	1	1	NA
5543	1	1	1	1	1	1	1
5545	1	1	1	1	1	NA	NA
5547	NA	NA	NA	1	1	1	NA
5552	NA	NA	1	NA	NA	1	1
5555	NA	NA	1	NA	NA	NA	NA
5561	1	1	1	1	1	1	NA
5563	1	1	1	1	1	1	1
5565	NA	NA	NA	1	1	1	1
5575	NA	NA	NA	1	NA	1	NA
5577	NA	NA	NA	NA	NA	1	1
5579	1	NA	NA	NA	NA	NA	NA
5591	1	NA	NA	NA	NA	NA	NA
5592	NA	NA	NA	NA	NA	NA	1
5593	1	NA	NA	NA	NA	NA	NA
5603	1	NA	NA	NA	NA	NA	NA
5605	NA	NA	NA	NA	NA	NA	1
5611	NA	NA	NA	1	NA	NA	NA
5614	NA	NA	NA	NA	NA	1	NA
5620	NA	NA	NA	1	1	1	NA
5637	NA	NA	NA	NA	1	1	NA
5638	1	NA	NA	NA	NA	NA	NA
5641	1	1	1	1	1	1	NA
5644	NA	NA	1	NA	NA	NA	NA
5647	NA	NA	NA	NA	NA	NA	1
5648	NA	NA	NA	1	NA	1	NA
5653	NA	NA	NA	NA	NA	NA	1
5658	NA	NA	1	NA	NA	NA	NA
5660	1	NA	NA	NA	1	1	NA
5663	NA	NA	NA	NA	NA	1	NA
5665	NA	NA	NA	NA	NA	NA	1
5671	NA	NA	NA	NA	NA	NA	1
5677	NA	NA	1	NA	NA	NA	NA
5691	NA	NA	1	1	1	1	NA
5701	NA	NA	NA	NA	NA	1	NA
5706	1	NA	1	NA	NA	NA	NA
5709	NA	NA	1	NA	NA	NA	NA
5711	NA	NA	1	1	NA	1	NA
5718	NA	NA	NA	1	NA	NA	NA
5721	NA	1	1	NA	NA	NA	NA
5723	1	1	1	1	1	1	1
5725	1	1	1	1	1	1	1
5726	1	1	1	1	1	1	1
5727	1	1	1	1	1	1	1
5730	NA	NA	NA	NA	NA	1	NA
5732	NA	1	1	1	1	NA	1
5737	1	1	1	1	1	1	NA
5739	NA	1	1	1	1	NA	NA
5745	NA	NA	NA	NA	1	NA	NA
5746	NA	NA	NA	1	1	NA	NA
5747	NA	NA	NA	1	NA	NA	NA
5749	1	NA	NA	NA	NA	NA	NA
5750	NA	1	1	1	1	NA	NA
5753	NA	NA	NA	NA	NA	1	NA
5754	NA	NA	NA	1	1	NA	NA
5755	NA	NA	NA	NA	NA	1	NA
5756	NA	1	1	1	1	NA	NA
5757	1	1	1	1	1	NA	NA
5758	NA	1	1	1	1	1	NA
5759	NA	1	1	1	NA	1	1
5760	NA	1	1	1	NA	NA	NA
5764	NA	1	1	NA	1	1	NA
5765	NA	NA	NA	NA	NA	1	NA
5766	NA	NA	NA	NA	NA	1	NA
5767	NA	NA	1	1	NA	1	NA
5772	NA	NA	NA	NA	NA	1	NA
5773	NA	NA	NA	NA	NA	1	NA
5774	NA	NA	1	NA	1	NA	NA
5775	NA	NA	1	1	1	NA	NA
5779	NA	1	NA	NA	1	NA	NA
5791	NA	NA	NA	NA	NA	1	NA
5792	NA	NA	1	NA	NA	1	NA
5796	NA	NA	NA	NA	NA	1	NA
5797	NA	NA	NA	NA	NA	NA	1
5798	NA	NA	1	1	NA	1	NA
5813	NA	NA	1	1	1	NA	NA
5816	NA	NA	1	1	NA	NA	NA
5817	NA	NA	NA	NA	NA	1	NA
5818	NA	NA	NA	NA	NA	1	NA
5819	NA	NA	NA	1	NA	NA	NA
5820	NA	NA	1	1	NA	NA	NA
5821	NA	NA	1	1	NA	NA	NA
5822	NA	NA	NA	NA	NA	1	NA
5823	NA	NA	NA	1	1	1	NA
5844	NA	NA	NA	1	NA	NA	NA
5852	NA	NA	NA	NA	NA	1	NA
5853	NA	NA	1	1	NA	NA	NA
5854	NA	NA	1	1	NA	NA	NA
5855	NA	NA	1	1	1	1	NA
5856	NA	1	NA	1	NA	1	NA
5858	NA	1	1	1	1	1	NA
5860	NA	NA	NA	NA	NA	1	NA
5862	NA	NA	1	NA	NA	NA	NA
5866	1	1	1	1	1	NA	1
5868	NA	NA	NA	NA	NA	1	NA
5869	NA	1	1	1	NA	NA	NA
5871	NA	NA	1	NA	1	NA	NA
5876	1	1	1	1	1	1	NA
5881	NA	NA	NA	NA	NA	NA	1
5882	NA	NA	NA	1	1	1	NA
5883	NA	NA	NA	1	NA	NA	NA
5892	1	NA	1	NA	1	1	NA
5893	NA	NA	NA	NA	NA	NA	1
5903	NA	NA	NA	NA	NA	NA	1
5907	1	NA	1	NA	1	NA	NA
5909	1	1	1	NA	NA	NA	NA
5911	1	NA	NA	NA	NA	NA	NA
5916	1	1	1	1	1	NA	1
5918	NA	NA	1	1	1	1	NA
5920	NA	NA	NA	NA	NA	1	NA
5921	1	NA	1	NA	NA	NA	NA
5923	NA	NA	NA	1	NA	NA	NA
5926	1	NA	NA	1	NA	NA	NA
5928	NA	NA	NA	NA	NA	1	NA
5929	1	NA	NA	1	NA	NA	NA
5931	NA	NA	NA	NA	NA	1	NA
5933	1	1	1	1	1	1	NA
5936	1	NA	1	NA	NA	1	NA
5938	1	NA	1	1	1	NA	1
5940	NA	NA	NA	NA	NA	NA	1
5941	1	NA	NA	NA	NA	NA	NA
5945	NA	NA	NA	NA	NA	NA	1
5948	NA	NA	NA	NA	NA	NA	1
5949	1	1	1	1	1	1	NA
5950	NA	1	1	1	1	1	1
5951	NA	NA	NA	1	1	1	NA
5953	NA	NA	1	1	1	1	NA
5958	NA	1	1	NA	NA	NA	NA
5962	NA	NA	NA	NA	NA	1	NA
5964	NA	NA	NA	NA	NA	1	NA
5965	NA	NA	NA	NA	NA	1	NA
5966	NA	NA	NA	NA	NA	1	NA
5974	NA	NA	NA	NA	NA	NA	1
5987	NA	NA	NA	NA	NA	1	1
5988	NA	NA	NA	1	1	NA	NA
5990	1	1	1	1	1	1	1
6006	1	NA	1	1	1	NA	NA
6008	1	NA	1	NA	NA	NA	NA
6012	NA	NA	NA	NA	1	1	NA
6014	NA	NA	NA	NA	NA	1	NA
6015	1	NA	1	NA	NA	NA	NA
6016	NA	NA	NA	NA	1	1	NA
6017	1	NA	NA	NA	1	1	NA
6018	1	1	NA	NA	1	1	NA
6020	1	NA	1	1	1	1	NA
6028	1	1	1	1	1	1	NA
6029	NA	NA	NA	1	NA	1	NA
6030	NA	1	NA	NA	1	1	NA
6032	NA	NA	NA	NA	NA	NA	1
6033	NA	1	1	1	1	NA	NA
6049	NA	NA	1	1	1	1	NA
6050	1	1	NA	1	NA	1	1
6052	NA	1	1	1	1	1	1
6062	1	1	1	1	1	1	1
6065	1	1	1	1	1	1	NA
6066	NA	NA	NA	NA	NA	1	NA
6067	NA	NA	NA	NA	NA	NA	1
6068	NA	1	NA	1	1	1	NA
6069	NA	NA	NA	1	NA	1	NA
6070	NA	NA	NA	1	NA	1	1
6072	NA	NA	1	NA	NA	1	1
6073	NA	NA	1	1	NA	NA	NA
6077	NA	NA	1	1	NA	1	NA
6078	NA	NA	1	1	NA	NA	NA
6079	NA	NA	1	1	NA	1	NA
6080	NA	NA	1	NA	NA	NA	NA
6081	1	NA	1	NA	NA	NA	NA
6084	1	NA	1	1	NA	1	NA
6085	NA	1	1	1	1	1	1
6086	1	1	1	1	1	1	1
6094	NA	1	1	1	1	1	NA
6095	1	1	1	1	1	1	NA
6102	NA	NA	1	NA	NA	1	NA
6103	NA	NA	NA	NA	NA	NA	1
6104	NA	NA	NA	NA	NA	1	NA
6105	NA	NA	NA	1	NA	NA	NA
6106	NA	NA	1	1	1	NA	NA
6108	NA	NA	NA	NA	1	1	NA
6115	1	NA	NA	1	1	1	NA
6116	NA	NA	NA	1	1	1	NA
6117	NA	NA	NA	NA	NA	1	NA
6120	NA	NA	NA	NA	NA	1	NA
6122	NA	NA	1	NA	NA	1	NA
6123	NA	NA	NA	NA	NA	NA	1
6125	1	1	1	1	1	1	NA
6132	NA	1	NA	NA	NA	1	NA
6136	NA	1	1	1	NA	NA	NA
6143	NA	NA	NA	NA	NA	NA	1
6148	NA	1	NA	NA	NA	NA	NA
6149	NA	1	NA	NA	NA	NA	NA
6150	NA	1	NA	NA	NA	NA	NA
6152	NA	NA	NA	NA	NA	1	NA
6153	NA	1	1	1	NA	NA	NA
6155	1	1	1	1	1	1	NA
6158	NA	NA	NA	NA	1	NA	1
6159	NA	NA	NA	NA	NA	NA	1
6164	NA	1	1	1	NA	NA	NA
6169	1	NA	NA	NA	1	NA	NA
6170	NA	NA	NA	NA	NA	1	NA
6172	NA	NA	1	NA	1	1	NA
6174	NA	NA	NA	NA	NA	NA	1
6178	NA	NA	NA	NA	1	NA	1
6183	1	NA	NA	NA	NA	NA	NA
6185	NA	NA	NA	NA	NA	NA	1
6187	NA	NA	NA	NA	NA	NA	1
6190	NA	NA	NA	NA	NA	NA	1
6194	NA	NA	NA	NA	NA	NA	1
6196	1	NA	NA	NA	NA	NA	1
6199	1	NA	NA	NA	NA	NA	NA
6200	NA	NA	NA	NA	NA	NA	1
6201	NA	NA	NA	NA	NA	NA	1
6203	1	1	1	1	NA	1	1
6204	1	1	1	1	NA	1	1
6213	NA	1	NA	NA	NA	NA	NA
6219	NA	NA	1	1	NA	NA	NA
6220	NA	NA	1	NA	NA	NA	NA
6221	NA	NA	1	NA	NA	NA	NA
6222	NA	NA	1	NA	NA	NA	NA
6225	1	1	1	1	1	1	NA
6228	NA	NA	NA	NA	NA	1	NA
6229	NA	NA	NA	NA	NA	1	NA
6230	NA	NA	NA	NA	1	1	NA
6231	NA	1	1	NA	NA	1	NA
6232	1	1	1	1	1	1	1
6238	NA	NA	NA	NA	NA	1	NA
6239	1	1	NA	NA	1	1	NA
6242	NA	1	1	NA	NA	NA	NA
6246	NA	NA	NA	NA	NA	1	NA
6251	NA	NA	1	NA	NA	NA	NA
6252	NA	NA	1	NA	NA	NA	NA
6254	1	1	1	1	1	NA	NA
6255	1	1	1	1	1	1	1
6256	NA	NA	NA	NA	NA	1	NA
6267	1	1	NA	1	1	1	NA
6270	NA	1	NA	NA	NA	NA	NA
6271	NA	NA	NA	NA	NA	1	NA
6272	NA	NA	NA	NA	1	NA	NA
6273	NA	1	NA	1	1	NA	NA
6281	1	1	1	1	1	1	NA
6283	NA	NA	NA	1	1	1	NA
6293	1	NA	NA	NA	NA	NA	NA
6294	NA	NA	1	NA	NA	NA	NA
6297	1	NA	NA	NA	NA	NA	NA
6299	NA	NA	1	1	1	1	NA
6300	1	1	1	1	1	1	1
6303	NA	NA	NA	NA	NA	1	NA
6304	NA	NA	NA	NA	NA	1	NA
6305	1	1	1	1	1	1	1
6311	NA	NA	NA	NA	1	NA	NA
6313	1	1	NA	NA	NA	NA	NA
6315	1	1	1	1	1	NA	NA
6325	NA	NA	NA	NA	NA	NA	1
6326	NA	NA	NA	NA	NA	NA	1
6327	NA	NA	NA	NA	NA	NA	1
6328	NA	NA	NA	NA	NA	NA	1
6329	NA	NA	NA	NA	NA	NA	1
6330	1	NA	NA	NA	NA	NA	1
6331	NA	NA	NA	NA	NA	NA	1
6332	NA	NA	NA	NA	NA	NA	1
6333	NA	NA	NA	NA	NA	NA	1
6336	NA	NA	NA	NA	NA	NA	1
6346	NA	NA	NA	NA	NA	NA	1
6347	NA	NA	NA	NA	NA	NA	1
6353	1	1	1	1	1	1	NA
6355	NA	NA	NA	NA	NA	NA	1
6359	NA	NA	NA	NA	NA	1	NA
6360	NA	NA	NA	NA	NA	1	NA
6362	NA	NA	NA	NA	NA	1	NA
6363	1	NA	NA	NA	NA	NA	NA
6364	1	NA	NA	NA	NA	NA	NA
6366	NA	NA	1	1	1	NA	NA
6368	1	1	1	1	1	1	1
6369	NA	1	NA	NA	NA	NA	NA
6377	NA	NA	NA	NA	1	NA	NA
6378	NA	NA	1	NA	NA	1	NA
6390	1	1	1	1	1	1	1
6393	NA	NA	NA	NA	NA	NA	1
6397	1	1	1	1	1	1	NA
6402	1	1	1	1	NA	NA	1
6403	NA	NA	NA	NA	NA	NA	1
6405	1	NA	1	NA	1	NA	NA
6411	NA	NA	1	NA	NA	NA	NA
6412	1	NA	NA	1	NA	NA	NA
6413	1	1	1	1	1	1	1
6414	NA	NA	NA	NA	NA	NA	1
6415	NA	NA	1	1	NA	NA	NA
6416	1	NA	NA	NA	NA	NA	NA
6417	NA	1	1	1	1	NA	NA
6418	NA	NA	NA	NA	NA	1	1
6419	1	1	1	1	1	1	1
6423	1	NA	NA	NA	NA	NA	NA
6429	NA	NA	NA	NA	NA	1	NA
6436	NA	NA	NA	NA	NA	NA	1
6462	NA	NA	1	NA	1	1	NA
6467	NA	1	NA	1	NA	NA	NA
6468	1	1	1	1	1	1	NA
6474	1	NA	1	NA	NA	NA	1
6480	1	NA	1	NA	NA	1	1
6492	NA	NA	NA	NA	NA	1	NA
6493	NA	NA	NA	NA	NA	1	NA
6496	NA	NA	1	1	NA	1	NA
6501	NA	NA	NA	1	NA	NA	1
6507	NA	1	1	NA	NA	NA	NA
6508	1	NA	NA	NA	NA	NA	NA
6509	NA	NA	NA	NA	NA	NA	1
6511	NA	NA	NA	NA	NA	NA	1
6512	NA	NA	NA	NA	NA	1	NA
6515	NA	NA	NA	NA	NA	1	1
6523	NA	NA	NA	NA	NA	NA	1
6525	NA	NA	NA	1	NA	NA	1
6528	NA	NA	NA	1	NA	NA	NA
6529	NA	NA	NA	NA	NA	NA	1
6530	NA	NA	NA	NA	NA	NA	1
6531	NA	NA	NA	NA	NA	NA	1
6533	NA	1	NA	NA	NA	NA	1
6534	NA	1	1	NA	NA	NA	NA
6535	NA	1	NA	1	1	NA	NA
6537	NA	1	1	NA	NA	NA	NA
6538	NA	NA	NA	NA	NA	1	1
6539	NA	NA	NA	NA	NA	NA	1
6540	NA	NA	NA	NA	NA	NA	1
6543	NA	NA	NA	NA	1	1	NA
6544	NA	NA	NA	NA	NA	1	1
6545	NA	NA	NA	NA	1	1	NA
6546	1	NA	NA	NA	NA	NA	NA
6547	1	1	1	1	1	1	NA
6548	NA	1	1	1	1	1	NA
6549	NA	1	1	1	NA	1	NA
6551	NA	NA	NA	NA	NA	1	NA
6552	NA	1	1	1	NA	NA	NA
6553	NA	NA	NA	1	1	1	NA
6565	NA	NA	NA	NA	NA	NA	1
6566	NA	NA	NA	NA	NA	NA	1
6568	NA	NA	NA	NA	1	NA	NA
6570	NA	NA	NA	NA	NA	1	NA
6573	NA	NA	1	NA	NA	NA	NA
6575	NA	1	1	NA	NA	NA	NA
6577	NA	NA	NA	NA	NA	NA	1
6578	1	1	1	1	1	1	1
6580	1	1	1	NA	1	1	1
6581	NA	1	1	1	1	1	1
6587	NA	NA	NA	1	1	NA	NA
6591	NA	NA	NA	NA	NA	NA	1
6593	NA	1	1	1	1	NA	NA
6595	NA	NA	NA	NA	NA	1	NA
6599	NA	NA	NA	NA	NA	1	NA
6600	NA	NA	1	NA	NA	1	NA
6601	1	1	1	1	1	1	1
6602	NA	1	1	NA	NA	1	1
6605	NA	NA	NA	NA	1	NA	NA
6607	1	NA	NA	NA	NA	NA	NA
6608	NA	NA	NA	NA	NA	NA	1
6611	NA	NA	1	NA	NA	1	NA
6612	NA	NA	NA	NA	NA	NA	1
6613	NA	NA	NA	NA	NA	NA	1
6614	1	NA	1	NA	NA	NA	1
6615	NA	NA	NA	NA	NA	NA	1
6619	NA	NA	NA	NA	NA	NA	1
6621	NA	NA	NA	NA	NA	NA	1
6622	NA	NA	NA	NA	NA	NA	1
6623	NA	NA	NA	NA	NA	NA	1
6624	NA	NA	NA	NA	NA	NA	1
6640	1	NA	NA	1	1	1	NA
6642	NA	NA	NA	NA	NA	1	NA
6643	NA	NA	NA	NA	NA	NA	1
6644	NA	NA	NA	NA	NA	1	NA
6649	NA	NA	NA	NA	NA	NA	1
6671	NA	NA	NA	NA	NA	NA	1
6672	NA	NA	NA	NA	NA	NA	1
6674	1	1	1	1	1	1	NA
6675	1	NA	NA	1	1	1	NA
6678	NA	NA	1	NA	NA	1	1
6680	NA	NA	NA	NA	NA	NA	1
6681	NA	NA	NA	NA	NA	NA	1
6682	NA	NA	NA	NA	NA	NA	1
6684	NA	NA	NA	NA	NA	NA	1
6685	NA	NA	NA	NA	NA	NA	1
6696	1	NA	NA	NA	NA	NA	1
6697	NA	NA	NA	NA	NA	NA	1
6699	NA	NA	NA	NA	NA	NA	1
6702	NA	NA	NA	NA	NA	NA	1
6706	1	1	1	1	1	NA	NA
6707	NA	NA	NA	NA	NA	NA	1
6708	NA	NA	NA	NA	NA	NA	1
6714	NA	NA	NA	NA	NA	NA	1
6716	NA	NA	NA	NA	NA	NA	1
6717	NA	NA	NA	NA	NA	NA	1
6719	NA	NA	NA	NA	NA	NA	1
6720	NA	NA	NA	NA	NA	NA	1
6723	NA	NA	NA	NA	NA	NA	1
6727	NA	NA	NA	NA	NA	NA	1
6728	NA	NA	NA	NA	NA	NA	1
6730	NA	NA	NA	NA	NA	NA	1
6731	NA	NA	NA	NA	NA	NA	1
6732	NA	NA	NA	NA	NA	NA	1
6733	NA	NA	NA	NA	NA	NA	1
6735	NA	NA	NA	NA	NA	NA	1
6736	NA	NA	NA	NA	NA	NA	1
6743	NA	1	1	1	NA	NA	NA
6744	NA	1	1	NA	NA	NA	NA
6747	NA	1	NA	NA	NA	NA	NA
6748	1	1	NA	NA	1	NA	NA
6749	NA	1	NA	NA	1	NA	NA
6753	1	1	1	NA	NA	NA	NA
6759	1	NA	NA	NA	NA	NA	NA
6760	NA	1	1	1	1	1	NA
6762	1	NA	1	NA	1	1	1
6763	1	1	1	1	NA	1	1
6764	1	1	1	1	1	NA	NA
6765	NA	1	1	1	NA	NA	NA
6768	NA	NA	NA	NA	1	NA	NA
6774	NA	NA	1	1	1	1	NA
[truncated: 4,321 more rows]

## Sheet: Taxonomy
ASV ID	Domain	Phylum	Class	Order	Family	Genus
4	Bacteria	Bacteroidetes	Bacteroidia	Flavobacteriales	Schleiferiaceae	Schleiferia
63	Bacteria	Proteobacteria	Alphaproteobacteria	Rhizobiales	Rhizobiales Incertae Sedis	Bauldia
71	Bacteria	Bacteroidetes	Bacteroidia	Flavobacteriales	Flavobacteriaceae	Cellulophaga
88	Bacteria	Proteobacteria	Gammaproteobacteria	Thiohalorhabdales	Thiohalorhabdaceae	Granulosicoccus
100	Bacteria	Bacteroidetes	Bacteroidia	Flavobacteriales	Flavobacteriaceae	Cellulophaga
109	Bacteria	Verrucomicrobia	Verrucomicrobiae	Verrucomicrobiales	Rubritaleaceae	Roseibacillus
118	Bacteria	Bacteroidetes	Bacteroidia	Flavobacteriales	Flavobacteriaceae	Algitalea
139	Bacteria	Proteobacteria	Alphaproteobacteria	Alphaproteobacteria Incertae Sedis	Alphaproteobacteria Incertae Sedis_fa	Acuticoccus
149	Bacteria	Proteobacteria	Alphaproteobacteria	Rhodobacterales	Rhodobacteraceae	Octadecabacter
152	Bacteria	Proteobacteria	Alphaproteobacteria	Rhodobacterales	Rhodobacteraceae	Octadecabacter
154	Bacteria	Proteobacteria	Alphaproteobacteria	Caulobacterales	Hyphomonadaceae	Litorimonas
161	Bacteria	Bacteroidetes	Bacteroidia	Chitinophagales	Saprospiraceae	Saprospiraceae_ge
164	Bacteria	Proteobacteria	Alphaproteobacteria	Rhodobacterales	Rhodobacteraceae	Octadecabacter
171	Bacteria	Proteobacteria	Gammaproteobacteria	Thiohalorhabdales	Thiohalorhabdaceae	Granulosicoccus
172	Bacteria	Proteobacteria	Gammaproteobacteria	Alteromonadales	Pseudoalteromonadaceae	Pseudoalteromonas
187	Bacteria	Planctomycetes	Planctomycetacia	Pirellulales	Pirellulaceae	Blastopirellula
189	Bacteria	Bacteroidetes	Bacteroidia	Chitinophagales	Saprospiraceae	Saprospiraceae_ge
191	Bacteria	Verrucomicrobia	Verrucomicrobiae	Verrucomicrobiales	DEV007	DEV007_ge
218	Bacteria	Proteobacteria	Alphaproteobacteria	Alphaproteobacteria Incertae Sedis	Alphaproteobacteria Incertae Sedis_fa	Acuticoccus
219	Bacteria	Actinobacteria	Acidimicrobiia	Actinomarinales	Actinomarinaceae	Candidatus Actinomarina
222	Bacteria	Bacteroidetes	Bacteroidia	Chitinophagales	Saprospiraceae	Saprospiraceae_ge
223	Bacteria	Proteobacteria	Alphaproteobacteria	Alphaproteobacteria Incertae Sedis	Alphaproteobacteria Incertae Sedis_fa	Alphaproteobacteria Incertae Sedis_fa_ge
226	Bacteria	Bacteroidetes	Bacteroidia	Flavobacteriales	Cryomorphaceae	Cryomorphaceae_ge
230	Bacteria	Proteobacteria	Alphaproteobacteria	Alphaproteobacteria Incertae Sedis	Alphaproteobacteria Incertae Sedis_fa	Acuticoccus
233	Bacteria	Proteobacteria	Gammaproteobacteria	Thiohalorhabdales	Thiohalorhabdaceae	Granulosicoccus
236	Bacteria	Proteobacteria	Alphaproteobacteria	Alphaproteobacteria Incertae Sedis	Alphaproteobacteria Incertae Sedis_fa	Acuticoccus
238	Bacteria	Proteobacteria	Alphaproteobacteria	Alphaproteobacteria Incertae Sedis	Alphaproteobacteria Incertae Sedis_fa	Acuticoccus
239	Bacteria	Proteobacteria	Alphaproteobacteria	Rhodobacterales	Rhodobacteraceae	Rhodobacteraceae_ge
240	Bacteria	Proteobacteria	Alphaproteobacteria	Alphaproteobacteria Incertae Sedis	Alphaproteobacteria Incertae Sedis_fa	Acuticoccus
242	Bacteria	Proteobacteria	Alphaproteobacteria	Alphaproteobacteria Incertae Sedis	Alphaproteobacteria Incertae Sedis_fa	Acuticoccus
247	Bacteria	Proteobacteria	Alphaproteobacteria	Caulobacterales	Hyphomonadaceae	Litorimonas
248	Bacteria	Bacteroidetes	Bacteroidia	Flavobacteriales	Flavobacteriaceae	Lacinutrix
250	Bacteria	Planctomycetes	Planctomycetacia	Pirellulales	Pirellulaceae	Blastopirellula
251	Bacteria	Epsilonbacteraeota	Campylobacteria	Campylobacterales	Arcobacteraceae	Arcobacter
252	Bacteria	Planctomycetes	Planctomycetacia	Pirellulales	Pirellulaceae	Blastopirellula
253	Bacteria	Planctomycetes	Planctomycetacia	Pirellulales	Pirellulaceae	Blastopirellula
259	Bacteria	Proteobacteria	Alphaproteobacteria	Rhodobacterales	Rhodobacteraceae	Rhodobacteraceae_ge
264	Bacteria	Proteobacteria	Alphaproteobacteria	Rhodobacterales	Rhodobacteraceae	Rhodobacteraceae_ge
272	Bacteria	Planctomycetes	Planctomycetacia	Pirellulales	Pirellulaceae	Blastopirellula
274	Bacteria	Planctomycetes	Planctomycetacia	Pirellulales	Pirellulaceae	Blastopirellula
280	Bacteria	Proteobacteria	Gammaproteobacteria	Thiohalorhabdales	Thiohalorhabdaceae	Granulosicoccus
283	Bacteria	Proteobacteria	Gammaproteobacteria	Thiohalorhabdales	Thiohalorhabdaceae	Granulosicoccus
285	Bacteria	Proteobacteria	Gammaproteobacteria	Thiohalorhabdales	Thiohalorhabdaceae	Granulosicoccus
287	Bacteria	Proteobacteria	Gammaproteobacteria	Thiohalorhabdales	Thiohalorhabdaceae	Granulosicoccus
294	Bacteria	Proteobacteria	Gammaproteobacteria	Thiohalorhabdales	Thiohalorhabdaceae	Granulosicoccus
297	Bacteria	Proteobacteria	Gammaproteobacteria	Thiohalorhabdales	Thiohalorhabdaceae	Granulosicoccus
298	Bacteria	Proteobacteria	Gammaproteobacteria	Thiohalorhabdales	Thiohalorhabdaceae	Granulosicoccus
299	Bacteria	Proteobacteria	Gammaproteobacteria	Thiohalorhabdales	Thiohalorhabdaceae	Granulosicoccus
300	Bacteria	Proteobacteria	Gammaproteobacteria	Thiohalorhabdales	Thiohalorhabdaceae	Granulosicoccus
303	Bacteria	Proteobacteria	Gammaproteobacteria	HOC36	HOC36_fa	HOC36_fa_ge
304	Bacteria	Proteobacteria	Gammaproteobacteria	Thiohalorhabdales	Thiohalorhabdaceae	Granulosicoccus
305	Bacteria	Proteobacteria	Alphaproteobacteria	Alphaproteobacteria_or	Alphaproteobacteria_or_fa	Alphaproteobacteria_or_fa_ge
306	Bacteria	Proteobacteria	Gammaproteobacteria	Thiohalorhabdales	Thiohalorhabdaceae	Granulosicoccus
307	Bacteria	Proteobacteria	Gammaproteobacteria	Thiohalorhabdales	Thiohalorhabdaceae	Granulosicoccus
308	Bacteria	Proteobacteria	Gammaproteobacteria	Thiohalorhabdales	Thiohalorhabdaceae	Granulosicoccus
309	Bacteria	Proteobacteria	Gammaproteobacteria	Thiohalorhabdales	Thiohalorhabdaceae	Granulosicoccus
310	Bacteria	Proteobacteria	Gammaproteobacteria	Thiohalorhabdales	Thiohalorhabdaceae	Granulosicoccus
311	Bacteria	Proteobacteria	Gammaproteobacteria	Thiohalorhabdales	Thiohalorhabdaceae	Granulosicoccus
312	Bacteria	Proteobacteria	Gammaproteobacteria	Thiohalorhabdales	Thiohalorhabdaceae	Granulosicoccus
313	Bacteria	Proteobacteria	Gammaproteobacteria	Thiohalorhabdales	Thiohalorhabdaceae	Granulosicoccus
314	Bacteria	Proteobacteria	Gammaproteobacteria	Thiohalorhabdales	Thiohalorhabdaceae	Granulosicoccus
315	Bacteria	Proteobacteria	Alphaproteobacteria	Rhodobacterales	Rhodobacteraceae	Paenirhodobacter
316	Bacteria	Proteobacteria	Alphaproteobacteria	Rhodobacterales	Rhodobacteraceae	Octadecabacter
317	Bacteria	Proteobacteria	Alphaproteobacteria	Rhodobacterales	Rhodobacteraceae	Ruegeria
320	Bacteria	Proteobacteria	Gammaproteobacteria	Thiohalorhabdales	Thiohalorhabdaceae	Granulosicoccus
323	Bacteria	Proteobacteria	Gammaproteobacteria	Thiohalorhabdales	Thiohalorhabdaceae	Granulosicoccus
324	Bacteria	Proteobacteria	Gammaproteobacteria	Thiohalorhabdales	Thiohalorhabdaceae	Granulosicoccus
329	Bacteria	Proteobacteria	Gammaproteobacteria	Thiohalorhabdales	Thiohalorhabdaceae	Granulosicoccus
339	Bacteria	Proteobacteria	Gammaproteobacteria	Thiohalorhabdales	Thiohalorhabdaceae	Granulosicoccus
346	Bacteria	Proteobacteria	Gammaproteobacteria	Thiohalorhabdales	Thiohalorhabdaceae	Granulosicoccus
348	Bacteria	Proteobacteria	Gammaproteobacteria	Thiohalorhabdales	Thiohalorhabdaceae	Granulosicoccus
354	Bacteria	Proteobacteria	Gammaproteobacteria	Thiohalorhabdales	Thiohalorhabdaceae	Granulosicoccus
358	Bacteria	Proteobacteria	Gammaproteobacteria	Thiohalorhabdales	Thiohalorhabdaceae	Granulosicoccus
360	Bacteria	Proteobacteria	Gammaproteobacteria	Thiohalorhabdales	Thiohalorhabdaceae	Granulosicoccus
361	Bacteria	Proteobacteria	Gammaproteobacteria	Thiohalorhabdales	Thiohalorhabdaceae	Granulosicoccus
362	Bacteria	Proteobacteria	Gammaproteobacteria	Thiohalorhabdales	Thiohalorhabdaceae	Granulosicoccus
363	Bacteria	Proteobacteria	Gammaproteobacteria	Thiohalorhabdales	Thiohalorhabdaceae	Granulosicoccus
364	Bacteria	Proteobacteria	Gammaproteobacteria	Thiohalorhabdales	Thiohalorhabdaceae	Granulosicoccus
365	Bacteria	Proteobacteria	Gammaproteobacteria	Thiohalorhabdales	Thiohalorhabdaceae	Granulosicoccus
366	Bacteria	Proteobacteria	Gammaproteobacteria	Thiohalorhabdales	Thiohalorhabdaceae	Granulosicoccus
369	Bacteria	Proteobacteria	Gammaproteobacteria	Thiohalorhabdales	Thiohalorhabdaceae	Granulosicoccus
370	Bacteria	Verrucomicrobia	Verrucomicrobiae	Verrucomicrobiales	Rubritaleaceae	Rubritalea
371	Bacteria	Firmicutes	Clostridia	Clostridiales	Family XI	Peptoniphilus
377	Bacteria	Bacteroidetes	Bacteroidia	Flavobacteriales	Flavobacteriaceae	NS5 marine group
378	Bacteria	Bacteroidetes	Bacteroidia	Flavobacteriales	Flavobacteriaceae	NS5 marine group
379	Bacteria	Actinobacteria	Actinobacteria	Corynebacteriales	Nocardiaceae	Rhodococcus
380	Bacteria	Tenericutes	Mollicutes	Mycoplasmatales	Mycoplasmataceae	Mycoplasma
382	Bacteria	Proteobacteria	Gammaproteobacteria	UBA10353 marine group	UBA10353 marine group_fa	UBA10353 marine group_fa_ge
385	Bacteria	Fusobacteria	Fusobacteriia	Fusobacteriales	Fusobacteriaceae	Fusobacterium
393	Bacteria	Firmicutes	Clostridia	Clostridiales	Family XI	Anaerococcus
394	Bacteria	Firmicutes	Clostridia	Clostridiales	Family XI	Gallicola
397	Bacteria	Epsilonbacteraeota	Campylobacteria	Campylobacterales	Arcobacteraceae	Arcobacter
399	Bacteria	Proteobacteria	Gammaproteobacteria	Thiohalorhabdales	Thiohalorhabdaceae	Granulosicoccus
400	Bacteria	Proteobacteria	Gammaproteobacteria	Thiohalorhabdales	Thiohalorhabdaceae	Granulosicoccus
403	Bacteria	Proteobacteria	Gammaproteobacteria	Alteromonadales	Pseudoalteromonadaceae	Pseudoalteromonas
422	Bacteria	Planctomycetes	vadinHA49	vadinHA49_or	vadinHA49_or_fa	vadinHA49_or_fa_ge
426	Bacteria	Proteobacteria	Gammaproteobacteria	Oceanospirillales	Pseudohongiellaceae	Pseudohongiella
428	Bacteria	Proteobacteria	Gammaproteobacteria	UBA10353 marine group	UBA10353 marine group_fa	UBA10353 marine group_fa_ge
429	Bacteria	Proteobacteria	Gammaproteobacteria	Cellvibrionales	Halieaceae	Halioglobus
434	Bacteria	Proteobacteria	Gammaproteobacteria	Thiotrichales	Thiotrichaceae	Leucothrix
440	Bacteria	Proteobacteria	Gammaproteobacteria	Alteromonadales	Pseudoalteromonadaceae	Pseudoalteromonas
441	Bacteria	Proteobacteria	Gammaproteobacteria	Alteromonadales	Alteromonadaceae	Aliiglaciecola
443	Bacteria	Proteobacteria	Gammaproteobacteria	Alteromonadales	Pseudoalteromonadaceae	Pseudoalteromonas
445	Bacteria	Proteobacteria	Gammaproteobacteria	Alteromonadales	Pseudoalteromonadaceae	Pseudoalteromonas
446	Bacteria	Proteobacteria	Gammaproteobacteria	Alteromonadales	Pseudoalteromonadaceae	Pseudoalteromonas
447	Bacteria	Proteobacteria	Gammaproteobacteria	Alteromonadales	Pseudoalteromonadaceae	Pseudoalteromonas
451	Bacteria	Firmicutes	Clostridia	Clostridiales	Ruminococcaceae	Fastidiosipila
454	Bacteria	Proteobacteria	Alphaproteobacteria	Caulobacterales	Hyphomonadaceae	Litorimonas
456	Bacteria	Proteobacteria	Alphaproteobacteria	Caulobacterales	Hyphomonadaceae	Litorimonas
464	Bacteria	Firmicutes	Clostridia	Clostridiales	Family XI	Anaerococcus
465	Bacteria	Firmicutes	Clostridia	Clostridiales	Family XI	Anaerococcus
468	Bacteria	Firmicutes	Clostridia	Clostridiales	Family XI	Anaerococcus
469	Bacteria	Firmicutes	Clostridia	Clostridiales	Family XI	Anaerococcus
470	Bacteria	Firmicutes	Clostridia	Clostridiales	Family XI	Anaerococcus
472	Bacteria	Proteobacteria	Alphaproteobacteria	SAR11 clade	Clade I	Clade Ia
473	Bacteria	Proteobacteria	Gammaproteobacteria	SAR86 clade	SAR86 clade_fa	SAR86 clade_fa_ge
475	Bacteria	Firmicutes	Bacilli	Bacillales	Staphylococcaceae	Staphylococcus
476	Bacteria	Proteobacteria	Gammaproteobacteria	SAR86 clade	SAR86 clade_fa	SAR86 clade_fa_ge
497	Bacteria	Proteobacteria	Alphaproteobacteria	Rhodospirillales	Magnetospiraceae	Magnetospiraceae_ge
498	Bacteria	Proteobacteria	Alphaproteobacteria	Alphaproteobacteria_or	Alphaproteobacteria_or_fa	Alphaproteobacteria_or_fa_ge
505	Bacteria	Proteobacteria	Alphaproteobacteria	Rhodospirillales	Magnetospiraceae	Magnetospiraceae_ge
512	Bacteria	Proteobacteria	Gammaproteobacteria	Gammaproteobacteria_or	Gammaproteobacteria_or_fa	Gammaproteobacteria_or_fa_ge
517	Bacteria	Proteobacteria	Gammaproteobacteria	Coxiellales	Coxiellaceae	Coxiella
521	Bacteria	Proteobacteria	Alphaproteobacteria	Parvibaculales	Parvibaculaceae	Mf105b01
522	Bacteria	Proteobacteria	Alphaproteobacteria	Alphaproteobacteria_or	Alphaproteobacteria_or_fa	Alphaproteobacteria_or_fa_ge
529	Bacteria	Bacteroidetes	Bacteroidia	Flavobacteriales	Flavobacteriaceae	Algitalea
530	Bacteria	Planctomycetes	Planctomycetacia	Pirellulales	Pirellulaceae	Blastopirellula
539	Bacteria	Planctomycetes	Planctomycetacia	Pirellulales	Pirellulaceae	Blastopirellula
547	Bacteria	Planctomycetes	Planctomycetacia	Pirellulales	Pirellulaceae	Blastopirellula
549	Bacteria	Bacteroidetes	Bacteroidia	Flavobacteriales	Flavobacteriaceae	Ulvibacter
550	Bacteria	Planctomycetes	Planctomycetacia	Pirellulales	Pirellulaceae	Blastopirellula
560	Bacteria	Bacteroidetes	Bacteroidia	Flavobacteriales	Flavobacteriaceae	Flavobacteriaceae_ge
566	Bacteria	Bacteroidetes	Bacteroidia	Flavobacteriales	Flavobacteriaceae	Tamlana
574	Bacteria	Epsilonbacteraeota	Campylobacteria	Campylobacterales	Arcobacteraceae	Arcobacter
581	Bacteria	Planctomycetes	Planctomycetacia	Pirellulales	Pirellulaceae	Blastopirellula
582	Bacteria	Actinobacteria	Thermoleophilia	Gaiellales	Gaiellales_fa	Gaiellales_fa_ge
583	Bacteria	Bacteroidetes	Bacteroidia	Flavobacteriales	Flavobacteriaceae	Algitalea
584	Bacteria	Planctomycetes	Planctomycetacia	Pirellulales	Pirellulaceae	Blastopirellula
585	Bacteria	Planctomycetes	Planctomycetacia	Pirellulales	Pirellulaceae	Blastopirellula
587	Bacteria	Planctomycetes	Planctomycetacia	Pirellulales	Pirellulaceae	Blastopirellula
588	Bacteria	Planctomycetes	Planctomycetacia	Pirellulales	Pirellulaceae	Blastopirellula
591	Bacteria	Verrucomicrobia	Verrucomicrobiae	Verrucomicrobiales	Rubritaleaceae	Rubritalea
592	Bacteria	Bacteroidetes	Bacteroidia	Chitinophagales	Chitinophagales_fa	Chitinophagales_fa_ge
603	Bacteria	Kiritimatiellaeota	Kiritimatiellae	WCHB141	WCHB141_fa	WCHB141_fa_ge
612	Bacteria	Bacteroidetes	Bacteroidia	Flavobacteriales	Flavobacteriaceae	NS5 marine group
613	Bacteria	Actinobacteria	Thermoleophilia	Gaiellales	Gaiellales_fa	Gaiellales_fa_ge
617	Bacteria	Bacteroidetes	Bacteroidia	Cytophagales	Spirosomaceae	Taeseokella
623	Bacteria	Planctomycetes	Planctomycetacia	Pirellulales	Pirellulaceae	Blastopirellula
628	Bacteria	Planctomycetes	Planctomycetacia	Pirellulales	Pirellulaceae	Blastopirellula
632	Bacteria	Bacteroidetes	Bacteroidia	Flavobacteriales	Flavobacteriaceae	Ulvibacter
637	Bacteria	Planctomycetes	Planctomycetacia	Pirellulales	Pirellulaceae	Blastopirellula
638	Bacteria	Bacteroidetes	Bacteroidia	Flavobacteriales	Flavobacteriaceae	Jejudonia
647	Bacteria	Planctomycetes	Planctomycetacia	Pirellulales	Pirellulaceae	Blastopirellula
649	Bacteria	Planctomycetes	Planctomycetacia	Pirellulales	Pirellulaceae	Blastopirellula
663	Bacteria	Proteobacteria	Deltaproteobacteria	Oligoflexales	Oligoflexaceae	Pseudobacteriovorax
665	Bacteria	Planctomycetes	Planctomycetacia	Pirellulales	Pirellulaceae	Blastopirellula
666	Bacteria	Planctomycetes	Planctomycetacia	Pirellulales	Pirellulaceae	Blastopirellula
667	Bacteria	Planctomycetes	Planctomycetacia	Pirellulales	Pirellulaceae	Blastopirellula
668	Bacteria	Planctomycetes	Planctomycetacia	Pirellulales	Pirellulaceae	Blastopirellula
670	Bacteria	Verrucomicrobia	Verrucomicrobiae	Verrucomicrobiales	DEV007	DEV007_ge
676	Bacteria	Proteobacteria	Gammaproteobacteria	HOC36	HOC36_fa	HOC36_fa_ge
681	Bacteria	Proteobacteria	Gammaproteobacteria	HOC36	HOC36_fa	HOC36_fa_ge
683	Bacteria	Proteobacteria	Gammaproteobacteria	SAR86 clade	SAR86 clade_fa	SAR86 clade_fa_ge
684	Bacteria	Proteobacteria	Deltaproteobacteria	Oligoflexales	03196G20	03196G20_ge
698	Bacteria	Proteobacteria	Gammaproteobacteria	KI89A clade	KI89A clade_fa	KI89A clade_fa_ge
712	Bacteria	Proteobacteria	Gammaproteobacteria	KI89A clade	KI89A clade_fa	KI89A clade_fa_ge
714	Bacteria	Proteobacteria	Alphaproteobacteria	Micropepsales	Micropepsaceae	Micropepsaceae_ge
717	Bacteria	Proteobacteria	Gammaproteobacteria	SAR86 clade	SAR86 clade_fa	SAR86 clade_fa_ge
719	Bacteria	Acidobacteria	Subgroup 6	Subgroup 6_or	Subgroup 6_or_fa	Subgroup 6_or_fa_ge
726	Bacteria	Proteobacteria	Gammaproteobacteria	Thiohalorhabdales	Thiohalorhabdaceae	Granulosicoccus
737	Bacteria	Bacteroidetes	Bacteroidia	Chitinophagales	Chitinophagales_fa	Chitinophagales_fa_ge
752	Bacteria	Bacteroidetes	Bacteroidia	Flavobacteriales	Flavobacteriaceae	Algitalea
755	Bacteria	Bacteroidetes	Bacteroidia	Flavobacteriales	Flavobacteriaceae	NS5 marine group
763	Bacteria	Bacteroidetes	Bacteroidia	Flavobacteriales	Flavobacteriaceae	NS5 marine group
769	Bacteria	Epsilonbacteraeota	Campylobacteria	Campylobacterales	Arcobacteraceae	Arcobacter
770	Bacteria	Planctomycetes	Planctomycetacia	Isosphaerales	Isosphaeraceae	Isosphaeraceae_ge
771	Bacteria	Planctomycetes	Planctomycetacia	Isosphaerales	Isosphaeraceae	Isosphaeraceae_ge
777	Bacteria	Bacteroidetes	Bacteroidia	Chitinophagales	Saprospiraceae	Saprospiraceae_ge
786	Bacteria	Proteobacteria	Gammaproteobacteria	Thiohalorhabdales	Thiohalorhabdaceae	Granulosicoccus
787	Bacteria	Proteobacteria	Gammaproteobacteria	Thiohalorhabdales	Thiohalorhabdaceae	Granulosicoccus
789	Bacteria	Proteobacteria	Gammaproteobacteria	Thiohalorhabdales	Thiohalorhabdaceae	Granulosicoccus
791	Bacteria	Proteobacteria	Gammaproteobacteria	Thiohalorhabdales	Thiohalorhabdaceae	Granulosicoccus
794	Bacteria	Proteobacteria	Gammaproteobacteria	Thiohalorhabdales	Thiohalorhabdaceae	Granulosicoccus
795	Bacteria	Proteobacteria	Gammaproteobacteria	Thiohalorhabdales	Thiohalorhabdaceae	Granulosicoccus
799	Bacteria	Proteobacteria	Gammaproteobacteria	Thiohalorhabdales	Thiohalorhabdaceae	Granulosicoccus
802	Bacteria	Proteobacteria	Gammaproteobacteria	Thiohalorhabdales	Thiohalorhabdaceae	Granulosicoccus
812	Bacteria	Proteobacteria	Gammaproteobacteria	Thiohalorhabdales	Thiohalorhabdaceae	Granulosicoccus
815	Bacteria	Proteobacteria	Gammaproteobacteria	Thiohalorhabdales	Thiohalorhabdaceae	Granulosicoccus
816	Bacteria	Proteobacteria	Gammaproteobacteria	Thiohalorhabdales	Thiohalorhabdaceae	Granulosicoccus
817	Bacteria	Proteobacteria	Gammaproteobacteria	Gammaproteobacteria Incertae Sedis	Gammaproteobacteria Incertae Sedis_fa	Marinicella
818	Bacteria	Proteobacteria	Gammaproteobacteria	Thiohalorhabdales	Thiohalorhabdaceae	Granulosicoccus
819	Bacteria	Proteobacteria	Gammaproteobacteria	Thiohalorhabdales	Thiohalorhabdaceae	Granulosicoccus
820	Bacteria	Proteobacteria	Gammaproteobacteria	Thiohalorhabdales	Thiohalorhabdaceae	Granulosicoccus
821	Bacteria	Proteobacteria	Gammaproteobacteria	Thiohalorhabdales	Thiohalorhabdaceae	Granulosicoccus
823	Bacteria	Proteobacteria	Gammaproteobacteria	Thiohalorhabdales	Thiohalorhabdaceae	Granulosicoccus
826	Bacteria	Planctomycetes	Phycisphaerae	Phycisphaerales	Phycisphaeraceae	Phycisphaera
836	Bacteria	Proteobacteria	Alphaproteobacteria	Rhodobacterales	Rhodobacteraceae	Rhodobacteraceae_ge
843	Bacteria	Proteobacteria	Gammaproteobacteria	Pasteurellales	Pasteurellaceae	Pasteurellaceae_ge
844	Bacteria	Proteobacteria	Gammaproteobacteria	Thiohalorhabdales	Thiohalorhabdaceae	Granulosicoccus
847	Bacteria	Proteobacteria	Alphaproteobacteria	Rhodobacterales	Rhodobacteraceae	Rhodobacteraceae_ge
850	Bacteria	Planctomycetes	Planctomycetacia	Pirellulales	Pirellulaceae	Blastopirellula
851	Bacteria	Proteobacteria	Alphaproteobacteria	Rhodobacterales	Rhodobacteraceae	Rhodobacteraceae_ge
853	Bacteria	Proteobacteria	Alphaproteobacteria	Rhodobacterales	Rhodobacteraceae	Octadecabacter
856	Bacteria	Proteobacteria	Alphaproteobacteria	Rhodobacterales	Rhodobacteraceae	Octadecabacter
864	Bacteria	Proteobacteria	Alphaproteobacteria	Rhizobiales	Rhizobiaceae	Rhizobiaceae_ge
866	Bacteria	Proteobacteria	Alphaproteobacteria	Rhodobacterales	Rhodobacteraceae	Octadecabacter
868	Bacteria	Planctomycetes	Planctomycetacia	Pirellulales	Pirellulaceae	Blastopirellula
870	Bacteria	Planctomycetes	Planctomycetacia	Pirellulales	Pirellulaceae	Blastopirellula
873	Bacteria	Planctomycetes	Planctomycetacia	Pirellulales	Pirellulaceae	Blastopirellula
876	Bacteria	Bacteroidetes	Bacteroidia	Flavobacteriales	Flavobacteriaceae	Algitalea
877	Bacteria	Bacteroidetes	Bacteroidia	Flavobacteriales	Flavobacteriaceae	Algitalea
878	Bacteria	Bacteroidetes	Bacteroidia	Flavobacteriales	Flavobacteriaceae	Algitalea
883	Bacteria	Proteobacteria	Gammaproteobacteria	Betaproteobacteriales	Burkholderiaceae	Ralstonia
889	Bacteria	Proteobacteria	Gammaproteobacteria	Alteromonadales	Alteromonadaceae	Rheinheimera
909	Bacteria	Bacteroidetes	Bacteroidia	Chitinophagales	Saprospiraceae	Rubidimonas
910	Bacteria	Bacteroidetes	Bacteroidia	Bacteroidales	Marinifilaceae	Marinifilaceae_ge
920	Bacteria	Bacteroidetes	Bacteroidia	Chitinophagales	Saprospiraceae	Saprospiraceae_ge
934	Bacteria	Actinobacteria	Acidimicrobiia	Microtrichales	Microtrichaceae	Microtrichaceae_ge
935	Bacteria	Planctomycetes	Planctomycetacia	Planctomycetales	Rubinisphaeraceae	Planctomicrobium
936	Bacteria	Proteobacteria	Gammaproteobacteria	Alteromonadales	Alteromonadaceae	Alteromonadaceae_ge
941	Bacteria	Proteobacteria	Gammaproteobacteria	Betaproteobacteriales	Burkholderiaceae	BurkholderiaCaballeroniaParaburkholderia
945	Bacteria	Proteobacteria	Alphaproteobacteria	Rhodobacterales	Rhodobacteraceae	Rhodobacteraceae_ge
946	Bacteria	Bacteroidetes	Bacteroidia	Flavobacteriales	Cryomorphaceae	Cryomorphaceae_ge
948	Bacteria	Verrucomicrobia	Verrucomicrobiae	Verrucomicrobiales	Rubritaleaceae	Rubritalea
949	Bacteria	Planctomycetes	Planctomycetacia	Pirellulales	Pirellulaceae	Blastopirellula
956	Bacteria	Bacteroidetes	Bacteroidia	Flavobacteriales	Flavobacteriaceae	Flavobacterium
994	Bacteria	Proteobacteria	Gammaproteobacteria	Thiohalorhabdales	Thiohalorhabdaceae	Granulosicoccus
1003	Bacteria	Proteobacteria	Gammaproteobacteria	Thiohalorhabdales	Thiohalorhabdaceae	Granulosicoccus
1004	Bacteria	Proteobacteria	Gammaproteobacteria	Thiohalorhabdales	Thiohalorhabdaceae	Granulosicoccus
1007	Bacteria	Proteobacteria	Gammaproteobacteria	Thiohalorhabdales	Thiohalorhabdaceae	Granulosicoccus
1013	Bacteria	Proteobacteria	Gammaproteobacteria	Thiohalorhabdales	Thiohalorhabdaceae	Granulosicoccus
1021	Bacteria	Proteobacteria	Gammaproteobacteria	Alteromonadales	Alteromonadaceae	Alteromonas
1022	Bacteria	Proteobacteria	Gammaproteobacteria	Alteromonadales	Psychromonadaceae	Psychromonas
1023	Bacteria	Proteobacteria	Gammaproteobacteria	Betaproteobacteriales	Burkholderiaceae	BurkholderiaCaballeroniaParaburkholderia
1055	Bacteria	Proteobacteria	Alphaproteobacteria	SAR11 clade	Clade I	Clade Ia
1056	Bacteria	Proteobacteria	Alphaproteobacteria	SAR11 clade	Clade I	Clade Ia
1058	Bacteria	Actinobacteria	Coriobacteriia	Coriobacteriales	Atopobiaceae	Atopobium
1059	Bacteria	Proteobacteria	Gammaproteobacteria	Oceanospirillales	Saccharospirillaceae	Reinekea
1060	Bacteria	Proteobacteria	Gammaproteobacteria	Steroidobacterales	Woeseiaceae	Woeseia
1062	Bacteria	Actinobacteria	Acidimicrobiia	Microtrichales	Microtrichaceae	Microtrichaceae_ge
1071	Bacteria	Proteobacteria	Gammaproteobacteria	Thiohalorhabdales	Thiohalorhabdaceae	Granulosicoccus
1072	Bacteria	Actinobacteria	Acidimicrobiia	Actinomarinales	Actinomarinaceae	Candidatus Actinomarina
1073	Bacteria	Proteobacteria	Alphaproteobacteria	Rhodobacterales	Rhodobacteraceae	Pseudoruegeria
1074	Bacteria	Proteobacteria	Alphaproteobacteria	Rhodobacterales	Rhodobacteraceae	Octadecabacter
1075	Bacteria	Proteobacteria	Alphaproteobacteria	Rhodobacterales	Rhodobacteraceae	Octadecabacter
1083	Bacteria	Proteobacteria	Alphaproteobacteria	Rhodobacterales	Rhodobacteraceae	Paenirhodobacter
1084	Bacteria	Proteobacteria	Alphaproteobacteria	Rhodobacterales	Rhodobacteraceae	Sulfitobacter
1089	Bacteria	Proteobacteria	Alphaproteobacteria	Rhodobacterales	Rhodobacteraceae	Octadecabacter
1093	Bacteria	Proteobacteria	Alphaproteobacteria	Rhodobacterales	Rhodobacteraceae	Rhodobacteraceae_ge
1102	Bacteria	Proteobacteria	Alphaproteobacteria	Rhodobacterales	Rhodobacteraceae	Octadecabacter
1107	Bacteria	Proteobacteria	Alphaproteobacteria	Rhodobacterales	Rhodobacteraceae	Rhodobacteraceae_ge
1108	Bacteria	Proteobacteria	Alphaproteobacteria	Rhodobacterales	Rhodobacteraceae	Octadecabacter
1121	Bacteria	Verrucomicrobia	Verrucomicrobiae	Verrucomicrobiales	Rubritaleaceae	Luteolibacter
1122	Bacteria	Proteobacteria	Alphaproteobacteria	Rhodobacterales	Rhodobacteraceae	Octadecabacter
1125	Bacteria	Firmicutes	Clostridia	Clostridiales	Family XI	Peptoniphilus
1127	Bacteria	Proteobacteria	Alphaproteobacteria	Rhizobiales	Rhizobiales Incertae Sedis	Anderseniella
1135	Bacteria	Proteobacteria	Gammaproteobacteria	Coxiellales	Coxiellaceae	Coxiella
1140	Bacteria	Firmicutes	Clostridia	Clostridiales	Ruminococcaceae	Faecalibacterium
1141	Bacteria	Proteobacteria	Deltaproteobacteria	PB19	PB19_fa	PB19_fa_ge
1147	Bacteria	Proteobacteria	Gammaproteobacteria	Oceanospirillales	Marinomonadaceae	Marinomonas
1148	Bacteria	Proteobacteria	Gammaproteobacteria	Coxiellales	Coxiellaceae	Coxiella
1151	Bacteria	Proteobacteria	Gammaproteobacteria	Oceanospirillales	Saccharospirillaceae	Reinekea
1177	Bacteria	Bacteroidetes	Bacteroidia	Cytophagales	Cyclobacteriaceae	Reichenbachiella
1188	Bacteria	Actinobacteria	Actinobacteria	Actinomycetales	Actinomycetaceae	Actinomyces
1214	Bacteria	Proteobacteria	Gammaproteobacteria	Cellvibrionales	Porticoccaceae	C1B045
1229	Bacteria	Proteobacteria	Gammaproteobacteria	Oceanospirillales	Halomonadaceae	Cobetia
1256	Bacteria	Verrucomicrobia	Verrucomicrobiae	Verrucomicrobiales	Rubritaleaceae	Rubritalea
1259	Bacteria	Verrucomicrobia	Verrucomicrobiae	Verrucomicrobiales	Rubritaleaceae	Luteolibacter
1260	Bacteria	Verrucomicrobia	Verrucomicrobiae	Verrucomicrobiales	Rubritaleaceae	Rubritalea
1269	Bacteria	Verrucomicrobia	Verrucomicrobiae	Verrucomicrobiales	Rubritaleaceae	Luteolibacter
1270	Bacteria	Verrucomicrobia	Verrucomicrobiae	Verrucomicrobiales	Rubritaleaceae	Rubritalea
1271	Bacteria	Verrucomicrobia	Verrucomicrobiae	Verrucomicrobiales	Rubritaleaceae	Rubritalea
1273	Bacteria	Bacteroidetes	Bacteroidia	Cytophagales	Spirosomaceae	Persicitalea
1274	Bacteria	Verrucomicrobia	Verrucomicrobiae	Verrucomicrobiales	Rubritaleaceae	Luteolibacter
1275	Bacteria	Verrucomicrobia	Verrucomicrobiae	Verrucomicrobiales	Rubritaleaceae	Luteolibacter
1278	Bacteria	Proteobacteria	Alphaproteobacteria	Rhodospirillales	AEGEAN169 marine group	AEGEAN169 marine group_ge
1279	Bacteria	Proteobacteria	Gammaproteobacteria	Alteromonadales	Colwelliaceae	Thalassotalea
1280	Bacteria	Proteobacteria	Gammaproteobacteria	Alteromonadales	Colwelliaceae	Thalassotalea
1281	Bacteria	Proteobacteria	Alphaproteobacteria	Rhodovibrionales	Kiloniellaceae	Kiloniellaceae_ge
1302	Bacteria	Proteobacteria	Gammaproteobacteria	Alteromonadales	Colwelliaceae	Thalassotalea
1308	Bacteria	Proteobacteria	Gammaproteobacteria	Alteromonadales	Colwelliaceae	Thalassotalea
1309	Bacteria	Fibrobacteres	Fibrobacteria	Fibrobacterales	Fibrobacteraceae	Fibrobacteraceae_ge
1311	Bacteria	Proteobacteria	Gammaproteobacteria	Oceanospirillales	Saccharospirillaceae	Oleibacter
1313	Bacteria	Proteobacteria	Deltaproteobacteria	Myxococcales	Sandaracinaceae	Sandaracinaceae_ge
1326	Bacteria	Proteobacteria	Deltaproteobacteria	PB19	PB19_fa	PB19_fa_ge
1331	Bacteria	Proteobacteria	Gammaproteobacteria	Alteromonadales	Colwelliaceae	Thalassotalea
1340	Bacteria	Proteobacteria	Gammaproteobacteria	Oceanospirillales	Saccharospirillaceae	Reinekea
1341	Bacteria	Proteobacteria	Alphaproteobacteria	Rhodospirillales	AEGEAN169 marine group	AEGEAN169 marine group_ge
1347	Bacteria	Planctomycetes	Planctomycetacia	Planctomycetales	Rubinisphaeraceae	Planctomicrobium
1357	Bacteria	Chloroflexi	Anaerolineae	SBR1031	SBR1031_fa	SBR1031_fa_ge
1358	Bacteria	Actinobacteria	Acidimicrobiia	Microtrichales	Ilumatobacteraceae	Ilumatobacter
1363	Bacteria	Actinobacteria	Acidimicrobiia	IMCC26256	IMCC26256_fa	IMCC26256_fa_ge
1364	Bacteria	Actinobacteria	Acidimicrobiia	Actinomarinales	Actinomarinales_fa	Actinomarinales_fa_ge
1365	Bacteria	Actinobacteria	Acidimicrobiia	Microtrichales	Microtrichaceae	Sva0996 marine group
1385	Bacteria	Bacteroidetes	Bacteroidia	Flavobacteriales	Flavobacteriaceae	Pricia
1398	Bacteria	Bacteroidetes	Bacteroidia	Flavobacteriales	Flavobacteriaceae	Pricia
1409	Bacteria	Bacteroidetes	Bacteroidia	Flavobacteriales	Flavobacteriaceae	Flavobacteriaceae_ge
1410	Bacteria	Bacteroidetes	Bacteroidia	Flavobacteriales	Flavobacteriaceae	Pricia
1419	Bacteria	Bacteroidetes	Bacteroidia	Flavobacteriales	Flavobacteriaceae	Maribacter
1421	Bacteria	Bacteroidetes	Ignavibacteria	Kryptoniales	BSV26	BSV26_ge
1424	Bacteria	Bacteroidetes	Bacteroidia	Flavobacteriales	Flavobacteriaceae	Maribacter
1425	Bacteria	Bacteroidetes	Bacteroidia	Flavobacteriales	Flavobacteriaceae	Maribacter
1426	Bacteria	Bacteroidetes	Bacteroidia	Flavobacteriales	Flavobacteriaceae	Pricia
1427	Bacteria	Bacteroidetes	Bacteroidia	Flavobacteriales	Flavobacteriaceae	Maribacter
1428	Bacteria	Bacteroidetes	Bacteroidia	Flavobacteriales	Flavobacteriaceae	Flavobacteriaceae_ge
1435	Bacteria	Verrucomicrobia	Verrucomicrobiae	Verrucomicrobiales	Rubritaleaceae	Rubritalea
1439	Bacteria	Verrucomicrobia	Verrucomicrobiae	Verrucomicrobiales	Rubritaleaceae	Luteolibacter
1442	Bacteria	Actinobacteria	Actinobacteria	Actinomycetales	Actinomycetaceae	Actinomyces
1446	Bacteria	Bacteroidetes	Bacteroidia	Cytophagales	Cyclobacteriaceae	Marinoscillum
1447	Bacteria	Verrucomicrobia	Verrucomicrobiae	Verrucomicrobiales	Rubritaleaceae	Roseibacillus
1461	Bacteria	Verrucomicrobia	Verrucomicrobiae	Verrucomicrobiales	Rubritaleaceae	Rubritalea
1464	Bacteria	Verrucomicrobia	Verrucomicrobiae	Verrucomicrobiales	Rubritaleaceae	Rubritalea
1465	Bacteria	Verrucomicrobia	Verrucomicrobiae	Verrucomicrobiales	Rubritaleaceae	Rubritalea
1466	Bacteria	Verrucomicrobia	Verrucomicrobiae	Verrucomicrobiales	Rubritaleaceae	Roseibacillus
1467	Bacteria	Verrucomicrobia	Verrucomicrobiae	Verrucomicrobiales	Rubritaleaceae	Rubritalea
1476	Bacteria	Bacteroidetes	Bacteroidia	Cytophagales	Cyclobacteriaceae	Tunicatimonas
1478	Bacteria	Proteobacteria	Deltaproteobacteria	Myxococcales	Sandaracinaceae	Sandaracinaceae_ge
1492	Bacteria	Proteobacteria	Alphaproteobacteria	Caulobacterales	Hyphomonadaceae	Robiginitomaculum
1495	Bacteria	Proteobacteria	Alphaproteobacteria	Caulobacterales	Hyphomonadaceae	Litorimonas
1504	Bacteria	Proteobacteria	Alphaproteobacteria	SAR11 clade	Clade IV	Clade IV_ge
1508	Bacteria	Bacteroidetes	Bacteroidia	Flavobacteriales	Crocinitomicaceae	Fluviicola
1529	Bacteria	Proteobacteria	Alphaproteobacteria	Caulobacterales	Hyphomonadaceae	Litorimonas
1534	Bacteria	Actinobacteria	Acidimicrobiia	Microtrichales	Microtrichaceae	Sva0996 marine group
1537	Bacteria	Actinobacteria	Acidimicrobiia	Microtrichales	Ilumatobacteraceae	Ilumatobacter
1547	Bacteria	Actinobacteria	Acidimicrobiia	Microtrichales	Ilumatobacteraceae	Ilumatobacter
1559	Bacteria	Actinobacteria	Acidimicrobiia	Microtrichales	Microtrichaceae	Sva0996 marine group
1560	Bacteria	Actinobacteria	Acidimicrobiia	Microtrichales	Ilumatobacteraceae	Ilumatobacter
1565	Bacteria	Proteobacteria	Gammaproteobacteria	Thiohalorhabdales	Thiohalorhabdaceae	Granulosicoccus
1566	Bacteria	Proteobacteria	Gammaproteobacteria	Alteromonadales	Pseudoalteromonadaceae	Pseudoalteromonas
1573	Bacteria	Actinobacteria	Acidimicrobiia	Microtrichales	Microtrichaceae	Microtrichaceae_ge
1592	Bacteria	Proteobacteria	Gammaproteobacteria	Alteromonadales	Colwelliaceae	Colwellia
1600	Bacteria	Proteobacteria	Gammaproteobacteria	Oceanospirillales	Saccharospirillaceae	Reinekea
1607	Bacteria	Proteobacteria	Gammaproteobacteria	Alteromonadales	Colwelliaceae	Colwellia
1620	Bacteria	Bacteroidetes	Bacteroidia	Cytophagales	Microscillaceae	Microscillaceae_ge
1623	Bacteria	Proteobacteria	Gammaproteobacteria	Oceanospirillales	Saccharospirillaceae	Reinekea
1628	Bacteria	Proteobacteria	Gammaproteobacteria	Oceanospirillales	Saccharospirillaceae	Reinekea
1630	Bacteria	Proteobacteria	Gammaproteobacteria	Oceanospirillales	Marinomonadaceae	Marinomonas
1634	Bacteria	Proteobacteria	Gammaproteobacteria	Alteromonadales	Colwelliaceae	Colwellia
1646	Bacteria	Cyanobacteria	Oxyphotobacteria	Nostocales	Xenococcaceae	Pleurocapsa PCC7319
1647	Bacteria	Proteobacteria	Gammaproteobacteria	Oceanospirillales	Marinomonadaceae	Marinomonas
1649	Bacteria	Proteobacteria	Gammaproteobacteria	Oceanospirillales	Saccharospirillaceae	Reinekea
1650	Bacteria	Proteobacteria	Gammaproteobacteria	Oceanospirillales	Hahellaceae	Hahella
1652	Bacteria	Proteobacteria	Gammaproteobacteria	Oceanospirillales	Saccharospirillaceae	Reinekea
1653	Bacteria	Proteobacteria	Gammaproteobacteria	Oceanospirillales	Marinomonadaceae	Marinomonas
1654	Bacteria	Proteobacteria	Gammaproteobacteria	Oceanospirillales	Saccharospirillaceae	Reinekea
1655	Bacteria	Proteobacteria	Gammaproteobacteria	Oceanospirillales	Saccharospirillaceae	Reinekea
1656	Bacteria	Proteobacteria	Gammaproteobacteria	Oceanospirillales	Marinomonadaceae	Marinomonas
1657	Bacteria	Proteobacteria	Gammaproteobacteria	Oceanospirillales	Saccharospirillaceae	Reinekea
1666	Bacteria	Bacteroidetes	Bacteroidia	Chitinophagales	Saprospiraceae	Saprospiraceae_ge
1667	Bacteria	Bacteroidetes	Bacteroidia	Chitinophagales	Saprospiraceae	Saprospiraceae_ge
1668	Bacteria	Planctomycetes	Planctomycetacia	Pirellulales	Pirellulaceae	Blastopirellula
1678	Bacteria	Actinobacteria	Acidimicrobiia	Microtrichales	Microtrichaceae	Microtrichaceae_ge
1679	Bacteria	Actinobacteria	Acidimicrobiia	Microtrichales	Microtrichaceae	Microtrichaceae_ge
1680	Bacteria	Actinobacteria	Acidimicrobiia	Microtrichales	Microtrichaceae	Microtrichaceae_ge
1685	Bacteria	Gemmatimonadetes	Longimicrobia	Longimicrobiales	Longimicrobiaceae	Longimicrobiaceae_ge
1699	Bacteria	Bacteroidetes	Bacteroidia	Flavobacteriales	Cryomorphaceae	Cryomorphaceae_ge
1704	Bacteria	Planctomycetes	Planctomycetacia	Pirellulales	Pirellulaceae	Blastopirellula
1716	Bacteria	Epsilonbacteraeota	Campylobacteria	Campylobacterales	Arcobacteraceae	Arcobacter
1719	Bacteria	Planctomycetes	Planctomycetacia	Pirellulales	Pirellulaceae	Blastopirellula
1720	Bacteria	Bacteroidetes	Bacteroidia	Flavobacteriales	Flavobacteriaceae	Flavobacteriaceae_ge
1721	Bacteria	Planctomycetes	Planctomycetacia	Pirellulales	Pirellulaceae	Blastopirellula
1722	Bacteria	Planctomycetes	Planctomycetacia	Pirellulales	Pirellulaceae	Blastopirellula
1725	Bacteria	Proteobacteria	Gammaproteobacteria	Ectothiorhodospirales	Ectothiorhodospiraceae	Ectothiorhodospiraceae_ge
1726	Bacteria	Proteobacteria	Gammaproteobacteria	Gammaproteobacteria_or	Gammaproteobacteria_or_fa	Gammaproteobacteria_or_fa_ge
1730	Bacteria	Proteobacteria	Gammaproteobacteria	Thiohalorhabdales	Thiohalorhabdaceae	Granulosicoccus
1733	Bacteria	Proteobacteria	Gammaproteobacteria	Thiohalorhabdales	Thiohalorhabdaceae	Granulosicoccus
1738	Bacteria	Bacteroidetes	Bacteroidia	Flavobacteriales	Flavobacteriaceae	Pricia
1741	Bacteria	Bacteroidetes	Bacteroidia	Flavobacteriales	Flavobacteriaceae	Maribacter
1742	Bacteria	Verrucomicrobia	Verrucomicrobiae	Verrucomicrobiales	Rubritaleaceae	Luteolibacter
1743	Bacteria	Verrucomicrobia	Verrucomicrobiae	Verrucomicrobiales	Rubritaleaceae	Rubritalea
1748	Bacteria	Proteobacteria	Gammaproteobacteria	Thiohalorhabdales	Thiohalorhabdaceae	Granulosicoccus
1752	Bacteria	Verrucomicrobia	Verrucomicrobiae	Verrucomicrobiales	Rubritaleaceae	Rubritalea
1758	Bacteria	Proteobacteria	Gammaproteobacteria	Thiohalorhabdales	Thiohalorhabdaceae	Granulosicoccus
1773	Bacteria	Proteobacteria	Gammaproteobacteria	SAR86 clade	SAR86 clade_fa	SAR86 clade_fa_ge
1789	Bacteria	Planctomycetes	Planctomycetacia	Pirellulales	Pirellulaceae	Rhodopirellula
1794	Bacteria	Proteobacteria	Gammaproteobacteria	SAR86 clade	SAR86 clade_fa	SAR86 clade_fa_ge
1799	Bacteria	Planctomycetes	Planctomycetacia	Pirellulales	Pirellulaceae	Blastopirellula
1805	Bacteria	Proteobacteria	Gammaproteobacteria	Cellvibrionales	Porticoccaceae	C1B045
1807	Bacteria	Proteobacteria	Gammaproteobacteria	SAR86 clade	SAR86 clade_fa	SAR86 clade_fa_ge
1810	Bacteria	Verrucomicrobia	Verrucomicrobiae	Verrucomicrobiales	Rubritaleaceae	Luteolibacter
1811	Bacteria	Verrucomicrobia	Verrucomicrobiae	Verrucomicrobiales	Rubritaleaceae	Rubritalea
1817	Bacteria	Planctomycetes	Planctomycetacia	Pirellulales	Pirellulaceae	Blastopirellula
1821	Bacteria	Proteobacteria	Alphaproteobacteria	Parvibaculales	PS1 clade	PS1 clade_ge
1826	Bacteria	Bacteroidetes	Bacteroidia	Flavobacteriales	Schleiferiaceae	Schleiferia
1828	Bacteria	Bacteroidetes	Bacteroidia	Flavobacteriales	Flavobacteriaceae	Pibocella
1839	Bacteria	Bacteroidetes	Bacteroidia	Flavobacteriales	Flavobacteriaceae	Flavobacteriaceae_ge
1843	Bacteria	Bacteroidetes	Bacteroidia	Flavobacteriales	Flavobacteriaceae	Maribacter
1844	Bacteria	Bacteroidetes	Bacteroidia	Flavobacteriales	Flavobacteriaceae	Wenyingzhuangia
1845	Bacteria	Proteobacteria	Alphaproteobacteria	Parvibaculales	Parvibaculales_fa	Parvibaculales_fa_ge
1848	Bacteria	Bacteroidetes	Bacteroidia	Flavobacteriales	Flavobacteriaceae	Cellulophaga
1850	Bacteria	Bacteroidetes	Bacteroidia	Flavobacteriales	Flavobacteriaceae	Maribacter
1867	Bacteria	Proteobacteria	Alphaproteobacteria	SAR11 clade	Clade III	Clade III_ge
1871	Bacteria	Planctomycetes	Planctomycetacia	Pirellulales	Pirellulaceae	Rhodopirellula
1883	Bacteria	Planctomycetes	Planctomycetacia	Pirellulales	Pirellulaceae	Pir4 lineage
1889	Bacteria	Planctomycetes	Planctomycetacia	Pirellulales	Pirellulaceae	Rhodopirellula
1894	Bacteria	Bacteroidetes	Bacteroidia	Bacteroidales	Porphyromonadaceae	Porphyromonas
1895	Bacteria	Planctomycetes	Planctomycetacia	Pirellulales	Pirellulaceae	Rhodopirellula
1896	Bacteria	Planctomycetes	Planctomycetacia	Pirellulales	Pirellulaceae	Rhodopirellula
1897	Bacteria	Planctomycetes	Planctomycetacia	Pirellulales	Pirellulaceae	Rubripirellula
1898	Bacteria	Planctomycetes	Planctomycetacia	Pirellulales	Pirellulaceae	Rhodopirellula
1899	Bacteria	Proteobacteria	Gammaproteobacteria	SAR86 clade	SAR86 clade_fa	SAR86 clade_fa_ge
1900	Bacteria	Planctomycetes	Planctomycetacia	Pirellulales	Pirellulaceae	Rhodopirellula
1901	Bacteria	Planctomycetes	Planctomycetacia	Pirellulales	Pirellulaceae	Blastopirellula
1902	Bacteria	Proteobacteria	Alphaproteobacteria	SAR11 clade	Clade III	Clade III_ge
1906	Bacteria	Proteobacteria	Gammaproteobacteria	Alteromonadales	Psychromonadaceae	Psychromonas
1910	Bacteria	Proteobacteria	Gammaproteobacteria	Alteromonadales	Psychromonadaceae	Psychromonas
1913	Bacteria	Proteobacteria	Gammaproteobacteria	Thiohalorhabdales	Thiohalorhabdaceae	Granulosicoccus
1918	Bacteria	Proteobacteria	Gammaproteobacteria	Alteromonadales	Psychromonadaceae	Psychromonas
1920	Bacteria	Proteobacteria	Gammaproteobacteria	Alteromonadales	Alteromonadaceae	Alteromonas
1925	Bacteria	Bacteroidetes	Bacteroidia	Flavobacteriales	Flavobacteriaceae	Algitalea
1927	Bacteria	Bacteroidetes	Bacteroidia	Flavobacteriales	Flavobacteriaceae	Algitalea
1933	Bacteria	Proteobacteria	Alphaproteobacteria	Parvibaculales	Parvibaculales_fa	Parvibaculales_fa_ge
1935	Bacteria	Bacteroidetes	Bacteroidia	Flavobacteriales	Flavobacteriaceae	NS3a marine group
1942	Bacteria	Bacteroidetes	Bacteroidia	Flavobacteriales	Flavobacteriaceae	Algitalea
1952	Bacteria	Proteobacteria	Alphaproteobacteria	Rhizobiales	Devosiaceae	Devosia
1962	Bacteria	Proteobacteria	Alphaproteobacteria	Caulobacterales	Hyphomonadaceae	Robiginitomaculum
1968	Bacteria	Proteobacteria	Alphaproteobacteria	Kordiimonadales	Kordiimonadales_fa	Kordiimonadales_fa_ge
1972	Bacteria	Bacteroidetes	Bacteroidia	Flavobacteriales	Flavobacteriaceae	Algitalea
1973	Bacteria	Bacteroidetes	Bacteroidia	Flavobacteriales	Flavobacteriaceae	Algitalea
1975	Bacteria	Proteobacteria	Alphaproteobacteria	SAR11 clade	Clade II	Clade II_ge
1977	Bacteria	Bacteroidetes	Bacteroidia	Flavobacteriales	Flavobacteriaceae	Algitalea
1978	Bacteria	Bacteroidetes	Bacteroidia	Flavobacteriales	Flavobacteriaceae	Algitalea
1979	Bacteria	Bacteroidetes	Bacteroidia	Flavobacteriales	Flavobacteriaceae	Algitalea
1980	Bacteria	Planctomycetes	Planctomycetacia	Pirellulales	Pirellulaceae	Pir4 lineage
1981	Bacteria	Bacteroidetes	Bacteroidia	Flavobacteriales	Flavobacteriaceae	Algitalea
1982	Bacteria	Bacteroidetes	Bacteroidia	Flavobacteriales	Flavobacteriaceae	Algitalea
1983	Bacteria	Bacteroidetes	Bacteroidia	Flavobacteriales	Flavobacteriaceae	Algitalea
1988	Bacteria	Proteobacteria	Gammaproteobacteria	Betaproteobacteriales	Burkholderiaceae	BurkholderiaCaballeroniaParaburkholderia
1994	Bacteria	Proteobacteria	Gammaproteobacteria	Oceanospirillales	Saccharospirillaceae	Reinekea
1998	Bacteria	Bacteroidetes	Bacteroidia	Flavobacteriales	Flavobacteriaceae	Pricia
2002	Bacteria	Bacteroidetes	Bacteroidia	Flavobacteriales	Flavobacteriaceae	Maribacter
2003	Bacteria	Proteobacteria	Gammaproteobacteria	Thiohalorhabdales	Thiohalorhabdaceae	Granulosicoccus
2006	Bacteria	Proteobacteria	Gammaproteobacteria	Thiohalorhabdales	Thiohalorhabdaceae	Granulosicoccus
2007	Bacteria	Proteobacteria	Gammaproteobacteria	Thiohalorhabdales	Thiohalorhabdaceae	Granulosicoccus
2013	Bacteria	Proteobacteria	Alphaproteobacteria	Rhodobacterales	Rhodobacteraceae	Octadecabacter
2017	Bacteria	Firmicutes	Negativicutes	Selenomonadales	Veillonellaceae	Dialister
2018	Bacteria	Firmicutes	Negativicutes	Selenomonadales	Veillonellaceae	Dialister
2021	Bacteria	Proteobacteria	Alphaproteobacteria	Rhodobacterales	Rhodobacteraceae	Paenirhodobacter
2022	Bacteria	Proteobacteria	Alphaproteobacteria	Rhodobacterales	Rhodobacteraceae	Octadecabacter
2023	Bacteria	Proteobacteria	Gammaproteobacteria	Thiohalorhabdales	Thiohalorhabdaceae	Granulosicoccus
2025	Bacteria	Bacteroidetes	Bacteroidia	Flavobacteriales	Flavobacteriaceae	Maribacter
2026	Bacteria	Proteobacteria	Gammaproteobacteria	Gammaproteobacteria Incertae Sedis	Gammaproteobacteria Incertae Sedis_fa	Marinicella
2029	Bacteria	Proteobacteria	Gammaproteobacteria	Thiohalorhabdales	Thiohalorhabdaceae	Granulosicoccus
2030	Bacteria	Proteobacteria	Gammaproteobacteria	Thiohalorhabdales	Thiohalorhabdaceae	Granulosicoccus
2031	Bacteria	Proteobacteria	Gammaproteobacteria	Thiohalorhabdales	Thiohalorhabdaceae	Granulosicoccus
2032	Bacteria	Bacteroidetes	Bacteroidia	Flavobacteriales	Flavobacteriaceae	Dokdonia
2033	Bacteria	Proteobacteria	Gammaproteobacteria	Thiohalorhabdales	Thiohalorhabdaceae	Granulosicoccus
2041	Bacteria	Verrucomicrobia	Verrucomicrobiae	Verrucomicrobiales	Rubritaleaceae	Luteolibacter
2046	Bacteria	Actinobacteria	Thermoleophilia	Solirubrobacterales	Solirubrobacteraceae	Solirubrobacteraceae_ge
2048	Bacteria	Chloroflexi	Chloroflexia	Thermomicrobiales	JG30KFCM45	JG30KFCM45_ge
2053	Bacteria	Proteobacteria	Alphaproteobacteria	Rhodobacterales	Rhodobacteraceae	Rhodobacteraceae_ge
2054	Bacteria	Proteobacteria	Gammaproteobacteria	Thiohalorhabdales	Thiohalorhabdaceae	Granulosicoccus
2056	Bacteria	Proteobacteria	Gammaproteobacteria	Thiohalorhabdales	Thiohalorhabdaceae	Granulosicoccus
2059	Bacteria	Proteobacteria	Gammaproteobacteria	Gammaproteobacteria Incertae Sedis	Gammaproteobacteria Incertae Sedis_fa	Marinicella
2061	Bacteria	Proteobacteria	Gammaproteobacteria	Thiohalorhabdales	Thiohalorhabdaceae	Granulosicoccus
2070	Bacteria	Verrucomicrobia	Verrucomicrobiae	Verrucomicrobiales	DEV007	DEV007_ge
2073	Bacteria	Proteobacteria	Gammaproteobacteria	Cellvibrionales	Cellvibrionaceae	Cellvibrionaceae_ge
2078	Bacteria	Proteobacteria	Gammaproteobacteria	Thiotrichales	Thiotrichaceae	Thiothrix
2083	Bacteria	Chloroflexi	Anaerolineae	SBR1031	A4b	A4b_ge
2085	Bacteria	Proteobacteria	Gammaproteobacteria	Diplorickettsiales	Diplorickettsiaceae	Diplorickettsiaceae_ge
2086	Bacteria	Proteobacteria	Gammaproteobacteria	Oceanospirillales	Saccharospirillaceae	Reinekea
2087	Bacteria	Bacteroidetes	Bacteroidia	Flavobacteriales	Flavobacteriaceae	Algitalea
2089	Bacteria	Bacteroidetes	Bacteroidia	Flavobacteriales	Flavobacteriaceae	Algitalea
2094	Bacteria	Proteobacteria	Gammaproteobacteria	Thiohalorhabdales	Thiohalorhabdaceae	Granulosicoccus
2095	Bacteria	Proteobacteria	Gammaproteobacteria	Thiohalorhabdales	Thiohalorhabdaceae	Granulosicoccus
2097	Bacteria	Actinobacteria	Acidimicrobiia	Microtrichales	Microtrichaceae	Microtrichaceae_ge
2100	Bacteria	Actinobacteria	Acidimicrobiia	Actinomarinales	Actinomarinales_fa	Actinomarinales_fa_ge
2101	Bacteria	Actinobacteria	Acidimicrobiia	Actinomarinales	Actinomarinaceae	Candidatus Actinomarina
2102	Bacteria	Actinobacteria	Acidimicrobiia	Actinomarinales	Actinomarinaceae	Candidatus Actinomarina
2115	Bacteria	Proteobacteria	Gammaproteobacteria	OM182 clade	OM182 clade_fa	OM182 clade_fa_ge
2137	Bacteria	Proteobacteria	Alphaproteobacteria	Rhodobacterales	Rhodobacteraceae	Octadecabacter
2140	Bacteria	Proteobacteria	Alphaproteobacteria	Rhodobacterales	Rhodobacteraceae	Sulfitobacter
2143	Bacteria	Proteobacteria	Alphaproteobacteria	Rhodobacterales	Rhodobacteraceae	Octadecabacter
2144	Bacteria	Proteobacteria	Alphaproteobacteria	Rhodobacterales	Rhodobacteraceae	Octadecabacter
2149	Bacteria	Proteobacteria	Alphaproteobacteria	Rhodobacterales	Rhodobacteraceae	Octadecabacter
2153	Bacteria	Proteobacteria	Alphaproteobacteria	Rhodobacterales	Rhodobacteraceae	Octadecabacter
2154	Bacteria	Proteobacteria	Alphaproteobacteria	Rhodobacterales	Rhodobacteraceae	Sulfitobacter
2162	Bacteria	Proteobacteria	Alphaproteobacteria	Rhodobacterales	Rhodobacteraceae	Roseobacter
2177	Bacteria	Proteobacteria	Alphaproteobacteria	Rhodobacterales	Rhodobacteraceae	Octadecabacter
2178	Bacteria	Proteobacteria	Alphaproteobacteria	Rhodobacterales	Rhodobacteraceae	Octadecabacter
2180	Bacteria	Proteobacteria	Alphaproteobacteria	Rhodobacterales	Rhodobacteraceae	Sulfitobacter
2189	Bacteria	Proteobacteria	Alphaproteobacteria	Rhodobacterales	Rhodobacteraceae	Sulfitobacter
2190	Bacteria	Proteobacteria	Alphaproteobacteria	Rhodobacterales	Rhodobacteraceae	Octadecabacter
2191	Bacteria	Proteobacteria	Alphaproteobacteria	Rhodobacterales	Rhodobacteraceae	Octadecabacter
2192	Bacteria	Proteobacteria	Alphaproteobacteria	Rhodobacterales	Rhodobacteraceae	Sulfitobacter
2194	Bacteria	Proteobacteria	Alphaproteobacteria	Rhodobacterales	Rhodobacteraceae	Sulfitobacter
2195	Bacteria	Proteobacteria	Alphaproteobacteria	Rhodobacterales	Rhodobacteraceae	Sulfitobacter
2196	Bacteria	Proteobacteria	Deltaproteobacteria	Bdellovibrionales	Bacteriovoracaceae	Peredibacter
2198	Bacteria	Proteobacteria	Alphaproteobacteria	Rhodobacterales	Rhodobacteraceae	Sulfitobacter
2199	Bacteria	Proteobacteria	Alphaproteobacteria	Rhodobacterales	Rhodobacteraceae	Octadecabacter
2201	Bacteria	Proteobacteria	Alphaproteobacteria	Rhodobacterales	Rhodobacteraceae	Octadecabacter
2202	Bacteria	Proteobacteria	Alphaproteobacteria	Rhodobacterales	Rhodobacteraceae	Octadecabacter
2203	Bacteria	Proteobacteria	Alphaproteobacteria	Rhodobacterales	Rhodobacteraceae	Octadecabacter
2204	Bacteria	Proteobacteria	Alphaproteobacteria	Rhodobacterales	Rhodobacteraceae	Octadecabacter
2205	Bacteria	Planctomycetes	Planctomycetacia	Pirellulales	Pirellulaceae	Pirellulaceae_ge
2211	Bacteria	Proteobacteria	Gammaproteobacteria	Alteromonadales	Pseudoalteromonadaceae	Pseudoalteromonadaceae_ge
2212	Bacteria	Proteobacteria	Gammaproteobacteria	Cellvibrionales	Halieaceae	OM60(NOR5) clade
2224	Bacteria	Planctomycetes	Planctomycetacia	Pirellulales	Pirellulaceae	Pirellulaceae_ge
2225	Bacteria	Proteobacteria	Gammaproteobacteria	Chromatiales	Chromatiaceae	Chromatiaceae_ge
2226	Bacteria	Proteobacteria	Gammaproteobacteria	Chromatiales	Chromatiaceae	Thiocystis
2227	Bacteria	Proteobacteria	Gammaproteobacteria	Chromatiales	Chromatiaceae	Allochromatium
2229	Bacteria	Proteobacteria	Gammaproteobacteria	Betaproteobacteriales	Rhodocyclaceae	Denitratisoma
2230	Bacteria	Proteobacteria	Gammaproteobacteria	Alteromonadales	Pseudoalteromonadaceae	Psychrosphaera
2232	Bacteria	Proteobacteria	Alphaproteobacteria	Rhodobacterales	Rhodobacteraceae	Octadecabacter
2244	Bacteria	Bacteroidetes	Bacteroidia	Flavobacteriales	Cryomorphaceae	Cryomorphaceae_ge
2248	Bacteria	Bacteroidetes	Bacteroidia	Chitinophagales	Chitinophagales_fa	Chitinophagales_fa_ge
2250	Bacteria	Proteobacteria	Alphaproteobacteria	Alphaproteobacteria Incertae Sedis	Alphaproteobacteria Incertae Sedis_fa	Acuticoccus
2254	Bacteria	Proteobacteria	Alphaproteobacteria	Rhodobacterales	Rhodobacteraceae	Rhodobacteraceae_ge
2255	Bacteria	Proteobacteria	Alphaproteobacteria	Alphaproteobacteria Incertae Sedis	Alphaproteobacteria Incertae Sedis_fa	Alphaproteobacteria Incertae Sedis_fa_ge
2256	Bacteria	Proteobacteria	Alphaproteobacteria	Rhodobacterales	Rhodobacteraceae	Paenirhodobacter
2257	Bacteria	Bacteroidetes	Bacteroidia	Chitinophagales	Saprospiraceae	Saprospiraceae_ge
2258	Bacteria	Bacteroidetes	Bacteroidia	Chitinophagales	Saprospiraceae	Saprospiraceae_ge
2260	Bacteria	Bacteroidetes	Bacteroidia	Flavobacteriales	Cryomorphaceae	Cryomorphaceae_ge
2261	Bacteria	Proteobacteria	Alphaproteobacteria	Rhizobiales	Rhizobiaceae	Mesorhizobium
2262	Bacteria	Proteobacteria	Gammaproteobacteria	Thiohalorhabdales	Thiohalorhabdaceae	Granulosicoccus
2268	Bacteria	Proteobacteria	Alphaproteobacteria	Sphingomonadales	Sphingomonadaceae	Sphingomonas
2275	Bacteria	Cyanobacteria	Sericytochromatia	Sericytochromatia_or	Sericytochromatia_or_fa	Sericytochromatia_or_fa_ge
2285	Bacteria	Proteobacteria	Alphaproteobacteria	Rhodobacterales	Rhodobacteraceae	Leisingera
2286	Bacteria	Proteobacteria	Alphaproteobacteria	Rhodobacterales	Rhodobacteraceae	Leisingera
2288	Bacteria	Proteobacteria	Alphaproteobacteria	Rhodobacterales	Rhodobacteraceae	Boseongicola
2294	Bacteria	Proteobacteria	Alphaproteobacteria	Rhodobacterales	Rhodobacteraceae	Celeribacter
2297	Bacteria	Proteobacteria	Alphaproteobacteria	Rhodobacterales	Rhodobacteraceae	Rhodobacteraceae_ge
2301	Bacteria	Proteobacteria	Alphaproteobacteria	Rhodobacterales	Rhodobacteraceae	Leisingera
2303	Bacteria	Proteobacteria	Alphaproteobacteria	Rhodobacterales	Rhodobacteraceae	Rhodobacteraceae_ge
2308	Bacteria	Proteobacteria	Alphaproteobacteria	Rhodobacterales	Rhodobacteraceae	Rhodobacteraceae_ge
2313	Bacteria	Proteobacteria	Alphaproteobacteria	Rhodobacterales	Rhodobacteraceae	Rhodobacteraceae_ge
2315	Bacteria	Proteobacteria	Alphaproteobacteria	Rhodobacterales	Rhodobacteraceae	Rhodobacteraceae_ge
2317	Bacteria	Proteobacteria	Alphaproteobacteria	Rhodobacterales	Rhodobacteraceae	Roseobacter clade NAC117 lineage
2318	Bacteria	Proteobacteria	Alphaproteobacteria	Rhodobacterales	Rhodobacteraceae	Roseobacter clade NAC117 lineage
2323	Bacteria	Proteobacteria	Alphaproteobacteria	Rhodobacterales	Rhodobacteraceae	Rhodobacteraceae_ge
2325	Bacteria	Proteobacteria	Alphaproteobacteria	Rhodobacterales	Rhodobacteraceae	Rhodobacteraceae_ge
2328	Bacteria	Proteobacteria	Alphaproteobacteria	Rhodobacterales	Rhodobacteraceae	Rhodobacteraceae_ge
2329	Bacteria	Proteobacteria	Alphaproteobacteria	Rhodobacterales	Rhodobacteraceae	Octadecabacter
2331	Bacteria	Proteobacteria	Alphaproteobacteria	Rhodobacterales	Rhodobacteraceae	Rhodobacteraceae_ge
2332	Bacteria	Bacteroidetes	Bacteroidia	Bacteroidales	Prevotellaceae	Alloprevotella
2333	Bacteria	Proteobacteria	Alphaproteobacteria	Rhodobacterales	Rhodobacteraceae	Octadecabacter
2334	Bacteria	Proteobacteria	Alphaproteobacteria	Rhodobacterales	Rhodobacteraceae	Boseongicola
2335	Bacteria	Proteobacteria	Alphaproteobacteria	Rhodobacterales	Rhodobacteraceae	Boseongicola
2336	Bacteria	Proteobacteria	Alphaproteobacteria	Rhodobacterales	Rhodobacteraceae	Octadecabacter
2337	Bacteria	Proteobacteria	Alphaproteobacteria	Rhodobacterales	Rhodobacteraceae	Roseobacter clade NAC117 lineage
2343	Bacteria	Bacteroidetes	Bacteroidia	Flavobacteriales	Flavobacteriaceae	Algitalea
2344	Bacteria	Bacteroidetes	Bacteroidia	Flavobacteriales	Flavobacteriaceae	Algitalea
2345	Bacteria	Bacteroidetes	Bacteroidia	Flavobacteriales	Flavobacteriaceae	Algitalea
2350	Bacteria	Firmicutes	Erysipelotrichia	Erysipelotrichales	Erysipelotrichaceae	Holdemanella
2353	Bacteria	Planctomycetes	Planctomycetacia	Pirellulales	Pirellulaceae	Rubripirellula
2356	Bacteria	Firmicutes	Erysipelotrichia	Erysipelotrichales	Erysipelotrichaceae	Erysipelatoclostridium
2360	Bacteria	Actinobacteria	Acidimicrobiia	Microtrichales	Microtrichaceae	Microtrichaceae_ge
2370	Bacteria	Bacteroidetes	Bacteroidia	Chitinophagales	Saprospiraceae	Saprospiraceae_ge
2373	Bacteria	Proteobacteria	Gammaproteobacteria	Cellvibrionales	Porticoccaceae	C1B045
2381	Bacteria	Firmicutes	Clostridia	Clostridiales	Lachnospiraceae	Coprococcus 1
2383	Bacteria	Proteobacteria	Gammaproteobacteria	Oceanospirillales	Halomonadaceae	Cobetia
2385	Bacteria	Verrucomicrobia	Verrucomicrobiae	Verrucomicrobiales	Rubritaleaceae	Rubritalea
2407	Bacteria	Proteobacteria	Gammaproteobacteria	Oceanospirillales	Halomonadaceae	Cobetia
2415	Bacteria	Proteobacteria	Gammaproteobacteria	Alteromonadales	Alteromonadaceae	Paraglaciecola
2420	Bacteria	Proteobacteria	Alphaproteobacteria	Alphaproteobacteria_or	Alphaproteobacteria_or_fa	Alphaproteobacteria_or_fa_ge
2421	Bacteria	Proteobacteria	Gammaproteobacteria	Oceanospirillales	Hahellaceae	Hahella
2422	Bacteria	Proteobacteria	Gammaproteobacteria	Alteromonadales	Colwelliaceae	Colwellia
2423	Bacteria	Proteobacteria	Gammaproteobacteria	Oceanospirillales	Marinomonadaceae	Marinomonas
2425	Bacteria	Proteobacteria	Gammaproteobacteria	Cellvibrionales	Porticoccaceae	C1B045
2426	Bacteria	Proteobacteria	Gammaproteobacteria	Oceanospirillales	Saccharospirillaceae	Reinekea
2428	Bacteria	Firmicutes	Bacilli	Lactobacillales	Streptococcaceae	Lactococcus
2441	Bacteria	Proteobacteria	Alphaproteobacteria	SAR11 clade	Clade I	Clade Ia
2443	Bacteria	Firmicutes	Bacilli	Bacillales	Staphylococcaceae	Staphylococcus
2445	Bacteria	Firmicutes	Bacilli	Lactobacillales	Streptococcaceae	Streptococcus
2446	Bacteria	Bacteroidetes	Bacteroidia	Chitinophagales	Saprospiraceae	Aureispira
2447	Bacteria	Bacteroidetes	Bacteroidia	Chitinophagales	Saprospiraceae	Aureispira
2449	Bacteria	Bacteroidetes	Bacteroidia	Chitinophagales	Saprospiraceae	Aureispira
2458	Bacteria	Proteobacteria	Gammaproteobacteria	Oceanospirillales	Marinomonadaceae	Marinomonas
2461	Bacteria	Bacteroidetes	Bacteroidia	Chitinophagales	Saprospiraceae	Aureispira
2462	Bacteria	Bacteroidetes	Bacteroidia	Chitinophagales	Saprospiraceae	Aureispira
2465	Bacteria	Firmicutes	Negativicutes	Selenomonadales	Veillonellaceae	Dialister
2466	Bacteria	Firmicutes	Negativicutes	Selenomonadales	Veillonellaceae	Negativicoccus
2467	Bacteria	Firmicutes	Negativicutes	Selenomonadales	Veillonellaceae	Veillonella
2468	Bacteria	Firmicutes	Negativicutes	Selenomonadales	Veillonellaceae	Veillonella
2469	Bacteria	Fusobacteria	Fusobacteriia	Fusobacteriales	Fusobacteriaceae	Propionigenium
2470	Bacteria	Firmicutes	Negativicutes	Selenomonadales	Veillonellaceae	Megasphaera
2475	Bacteria	Proteobacteria	Alphaproteobacteria	Caulobacterales	Hyphomonadaceae	Litorimonas
2476	Bacteria	Proteobacteria	Alphaproteobacteria	Caulobacterales	Hyphomonadaceae	Litorimonas
2479	Bacteria	Tenericutes	Mollicutes	Entomoplasmatales	Entomoplasmatales Incertae Sedis	Candidatus Hepatoplasma
2492	Bacteria	Firmicutes	Negativicutes	Selenomonadales	Veillonellaceae	Veillonella
2493	Bacteria	Firmicutes	Negativicutes	Selenomonadales	Veillonellaceae	Veillonella
2494	Bacteria	Firmicutes	Negativicutes	Selenomonadales	Veillonellaceae	Veillonella
2516	Bacteria	Proteobacteria	Gammaproteobacteria	Alteromonadales	Psychromonadaceae	Psychromonas
2518	Bacteria	Proteobacteria	Gammaproteobacteria	Betaproteobacteriales	Burkholderiaceae	BurkholderiaCaballeroniaParaburkholderia
2528	Bacteria	Proteobacteria	Gammaproteobacteria	Betaproteobacteriales	Burkholderiaceae	BurkholderiaCaballeroniaParaburkholderia
2529	Bacteria	Proteobacteria	Gammaproteobacteria	Thiotrichales	Thiotrichaceae	Cocleimonas
2531	Bacteria	Proteobacteria	Gammaproteobacteria	Alteromonadales	Alteromonadaceae	Alteromonas
2532	Bacteria	Proteobacteria	Gammaproteobacteria	Arenicellales	Arenicellaceae	Arenicella
2535	Bacteria	Proteobacteria	Gammaproteobacteria	Thiotrichales	Thiotrichaceae	Leucothrix
2539	Bacteria	Proteobacteria	Gammaproteobacteria	Oceanospirillales	Saccharospirillaceae	Reinekea
2540	Bacteria	Proteobacteria	Gammaproteobacteria	Alteromonadales	Alteromonadaceae	Paraglaciecola
2541	Bacteria	Proteobacteria	Gammaproteobacteria	Alteromonadales	Alteromonadaceae	Aliiglaciecola
2545	Bacteria	Bacteroidetes	Bacteroidia	Flavobacteriales	NS9 marine group	NS9 marine group_ge
2548	Bacteria	Bacteroidetes	Bacteroidia	Flavobacteriales	NS9 marine group	NS9 marine group_ge
2553	Bacteria	Proteobacteria	Alphaproteobacteria	Parvibaculales	Parvibaculales_fa	Parvibaculales_fa_ge
2554	Bacteria	Bacteroidetes	Bacteroidia	Flavobacteriales	Flavobacteriaceae	Psychroserpens
2562	Bacteria	Epsilonbacteraeota	Campylobacteria	Campylobacterales	Arcobacteraceae	Arcobacter
2566	Bacteria	Bacteroidetes	Bacteroidia	Flavobacteriales	NS9 marine group	NS9 marine group_ge
2568	Bacteria	Bacteroidetes	Bacteroidia	Flavobacteriales	Schleiferiaceae	Schleiferia
2572	Bacteria	Bacteroidetes	Bacteroidia	Flavobacteriales	Schleiferiaceae	Schleiferia
2574	Bacteria	Planctomycetes	Planctomycetacia	Pirellulales	Pirellulaceae	Blastopirellula
2575	Bacteria	Bacteroidetes	Bacteroidia	Cytophagales	Cyclobacteriaceae	Fabibacter
2582	Bacteria	Bacteroidetes	Bacteroidia	Bacteroidales	Prevotellaceae	Prevotella 7
2583	Bacteria	Bacteroidetes	Bacteroidia	Flavobacteriales	NS9 marine group	NS9 marine group_ge
2584	Bacteria	Bacteroidetes	Bacteroidia	Flavobacteriales	Schleiferiaceae	Schleiferia
2585	Bacteria	Bacteroidetes	Bacteroidia	Flavobacteriales	Flavobacteriaceae	Maribacter
2586	Bacteria	Planctomycetes	Planctomycetacia	Pirellulales	Pirellulaceae	Blastopirellula
2589	Bacteria	Proteobacteria	Gammaproteobacteria	Betaproteobacteriales	Burkholderiaceae	BurkholderiaCaballeroniaParaburkholderia
2591	Bacteria	Proteobacteria	Gammaproteobacteria	Alteromonadales	Alteromonadaceae	Alteromonas
2592	Bacteria	Proteobacteria	Gammaproteobacteria	Alteromonadales	Alteromonadaceae	Aliiglaciecola
2593	Bacteria	Proteobacteria	Gammaproteobacteria	Oceanospirillales	Saccharospirillaceae	Reinekea
2595	Bacteria	Proteobacteria	Gammaproteobacteria	Vibrionales	Vibrionaceae	Vibrio
2596	Bacteria	Proteobacteria	Gammaproteobacteria	Thiotrichales	Thiotrichaceae	Leucothrix
2597	Bacteria	Proteobacteria	Gammaproteobacteria	Arenicellales	Arenicellaceae	Arenicella
2606	Bacteria	Proteobacteria	Gammaproteobacteria	Thiotrichales	Thiotrichaceae	Cocleimonas
2607	Bacteria	Proteobacteria	Gammaproteobacteria	Alteromonadales	Alteromonadaceae	Paraglaciecola
2621	Bacteria	Bacteroidetes	Bacteroidia	Chitinophagales	Saprospiraceae	Aureispira
2622	Bacteria	Proteobacteria	Gammaproteobacteria	Oceanospirillales	Saccharospirillaceae	Reinekea
2623	Bacteria	Bacteroidetes	Bacteroidia	Chitinophagales	Saprospiraceae	Aureispira
2624	Bacteria	Bacteroidetes	Bacteroidia	Chitinophagales	Saprospiraceae	Aureispira
2628	Bacteria	Planctomycetes	Planctomycetacia	Planctomycetales	Rubinisphaeraceae	Planctomicrobium
2636	Bacteria	Planctomycetes	Planctomycetacia	Planctomycetales	Rubinisphaeraceae	Planctomicrobium
2637	Bacteria	Planctomycetes	Planctomycetacia	Planctomycetales	Rubinisphaeraceae	Planctomicrobium
2651	Bacteria	Bacteroidetes	Bacteroidia	Flavobacteriales	NS9 marine group	NS9 marine group_ge
2652	Bacteria	Proteobacteria	Alphaproteobacteria	Rickettsiales	AB1	AB1_ge
2669	Bacteria	Proteobacteria	Gammaproteobacteria	Cellvibrionales	Cellvibrionaceae	Cellvibrionaceae_ge
2673	Bacteria	Proteobacteria	Gammaproteobacteria	Oceanospirillales	Saccharospirillaceae	Reinekea
2680	Bacteria	Proteobacteria	Gammaproteobacteria	Nitrosococcales	Methylophagaceae	Methylophagaceae_ge
2690	Bacteria	Proteobacteria	Gammaproteobacteria	Cellvibrionales	Cellvibrionaceae	Cellvibrionaceae_ge
2705	Bacteria	Proteobacteria	Gammaproteobacteria	Alteromonadales	Alteromonadaceae	Alteromonas
2708	Bacteria	Proteobacteria	Gammaproteobacteria	Vibrionales	Vibrionaceae	Vibrio
2717	Bacteria	Proteobacteria	Gammaproteobacteria	Alteromonadales	Alteromonadaceae	Aliiglaciecola
2723	Bacteria	Proteobacteria	Gammaproteobacteria	Betaproteobacteriales	Burkholderiaceae	BurkholderiaCaballeroniaParaburkholderia
2725	Bacteria	Proteobacteria	Gammaproteobacteria	Alteromonadales	Psychromonadaceae	Psychromonas
2729	Bacteria	Proteobacteria	Gammaproteobacteria	Betaproteobacteriales	Burkholderiaceae	BurkholderiaCaballeroniaParaburkholderia
2751	Bacteria	Proteobacteria	Gammaproteobacteria	Betaproteobacteriales	Burkholderiaceae	BurkholderiaCaballeroniaParaburkholderia
2752	Bacteria	Proteobacteria	Gammaproteobacteria	Alteromonadales	Psychromonadaceae	Psychromonas
2754	Bacteria	Proteobacteria	Gammaproteobacteria	Betaproteobacteriales	Burkholderiaceae	BurkholderiaCaballeroniaParaburkholderia
2760	Bacteria	Proteobacteria	Gammaproteobacteria	Alteromonadales	Alteromonadaceae	Alteromonas
2761	Bacteria	Proteobacteria	Gammaproteobacteria	Betaproteobacteriales	Burkholderiaceae	BurkholderiaCaballeroniaParaburkholderia
2762	Bacteria	Proteobacteria	Gammaproteobacteria	Betaproteobacteriales	Burkholderiaceae	BurkholderiaCaballeroniaParaburkholderia
2765	Bacteria	Proteobacteria	Gammaproteobacteria	Alteromonadales	Alteromonadaceae	Paraglaciecola
2766	Bacteria	Bacteroidetes	Bacteroidia	Chitinophagales	Saprospiraceae	Saprospiraceae_ge
2767	Bacteria	Proteobacteria	Gammaproteobacteria	Alteromonadales	Alteromonadaceae	Aliiglaciecola
2769	Bacteria	Proteobacteria	Gammaproteobacteria	Betaproteobacteriales	Burkholderiaceae	BurkholderiaCaballeroniaParaburkholderia
2771	Bacteria	Bacteroidetes	Bacteroidia	Chitinophagales	Saprospiraceae	Saprospiraceae_ge
2780	Bacteria	Bacteroidetes	Bacteroidia	Chitinophagales	Saprospiraceae	Saprospiraceae_ge
2789	Bacteria	Proteobacteria	Gammaproteobacteria	Cellvibrionales	Cellvibrionaceae	Marinagarivorans
2790	Bacteria	Verrucomicrobia	Verrucomicrobiae	Verrucomicrobiales	Rubritaleaceae	Rubritalea
2792	Bacteria	Bacteroidetes	Bacteroidia	Chitinophagales	Saprospiraceae	Saprospiraceae_ge
2793	Bacteria	Bacteroidetes	Bacteroidia	Chitinophagales	Saprospiraceae	Saprospiraceae_ge
2794	Bacteria	Bacteroidetes	Bacteroidia	Chitinophagales	Saprospiraceae	Saprospiraceae_ge
2795	Bacteria	Bacteroidetes	Bacteroidia	Chitinophagales	Saprospiraceae	Saprospiraceae_ge
2799	Bacteria	Bacteroidetes	Bacteroidia	Chitinophagales	Saprospiraceae	Rubidimonas
2802	Bacteria	Proteobacteria	Deltaproteobacteria	Bdellovibrionales	Bacteriovoracaceae	Peredibacter
2804	Bacteria	Proteobacteria	Gammaproteobacteria	Alteromonadales	Alteromonadaceae	Glaciecola
2810	Bacteria	Proteobacteria	Gammaproteobacteria	Alteromonadales	Alteromonadaceae	Glaciecola
2813	Bacteria	Bacteroidetes	Bacteroidia	Chitinophagales	Saprospiraceae	Rubidimonas
2816	Bacteria	Bacteroidetes	Bacteroidia	Bacteroidales	Prolixibacteraceae	Roseimarinus
2829	Bacteria	Bacteroidetes	Bacteroidia	Bacteroidales	Prevotellaceae	Prevotella
2832	Bacteria	Proteobacteria	Gammaproteobacteria	Alteromonadales	Alteromonadaceae	Glaciecola
2835	Bacteria	Bacteroidetes	Bacteroidia	Flavobacteriales	Cryomorphaceae	Cryomorphaceae_ge
2837	Bacteria	Bacteroidetes	Bacteroidia	Chitinophagales	Saprospiraceae	Rubidimonas
2860	Bacteria	Proteobacteria	Alphaproteobacteria	Rhodospirillales	Rhodospirillales_fa	Rhodospirillales_fa_ge
2861	Bacteria	Proteobacteria	Gammaproteobacteria	Betaproteobacteriales	Burkholderiaceae	BurkholderiaCaballeroniaParaburkholderia
2864	Bacteria	Proteobacteria	Deltaproteobacteria	Bdellovibrionales	Bacteriovoracaceae	Peredibacter
2867	Bacteria	Bacteroidetes	Bacteroidia	Flavobacteriales	Cryomorphaceae	Cryomorphaceae_ge
2881	Bacteria	Firmicutes	Bacilli	Lactobacillales	Lactobacillaceae	Lactobacillus
2886	Bacteria	Proteobacteria	Gammaproteobacteria	Nitrosococcales	Methylophagaceae	Methylophagaceae_ge
2890	Bacteria	Bacteroidetes	Bacteroidia	Flavobacteriales	Crocinitomicaceae	Crocinitomicaceae_ge
2896	Bacteria	Bacteroidetes	Bacteroidia	Sphingobacteriales	NS1112 marine group	NS1112 marine group_ge
2897	Bacteria	Proteobacteria	Gammaproteobacteria	Alteromonadales	Alteromonadaceae	Glaciecola
2909	Bacteria	Proteobacteria	Gammaproteobacteria	Alteromonadales	Alteromonadaceae	Glaciecola
2916	Bacteria	Proteobacteria	Gammaproteobacteria	Alteromonadales	Psychromonadaceae	Psychromonas
2919	Bacteria	Proteobacteria	Alphaproteobacteria	Rhodospirillales	Rhodospirillales_fa	Rhodospirillales_fa_ge
2923	Bacteria	Proteobacteria	Gammaproteobacteria	Oceanospirillales	Nitrincolaceae	Nitrincolaceae_ge
2930	Bacteria	Bacteroidetes	Bacteroidia	Chitinophagales	Saprospiraceae	Portibacter
2943	Bacteria	Bacteroidetes	Bacteroidia	Chitinophagales	Saprospiraceae	Saprospiraceae_ge
2958	Bacteria	Firmicutes	Bacilli	Bacillales	Staphylococcaceae	Nosocomiicoccus
2985	Bacteria	Bacteroidetes	Bacteroidia	Chitinophagales	Saprospiraceae	Portibacter
2986	Bacteria	Bacteroidetes	Bacteroidia	Chitinophagales	Saprospiraceae	Portibacter
2988	Bacteria	Bacteroidetes	Bacteroidia	Chitinophagales	Saprospiraceae	Saprospiraceae_ge
2991	Bacteria	Bacteroidetes	Bacteroidia	Chitinophagales	Saprospiraceae	Saprospiraceae_ge
3005	Bacteria	Bacteroidetes	Bacteroidia	Chitinophagales	Saprospiraceae	Saprospiraceae_ge
3013	Bacteria	Bacteroidetes	Bacteroidia	Chitinophagales	Saprospiraceae	Saprospiraceae_ge
3015	Bacteria	Bacteroidetes	Bacteroidia	Chitinophagales	Saprospiraceae	Saprospiraceae_ge
3016	Bacteria	Bacteroidetes	Bacteroidia	Chitinophagales	Saprospiraceae	Saprospiraceae_ge
3017	Bacteria	Bacteroidetes	Bacteroidia	Chitinophagales	Saprospiraceae	Saprospiraceae_ge
3018	Bacteria	Bacteroidetes	Bacteroidia	Chitinophagales	Saprospiraceae	Saprospiraceae_ge
3019	Bacteria	Bacteroidetes	Bacteroidia	Chitinophagales	Saprospiraceae	Saprospiraceae_ge
3024	Bacteria	Proteobacteria	Alphaproteobacteria	Rhodobacterales	Rhodobacteraceae	Rhodobacteraceae_ge
3030	Bacteria	Proteobacteria	Alphaproteobacteria	Rhodobacterales	Rhodobacteraceae	Paenirhodobacter
3036	Bacteria	Proteobacteria	Gammaproteobacteria	Alteromonadales	Psychromonadaceae	Psychromonas
3038	Bacteria	Proteobacteria	Gammaproteobacteria	Oceanospirillales	Marinomonadaceae	Marinomonas
3041	Bacteria	Proteobacteria	Gammaproteobacteria	Betaproteobacteriales	Burkholderiaceae	BurkholderiaCaballeroniaParaburkholderia
3042	Bacteria	Proteobacteria	Gammaproteobacteria	Oceanospirillales	Saccharospirillaceae	Reinekea
3048	Bacteria	Proteobacteria	Alphaproteobacteria	Sphingomonadales	Sphingomonadaceae	Altererythrobacter
3067	Bacteria	Proteobacteria	Gammaproteobacteria	Gammaproteobacteria Incertae Sedis	Gammaproteobacteria Incertae Sedis_fa	Gammaproteobacteria Incertae Sedis_fa_ge
3073	Bacteria	Proteobacteria	Alphaproteobacteria	Sphingomonadales	Sphingomonadaceae	Erythrobacter
3074	Bacteria	Proteobacteria	Gammaproteobacteria	Betaproteobacteriales	SCI84	SCI84_ge
3079	Bacteria	Proteobacteria	Alphaproteobacteria	Sphingomonadales	Sphingomonadaceae	Altererythrobacter
3080	Bacteria	Proteobacteria	Alphaproteobacteria	Sphingomonadales	Sphingomonadaceae	Altererythrobacter
3087	Bacteria	Proteobacteria	Alphaproteobacteria	Alphaproteobacteria_or	Alphaproteobacteria_or_fa	Alphaproteobacteria_or_fa_ge
3093	Bacteria	Bacteroidetes	Bacteroidia	Chitinophagales	Saprospiraceae	Saprospiraceae_ge
3095	Bacteria	Bacteroidetes	Bacteroidia	Chitinophagales	Saprospiraceae	Saprospiraceae_ge
3109	Bacteria	Bacteroidetes	Bacteroidia	Chitinophagales	Saprospiraceae	Saprospiraceae_ge
3110	Bacteria	Proteobacteria	Alphaproteobacteria	Rhizobiales	Xanthobacteraceae	Tardiphaga
3114	Bacteria	Bacteroidetes	Bacteroidia	Chitinophagales	Saprospiraceae	Saprospiraceae_ge
3115	Bacteria	Bacteroidetes	Bacteroidia	Flavobacteriales	Flavobacteriaceae	Cellulophaga
3116	Bacteria	Bacteroidetes	Bacteroidia	Chitinophagales	Saprospiraceae	Saprospiraceae_ge
3117	Bacteria	Bacteroidetes	Bacteroidia	Chitinophagales	Saprospiraceae	Saprospiraceae_ge
3118	Bacteria	Bacteroidetes	Bacteroidia	Chitinophagales	Saprospiraceae	Saprospiraceae_ge
3119	Bacteria	Bacteroidetes	Bacteroidia	Chitinophagales	Saprospiraceae	Saprospiraceae_ge
3120	Bacteria	Bacteroidetes	Bacteroidia	Chitinophagales	Saprospiraceae	Saprospiraceae_ge
3123	Bacteria	Proteobacteria	Alphaproteobacteria	Rhodobacterales	Rhodobacteraceae	Octadecabacter
3128	Bacteria	Proteobacteria	Alphaproteobacteria	Rhodobacterales	Rhodobacteraceae	Octadecabacter
3129	Bacteria	Proteobacteria	Alphaproteobacteria	Rhodobacterales	Rhodobacteraceae	Octadecabacter
3155	Bacteria	Verrucomicrobia	Verrucomicrobiae	Verrucomicrobiales	Rubritaleaceae	Rubritalea
3158	Bacteria	Bacteroidetes	Bacteroidia	Chitinophagales	Saprospiraceae	Lewinella
3160	Bacteria	Proteobacteria	Alphaproteobacteria	Sphingomonadales	Sphingomonadaceae	Altererythrobacter
3173	Bacteria	Verrucomicrobia	Verrucomicrobiae	Verrucomicrobiales	Rubritaleaceae	Rubritalea
3174	Bacteria	Proteobacteria	Gammaproteobacteria	Nitrosococcales	Nitrosococcaceae	Cm121
3186	Bacteria	Bacteroidetes	Bacteroidia	Chitinophagales	Saprospiraceae	Lewinella
3194	Bacteria	Bacteroidetes	Bacteroidia	Chitinophagales	Saprospiraceae	Lewinella
3196	Bacteria	Bacteroidetes	Bacteroidia	Flavobacteriales	Cryomorphaceae	Cryomorphaceae_ge
3207	Bacteria	Proteobacteria	Alphaproteobacteria	Rhizobiales	Xanthobacteraceae	Xanthobacteraceae_ge
3209	Bacteria	Bacteroidetes	Bacteroidia	Chitinophagales	Chitinophagales_fa	Chitinophagales_fa_ge
3212	Bacteria	Bacteroidetes	Bacteroidia	Chitinophagales	Saprospiraceae	Lewinella
3214	Bacteria	Proteobacteria	Alphaproteobacteria	Alphaproteobacteria Incertae Sedis	Alphaproteobacteria Incertae Sedis_fa	Acuticoccus
3215	Bacteria	Proteobacteria	Alphaproteobacteria	Alphaproteobacteria Incertae Sedis	Alphaproteobacteria Incertae Sedis_fa	Acuticoccus
3216	Bacteria	Proteobacteria	Alphaproteobacteria	Alphaproteobacteria Incertae Sedis	Alphaproteobacteria Incertae Sedis_fa	Acuticoccus
3219	Bacteria	Bacteroidetes	Bacteroidia	Flavobacteriales	Flavobacteriaceae	Arcticiflavibacter
3220	Bacteria	Bacteroidetes	Bacteroidia	Flavobacteriales	Flavobacteriaceae	Flavobacteriaceae_ge
3222	Bacteria	Proteobacteria	Alphaproteobacteria	Rhodobacterales	Rhodobacteraceae	Rhodobacteraceae_ge
3223	Bacteria	Proteobacteria	Alphaproteobacteria	Rhodobacterales	Rhodobacteraceae	Rhodobacteraceae_ge
3224	Bacteria	Proteobacteria	Alphaproteobacteria	Rhodobacterales	Rhodobacteraceae	Rhodobacteraceae_ge
3225	Bacteria	Proteobacteria	Alphaproteobacteria	Rhodobacterales	Rhodobacteraceae	Paenirhodobacter
3226	Bacteria	Proteobacteria	Alphaproteobacteria	Rhodobacterales	Rhodobacteraceae	Paenirhodobacter
3227	Bacteria	Proteobacteria	Alphaproteobacteria	Rhodobacterales	Rhodobacteraceae	Paenirhodobacter
3228	Bacteria	Proteobacteria	Alphaproteobacteria	Rhodobacterales	Rhodobacteraceae	Rhodobacteraceae_ge
3229	Bacteria	Proteobacteria	Alphaproteobacteria	Rhodobacterales	Rhodobacteraceae	Rhodobacteraceae_ge
3230	Bacteria	Proteobacteria	Alphaproteobacteria	Rhodobacterales	Rhodobacteraceae	Rhodobacteraceae_ge
3235	Bacteria	Proteobacteria	Alphaproteobacteria	Rhodobacterales	Rhodobacteraceae	Octadecabacter
3236	Bacteria	Proteobacteria	Alphaproteobacteria	Rhizobiales	Rhizobiaceae	Rhizobiaceae_ge
3240	Bacteria	Proteobacteria	Alphaproteobacteria	Rhizobiales	Rhizobiaceae	Ahrensia
3243	Bacteria	Chloroflexi	Anaerolineae	SBR1031	A4b	A4b_ge
3245	Bacteria	Epsilonbacteraeota	Campylobacteria	Campylobacterales	Arcobacteraceae	Arcobacter
3246	Bacteria	Epsilonbacteraeota	Campylobacteria	Campylobacterales	Arcobacteraceae	Arcobacter
3247	Bacteria	Proteobacteria	Gammaproteobacteria	Thiohalorhabdales	Thiohalorhabdaceae	Granulosicoccus
3249	Bacteria	Proteobacteria	Gammaproteobacteria	Thiohalorhabdales	Thiohalorhabdaceae	Granulosicoccus
3250	Bacteria	Proteobacteria	Gammaproteobacteria	Thiohalorhabdales	Thiohalorhabdaceae	Granulosicoccus
3252	Bacteria	Proteobacteria	Gammaproteobacteria	Thiohalorhabdales	Thiohalorhabdaceae	Granulosicoccus
3253	Bacteria	Proteobacteria	Gammaproteobacteria	Thiohalorhabdales	Thiohalorhabdaceae	Granulosicoccus
3254	Bacteria	Proteobacteria	Gammaproteobacteria	Thiohalorhabdales	Thiohalorhabdaceae	Granulosicoccus
3255	Bacteria	Proteobacteria	Gammaproteobacteria	Thiohalorhabdales	Thiohalorhabdaceae	Granulosicoccus
3256	Bacteria	Proteobacteria	Gammaproteobacteria	Thiohalorhabdales	Thiohalorhabdaceae	Granulosicoccus
3259	Bacteria	Proteobacteria	Gammaproteobacteria	Thiohalorhabdales	Thiohalorhabdaceae	Granulosicoccus
3260	Bacteria	Proteobacteria	Gammaproteobacteria	Thiohalorhabdales	Thiohalorhabdaceae	Granulosicoccus
3263	Bacteria	Proteobacteria	Gammaproteobacteria	Thiohalorhabdales	Thiohalorhabdaceae	Granulosicoccus
3264	Bacteria	Proteobacteria	Gammaproteobacteria	Thiohalorhabdales	Thiohalorhabdaceae	Granulosicoccus
3265	Bacteria	Proteobacteria	Gammaproteobacteria	Thiohalorhabdales	Thiohalorhabdaceae	Granulosicoccus
3266	Bacteria	Proteobacteria	Gammaproteobacteria	Thiohalorhabdales	Thiohalorhabdaceae	Granulosicoccus
3267	Bacteria	Proteobacteria	Gammaproteobacteria	Thiohalorhabdales	Thiohalorhabdaceae	Granulosicoccus
3269	Bacteria	Proteobacteria	Gammaproteobacteria	Thiohalorhabdales	Thiohalorhabdaceae	Granulosicoccus
3271	Bacteria	Proteobacteria	Gammaproteobacteria	Thiohalorhabdales	Thiohalorhabdaceae	Granulosicoccus
3272	Bacteria	Proteobacteria	Gammaproteobacteria	Thiohalorhabdales	Thiohalorhabdaceae	Granulosicoccus
3274	Bacteria	Proteobacteria	Gammaproteobacteria	Thiohalorhabdales	Thiohalorhabdaceae	Granulosicoccus
3276	Bacteria	Proteobacteria	Gammaproteobacteria	Thiohalorhabdales	Thiohalorhabdaceae	Granulosicoccus
3277	Bacteria	Proteobacteria	Gammaproteobacteria	Thiohalorhabdales	Thiohalorhabdaceae	Granulosicoccus
3278	Bacteria	Proteobacteria	Gammaproteobacteria	Thiohalorhabdales	Thiohalorhabdaceae	Granulosicoccus
3279	Bacteria	Proteobacteria	Gammaproteobacteria	Thiohalorhabdales	Thiohalorhabdaceae	Granulosicoccus
3280	Bacteria	Proteobacteria	Gammaproteobacteria	Thiohalorhabdales	Thiohalorhabdaceae	Granulosicoccus
3281	Bacteria	Proteobacteria	Gammaproteobacteria	Thiohalorhabdales	Thiohalorhabdaceae	Granulosicoccus
3282	Bacteria	Proteobacteria	Gammaproteobacteria	Thiohalorhabdales	Thiohalorhabdaceae	Granulosicoccus
3287	Bacteria	Proteobacteria	Gammaproteobacteria	Thiohalorhabdales	Thiohalorhabdaceae	Granulosicoccus
3289	Bacteria	Proteobacteria	Gammaproteobacteria	Gammaproteobacteria_or	Gammaproteobacteria_or_fa	Gammaproteobacteria_or_fa_ge
3292	Bacteria	Proteobacteria	Gammaproteobacteria	Thiohalorhabdales	Thiohalorhabdaceae	Granulosicoccus
3295	Bacteria	Proteobacteria	Alphaproteobacteria	Caulobacterales	Parvularculaceae	Parvularcula
3297	Bacteria	Proteobacteria	Gammaproteobacteria	Thiohalorhabdales	Thiohalorhabdaceae	Granulosicoccus
3298	Bacteria	Proteobacteria	Gammaproteobacteria	Thiohalorhabdales	Thiohalorhabdaceae	Granulosicoccus
3299	Bacteria	Proteobacteria	Gammaproteobacteria	Thiohalorhabdales	Thiohalorhabdaceae	Granulosicoccus
3300	Bacteria	Proteobacteria	Gammaproteobacteria	Thiohalorhabdales	Thiohalorhabdaceae	Granulosicoccus
3301	Bacteria	Proteobacteria	Gammaproteobacteria	Betaproteobacteriales	Burkholderiaceae	Oligella
3302	Bacteria	Proteobacteria	Gammaproteobacteria	HOC36	HOC36_fa	HOC36_fa_ge
3303	Bacteria	Proteobacteria	Gammaproteobacteria	Thiohalorhabdales	Thiohalorhabdaceae	Granulosicoccus
3304	Bacteria	Proteobacteria	Gammaproteobacteria	Thiohalorhabdales	Thiohalorhabdaceae	Granulosicoccus
3306	Bacteria	Proteobacteria	Alphaproteobacteria	Alphaproteobacteria_or	Alphaproteobacteria_or_fa	Alphaproteobacteria_or_fa_ge
3307	Bacteria	Proteobacteria	Gammaproteobacteria	Arenicellales	Arenicellaceae	Arenicellaceae_ge
3308	Bacteria	Proteobacteria	Gammaproteobacteria	Thiohalorhabdales	Thiohalorhabdaceae	Granulosicoccus
3309	Bacteria	Proteobacteria	Gammaproteobacteria	Thiohalorhabdales	Thiohalorhabdaceae	Granulosicoccus
3311	Bacteria	Proteobacteria	Gammaproteobacteria	Thiohalorhabdales	Thiohalorhabdaceae	Granulosicoccus
3312	Bacteria	Proteobacteria	Gammaproteobacteria	Thiohalorhabdales	Thiohalorhabdaceae	Granulosicoccus
3314	Bacteria	Proteobacteria	Gammaproteobacteria	Thiohalorhabdales	Thiohalorhabdaceae	Granulosicoccus
3315	Bacteria	Proteobacteria	Gammaproteobacteria	Thiohalorhabdales	Thiohalorhabdaceae	Granulosicoccus
3316	Bacteria	Proteobacteria	Gammaproteobacteria	Thiohalorhabdales	Thiohalorhabdaceae	Granulosicoccus
3317	Bacteria	Proteobacteria	Gammaproteobacteria	Thiohalorhabdales	Thiohalorhabdaceae	Granulosicoccus
3318	Bacteria	Proteobacteria	Gammaproteobacteria	Thiohalorhabdales	Thiohalorhabdaceae	Granulosicoccus
3320	Bacteria	Proteobacteria	Gammaproteobacteria	Thiohalorhabdales	Thiohalorhabdaceae	Granulosicoccus
3322	Bacteria	Proteobacteria	Gammaproteobacteria	Thiohalorhabdales	Thiohalorhabdaceae	Granulosicoccus
3326	Bacteria	Proteobacteria	Gammaproteobacteria	Thiohalorhabdales	Thiohalorhabdaceae	Granulosicoccus
3327	Bacteria	Proteobacteria	Gammaproteobacteria	Thiohalorhabdales	Thiohalorhabdaceae	Granulosicoccus
3328	Bacteria	Proteobacteria	Gammaproteobacteria	Thiohalorhabdales	Thiohalorhabdaceae	Granulosicoccus
3329	Bacteria	Proteobacteria	Gammaproteobacteria	Thiohalorhabdales	Thiohalorhabdaceae	Granulosicoccus
3330	Bacteria	Proteobacteria	Gammaproteobacteria	Thiohalorhabdales	Thiohalorhabdaceae	Granulosicoccus
3331	Bacteria	Proteobacteria	Gammaproteobacteria	Thiohalorhabdales	Thiohalorhabdaceae	Granulosicoccus
3344	Bacteria	Proteobacteria	Gammaproteobacteria	Thiohalorhabdales	Thiohalorhabdaceae	Granulosicoccus
3347	Bacteria	Proteobacteria	Gammaproteobacteria	Thiohalorhabdales	Thiohalorhabdaceae	Granulosicoccus
3349	Bacteria	Proteobacteria	Gammaproteobacteria	Thiohalorhabdales	Thiohalorhabdaceae	Granulosicoccus
3352	Bacteria	Proteobacteria	Gammaproteobacteria	Thiohalorhabdales	Thiohalorhabdaceae	Granulosicoccus
3353	Bacteria	Proteobacteria	Gammaproteobacteria	Thiohalorhabdales	Thiohalorhabdaceae	Granulosicoccus
3355	Bacteria	Proteobacteria	Gammaproteobacteria	Thiohalorhabdales	Thiohalorhabdaceae	Granulosicoccus
3356	Bacteria	Proteobacteria	Gammaproteobacteria	Thiohalorhabdales	Thiohalorhabdaceae	Granulosicoccus
3357	Bacteria	Proteobacteria	Gammaproteobacteria	Thiohalorhabdales	Thiohalorhabdaceae	Granulosicoccus
3358	Bacteria	Proteobacteria	Gammaproteobacteria	Thiohalorhabdales	Thiohalorhabdaceae	Granulosicoccus
3360	Bacteria	Proteobacteria	Gammaproteobacteria	Thiohalorhabdales	Thiohalorhabdaceae	Granulosicoccus
3361	Bacteria	Proteobacteria	Gammaproteobacteria	Thiohalorhabdales	Thiohalorhabdaceae	Granulosicoccus
3362	Bacteria	Proteobacteria	Gammaproteobacteria	Thiohalorhabdales	Thiohalorhabdaceae	Granulosicoccus
3363	Bacteria	Proteobacteria	Gammaproteobacteria	Thiohalorhabdales	Thiohalorhabdaceae	Granulosicoccus
3364	Bacteria	Proteobacteria	Gammaproteobacteria	Thiohalorhabdales	Thiohalorhabdaceae	Granulosicoccus
3365	Bacteria	Proteobacteria	Gammaproteobacteria	Thiohalorhabdales	Thiohalorhabdaceae	Granulosicoccus
3366	Bacteria	Proteobacteria	Gammaproteobacteria	Thiohalorhabdales	Thiohalorhabdaceae	Granulosicoccus
3367	Bacteria	Proteobacteria	Gammaproteobacteria	Thiohalorhabdales	Thiohalorhabdaceae	Granulosicoccus
3368	Bacteria	Proteobacteria	Gammaproteobacteria	Thiohalorhabdales	Thiohalorhabdaceae	Granulosicoccus
3369	Bacteria	Proteobacteria	Gammaproteobacteria	Thiohalorhabdales	Thiohalorhabdaceae	Granulosicoccus
3375	Bacteria	Proteobacteria	Gammaproteobacteria	Thiohalorhabdales	Thiohalorhabdaceae	Granulosicoccus
3376	Bacteria	Proteobacteria	Gammaproteobacteria	Thiohalorhabdales	Thiohalorhabdaceae	Granulosicoccus
3380	Bacteria	Proteobacteria	Alphaproteobacteria	Caulobacterales	Parvularculaceae	Parvularculaceae_ge
3381	Bacteria	Proteobacteria	Gammaproteobacteria	Thiohalorhabdales	Thiohalorhabdaceae	Granulosicoccus
3383	Bacteria	Proteobacteria	Gammaproteobacteria	Gammaproteobacteria_or	Gammaproteobacteria_or_fa	Gammaproteobacteria_or_fa_ge
3384	Bacteria	Proteobacteria	Gammaproteobacteria	Chromatiales	Sedimenticolaceae	Sedimenticolaceae_ge
3390	Bacteria	Proteobacteria	Gammaproteobacteria	Thiohalorhabdales	Thiohalorhabdaceae	Granulosicoccus
3391	Bacteria	Proteobacteria	Gammaproteobacteria	Thiohalorhabdales	Thiohalorhabdaceae	Granulosicoccus
3392	Bacteria	Proteobacteria	Gammaproteobacteria	Thiohalorhabdales	Thiohalorhabdaceae	Granulosicoccus
3394	Bacteria	Proteobacteria	Gammaproteobacteria	Thiohalorhabdales	Thiohalorhabdaceae	Granulosicoccus
3395	Bacteria	Proteobacteria	Gammaproteobacteria	Thiohalorhabdales	Thiohalorhabdaceae	Granulosicoccus
3396	Bacteria	Proteobacteria	Gammaproteobacteria	Thiohalorhabdales	Thiohalorhabdaceae	Granulosicoccus
3400	Bacteria	Chloroflexi	Anaerolineae	SBR1031	A4b	A4b_ge
3402	Bacteria	Proteobacteria	Gammaproteobacteria	Thiohalorhabdales	Thiohalorhabdaceae	Granulosicoccus
3404	Bacteria	Proteobacteria	Gammaproteobacteria	Thiohalorhabdales	Thiohalorhabdaceae	Granulosicoccus
3405	Bacteria	Proteobacteria	Alphaproteobacteria	Caulobacterales	Hyphomonadaceae	Litorimonas
3406	Bacteria	Proteobacteria	Alphaproteobacteria	Caulobacterales	Hyphomonadaceae	Litorimonas
3408	Bacteria	Firmicutes	Clostridia	Clostridiales	Family XI	Finegoldia
3409	Bacteria	Firmicutes	Clostridia	Clostridiales	Family XI	Finegoldia
3411	Bacteria	Firmicutes	Clostridia	Clostridiales	Family XI	Anaerococcus
3413	Bacteria	Proteobacteria	Gammaproteobacteria	Alteromonadales	Psychromonadaceae	Psychromonas
3414	Bacteria	Proteobacteria	Gammaproteobacteria	Alteromonadales	Psychromonadaceae	Psychromonas
3421	Bacteria	Proteobacteria	Gammaproteobacteria	Oceanospirillales	Pseudohongiellaceae	Pseudohongiella
3425	Bacteria	Proteobacteria	Gammaproteobacteria	Oceanospirillales	Pseudohongiellaceae	Pseudohongiella
3426	Bacteria	Proteobacteria	Gammaproteobacteria	Oceanospirillales	Pseudohongiellaceae	Pseudohongiella
3427	Bacteria	Proteobacteria	Gammaproteobacteria	Oceanospirillales	Pseudohongiellaceae	Pseudohongiella
3429	Bacteria	Proteobacteria	Alphaproteobacteria	Rickettsiales	S25593	S25593_ge
3435	Bacteria	Proteobacteria	Gammaproteobacteria	Betaproteobacteriales	Nitrosomonadaceae	Nitrosospira
3440	Bacteria	Proteobacteria	Gammaproteobacteria	Betaproteobacteriales	Burkholderiaceae	BurkholderiaCaballeroniaParaburkholderia
3441	Bacteria	Proteobacteria	Gammaproteobacteria	UBA10353 marine group	UBA10353 marine group_fa	UBA10353 marine group_fa_ge
3442	Bacteria	Proteobacteria	Gammaproteobacteria	UBA10353 marine group	UBA10353 marine group_fa	UBA10353 marine group_fa_ge
3444	Bacteria	Proteobacteria	Gammaproteobacteria	UBA10353 marine group	UBA10353 marine group_fa	UBA10353 marine group_fa_ge
3446	Bacteria	Proteobacteria	Gammaproteobacteria	UBA10353 marine group	UBA10353 marine group_fa	UBA10353 marine group_fa_ge
3448	Bacteria	Proteobacteria	Gammaproteobacteria	UBA10353 marine group	UBA10353 marine group_fa	UBA10353 marine group_fa_ge
3449	Bacteria	Proteobacteria	Gammaproteobacteria	UBA10353 marine group	UBA10353 marine group_fa	UBA10353 marine group_fa_ge
3452	Bacteria	Proteobacteria	Alphaproteobacteria	Rhodobacterales	Rhodobacteraceae	Octadecabacter
3453	Bacteria	Proteobacteria	Alphaproteobacteria	Rhodobacterales	Rhodobacteraceae	Octadecabacter
3462	Bacteria	Proteobacteria	Gammaproteobacteria	Cellvibrionales	Halieaceae	OM60(NOR5) clade
3463	Bacteria	Proteobacteria	Gammaproteobacteria	Cellvibrionales	Halieaceae	OM60(NOR5) clade
3465	Bacteria	Proteobacteria	Gammaproteobacteria	Cellvibrionales	Halieaceae	OM60(NOR5) clade
3466	Bacteria	Proteobacteria	Gammaproteobacteria	Cellvibrionales	Halieaceae	OM60(NOR5) clade
3469	Bacteria	Proteobacteria	Gammaproteobacteria	Cellvibrionales	Halieaceae	Marimicrobium
3470	Bacteria	Proteobacteria	Gammaproteobacteria	Cellvibrionales	Halieaceae	OM60(NOR5) clade
3471	Bacteria	Proteobacteria	Gammaproteobacteria	Alteromonadales	Pseudoalteromonadaceae	Pseudoalteromonas
3472	Bacteria	Proteobacteria	Gammaproteobacteria	Alteromonadales	Pseudoalteromonadaceae	Pseudoalteromonas
3474	Bacteria	Proteobacteria	Gammaproteobacteria	Alteromonadales	Pseudoalteromonadaceae	Pseudoalteromonas
3475	Bacteria	Proteobacteria	Gammaproteobacteria	Alteromonadales	Pseudoalteromonadaceae	Pseudoalteromonadaceae_ge
3476	Bacteria	Proteobacteria	Gammaproteobacteria	Alteromonadales	Pseudoalteromonadaceae	Pseudoalteromonas
3477	Bacteria	Proteobacteria	Gammaproteobacteria	Alteromonadales	Pseudoalteromonadaceae	Pseudoalteromonas
3478	Bacteria	Proteobacteria	Gammaproteobacteria	Cellvibrionales	Cellvibrionaceae	Cellvibrionaceae_ge
3480	Bacteria	Proteobacteria	Gammaproteobacteria	Cellvibrionales	Cellvibrionaceae	Cellvibrionaceae_ge
3481	Bacteria	Proteobacteria	Gammaproteobacteria	Cellvibrionales	Cellvibrionaceae	Cellvibrionaceae_ge
3482	Bacteria	Proteobacteria	Gammaproteobacteria	Alteromonadales	Alteromonadaceae	Alteromonas
3484	Bacteria	Proteobacteria	Gammaproteobacteria	SAR86 clade	SAR86 clade_fa	SAR86 clade_fa_ge
3485	Bacteria	Proteobacteria	Gammaproteobacteria	SAR86 clade	SAR86 clade_fa	SAR86 clade_fa_ge
3486	Bacteria	Proteobacteria	Gammaproteobacteria	SAR86 clade	SAR86 clade_fa	SAR86 clade_fa_ge
3487	Bacteria	Proteobacteria	Gammaproteobacteria	SAR86 clade	SAR86 clade_fa	SAR86 clade_fa_ge
3493	Bacteria	Proteobacteria	Gammaproteobacteria	Cellvibrionales	Halieaceae	OM60(NOR5) clade
3496	Bacteria	Proteobacteria	Gammaproteobacteria	Cellvibrionales	Halieaceae	OM60(NOR5) clade
3498	Bacteria	Proteobacteria	Gammaproteobacteria	Cellvibrionales	Halieaceae	OM60(NOR5) clade
3499	Bacteria	Proteobacteria	Gammaproteobacteria	Oceanospirillales	Pseudohongiellaceae	Pseudohongiella
3503	Bacteria	Proteobacteria	Gammaproteobacteria	Oceanospirillales	Pseudohongiellaceae	Pseudohongiella
3505	Bacteria	Planctomycetes	OM190	OM190_or	OM190_or_fa	OM190_or_fa_ge
3513	Bacteria	Proteobacteria	Gammaproteobacteria	Alteromonadales	Psychromonadaceae	Psychromonas
3514	Bacteria	Proteobacteria	Gammaproteobacteria	Alteromonadales	Pseudoalteromonadaceae	Pseudoalteromonas
3515	Bacteria	Proteobacteria	Gammaproteobacteria	Alteromonadales	Psychromonadaceae	Psychromonas
3517	Bacteria	Fusobacteria	Fusobacteriia	Fusobacteriales	Fusobacteriaceae	Psychrilyobacter
3518	Bacteria	Fusobacteria	Fusobacteriia	Fusobacteriales	Fusobacteriaceae	Psychrilyobacter
3554	Bacteria	Proteobacteria	Alphaproteobacteria	Alphaproteobacteria_or	Alphaproteobacteria_or_fa	Alphaproteobacteria_or_fa_ge
3555	Bacteria	Proteobacteria	Alphaproteobacteria	Alphaproteobacteria_or	Alphaproteobacteria_or_fa	Alphaproteobacteria_or_fa_ge
3556	Bacteria	Proteobacteria	Alphaproteobacteria	Alphaproteobacteria_or	Alphaproteobacteria_or_fa	Alphaproteobacteria_or_fa_ge
3557	Bacteria	Verrucomicrobia	Verrucomicrobiae	Verrucomicrobiales	Rubritaleaceae	Roseibacillus
3559	Bacteria	Verrucomicrobia	Verrucomicrobiae	Verrucomicrobiales	Rubritaleaceae	Roseibacillus
3562	Bacteria	Planctomycetes	Planctomycetacia	Pirellulales	Pirellulaceae	Blastopirellula
3564	Bacteria	Proteobacteria	Alphaproteobacteria	Puniceispirillales	SAR116 clade	SAR116 clade_ge
3565	Bacteria	Proteobacteria	Alphaproteobacteria	Puniceispirillales	SAR116 clade	SAR116 clade_ge
3568	Bacteria	Proteobacteria	Alphaproteobacteria	Puniceispirillales	SAR116 clade	SAR116 clade_ge
3569	Bacteria	Proteobacteria	Alphaproteobacteria	Puniceispirillales	SAR116 clade	SAR116 clade_ge
3570	Bacteria	Proteobacteria	Alphaproteobacteria	Puniceispirillales	SAR116 clade	SAR116 clade_ge
3571	Bacteria	Proteobacteria	Alphaproteobacteria	Puniceispirillales	SAR116 clade	SAR116 clade_ge
3572	Bacteria	Proteobacteria	Alphaproteobacteria	Puniceispirillales	SAR116 clade	SAR116 clade_ge
3573	Bacteria	Proteobacteria	Alphaproteobacteria	Puniceispirillales	SAR116 clade	SAR116 clade_ge
3577	Bacteria	Proteobacteria	Alphaproteobacteria	Puniceispirillales	SAR116 clade	SAR116 clade_ge
3578	Bacteria	Proteobacteria	Alphaproteobacteria	Rhodospirillales	Magnetospiraceae	Magnetospiraceae_ge
3580	Bacteria	Proteobacteria	Alphaproteobacteria	Puniceispirillales	SAR116 clade	SAR116 clade_ge
3581	Bacteria	Proteobacteria	Gammaproteobacteria	Oceanospirillales	Nitrincolaceae	Marinobacterium
3582	Bacteria	Proteobacteria	Alphaproteobacteria	Alphaproteobacteria_or	Alphaproteobacteria_or_fa	Alphaproteobacteria_or_fa_ge
3583	Bacteria	Proteobacteria	Alphaproteobacteria	Alphaproteobacteria_or	Alphaproteobacteria_or_fa	Alphaproteobacteria_or_fa_ge
3584	Bacteria	Proteobacteria	Alphaproteobacteria	Alphaproteobacteria_or	Alphaproteobacteria_or_fa	Alphaproteobacteria_or_fa_ge
3585	Bacteria	Proteobacteria	Alphaproteobacteria	Alphaproteobacteria_or	Alphaproteobacteria_or_fa	Alphaproteobacteria_or_fa_ge
3586	Bacteria	Planctomycetes	Planctomycetacia	Pirellulales	Pirellulaceae	Blastopirellula
3588	Bacteria	Planctomycetes	Planctomycetacia	Pirellulales	Pirellulaceae	Blastopirellula
3589	Bacteria	Planctomycetes	Planctomycetacia	Pirellulales	Pirellulaceae	Blastopirellula
3590	Bacteria	Planctomycetes	Planctomycetacia	Pirellulales	Pirellulaceae	Blastopirellula
3592	Bacteria	Planctomycetes	Planctomycetacia	Pirellulales	Pirellulaceae	Blastopirellula
3594	Bacteria	Planctomycetes	Planctomycetacia	Pirellulales	Pirellulaceae	Blastopirellula
3596	Bacteria	Planctomycetes	Planctomycetacia	Pirellulales	Pirellulaceae	Blastopirellula
3599	Bacteria	Planctomycetes	Planctomycetacia	Pirellulales	Pirellulaceae	Blastopirellula
3602	Bacteria	Planctomycetes	Planctomycetacia	Pirellulales	Pirellulaceae	Blastopirellula
3603	Bacteria	Planctomycetes	Planctomycetacia	Pirellulales	Pirellulaceae	Blastopirellula
3605	Bacteria	Bacteroidetes	Bacteroidia	Flavobacteriales	Flavobacteriaceae	Lacinutrix
3606	Bacteria	Bacteroidetes	Bacteroidia	Flavobacteriales	Flavobacteriaceae	Flavobacteriaceae_ge
3609	Bacteria	Bacteroidetes	Bacteroidia	Flavobacteriales	Flavobacteriaceae	Flavobacteriaceae_ge
3610	Bacteria	Bacteroidetes	Bacteroidia	Flavobacteriales	Flavobacteriaceae	Flavobacteriaceae_ge
3612	Bacteria	Epsilonbacteraeota	Campylobacteria	Campylobacterales	Arcobacteraceae	Arcobacter
3616	Bacteria	Actinobacteria	Thermoleophilia	Solirubrobacterales	6714	6714_ge
3617	Bacteria	Epsilonbacteraeota	Campylobacteria	Campylobacterales	Arcobacteraceae	Arcobacter
3618	Bacteria	Epsilonbacteraeota	Campylobacteria	Campylobacterales	Campylobacteraceae	Campylobacter
3619	Bacteria	Chloroflexi	Anaerolineae	SBR1031	A4b	A4b_ge
3621	Bacteria	Chloroflexi	Anaerolineae	SBR1031	A4b	A4b_ge
3622	Bacteria	Planctomycetes	Planctomycetacia	Pirellulales	Pirellulaceae	Blastopirellula
3623	Bacteria	Chloroflexi	Anaerolineae	SBR1031	A4b	A4b_ge
3624	Bacteria	Bacteroidetes	Bacteroidia	Flavobacteriales	Flavobacteriaceae	Flavobacteriaceae_ge
3625	Bacteria	Bacteroidetes	Bacteroidia	Flavobacteriales	Flavobacteriaceae	Algibacter
3626	Bacteria	Bacteroidetes	Bacteroidia	Flavobacteriales	Flavobacteriaceae	Flavicella
3627	Bacteria	Bacteroidetes	Bacteroidia	Flavobacteriales	Cryomorphaceae	Cryomorphaceae_ge
3629	Bacteria	Bacteroidetes	Bacteroidia	Flavobacteriales	Weeksellaceae	Cloacibacterium
3630	Bacteria	Planctomycetes	Planctomycetacia	Pirellulales	Pirellulaceae	Blastopirellula
3633	Bacteria	Bacteroidetes	Bacteroidia	Flavobacteriales	Flavobacteriaceae	Flavicella
3634	Bacteria	Bacteroidetes	Bacteroidia	Flavobacteriales	Flavobacteriaceae	Flavicella
3641	Bacteria	Epsilonbacteraeota	Campylobacteria	Campylobacterales	Arcobacteraceae	Arcobacter
3649	Bacteria	Planctomycetes	Planctomycetacia	Pirellulales	Pirellulaceae	Blastopirellula
3652	Bacteria	Epsilonbacteraeota	Campylobacteria	Campylobacterales	Arcobacteraceae	Arcobacter
3656	Bacteria	Epsilonbacteraeota	Campylobacteria	Campylobacterales	Arcobacteraceae	Arcobacter
3657	Bacteria	Epsilonbacteraeota	Campylobacteria	Campylobacterales	Arcobacteraceae	Arcobacter
3658	Bacteria	Epsilonbacteraeota	Campylobacteria	Campylobacterales	Arcobacteraceae	Arcobacter
3659	Bacteria	Epsilonbacteraeota	Campylobacteria	Campylobacterales	Arcobacteraceae	Arcobacter
3660	Bacteria	Epsilonbacteraeota	Campylobacteria	Campylobacterales	Arcobacteraceae	Arcobacter
3662	Bacteria	Bacteroidetes	Bacteroidia	Flavobacteriales	Flavobacteriaceae	Flavobacteriaceae_ge
3664	Bacteria	Bacteroidetes	Bacteroidia	Flavobacteriales	Flavobacteriaceae	Winogradskyella
3668	Bacteria	Bacteroidetes	Bacteroidia	Flavobacteriales	Flavobacteriaceae	Algitalea
3669	Bacteria	Bacteroidetes	Bacteroidia	Flavobacteriales	Flavobacteriaceae	Flavobacteriaceae_ge
3672	Bacteria	Bacteroidetes	Bacteroidia	Flavobacteriales	Flavobacteriaceae	Dokdonia
3675	Bacteria	Bacteroidetes	Bacteroidia	Flavobacteriales	Flavobacteriaceae	Nonlabens
3677	Bacteria	Planctomycetes	Planctomycetacia	Pirellulales	Pirellulaceae	Blastopirellula
3685	Bacteria	Bacteroidetes	Bacteroidia	Flavobacteriales	Flavobacteriaceae	Lacinutrix
3686	Bacteria	Proteobacteria	Alphaproteobacteria	Caulobacterales	Hyphomonadaceae	Robiginitomaculum
3687	Bacteria	Bacteroidetes	Bacteroidia	Flavobacteriales	Flavobacteriaceae	Ulvibacter
3688	Bacteria	Proteobacteria	Deltaproteobacteria	Oligoflexales	Oligoflexaceae	Oligoflexaceae_ge
3689	Bacteria	Bacteroidetes	Bacteroidia	Flavobacteriales	Flavobacteriaceae	Algitalea
3693	Bacteria	Planctomycetes	Planctomycetacia	Pirellulales	Pirellulaceae	Blastopirellula
3694	Bacteria	Planctomycetes	Planctomycetacia	Pirellulales	Pirellulaceae	Blastopirellula
3700	Bacteria	Planctomycetes	Planctomycetacia	Pirellulales	Pirellulaceae	Blastopirellula
3701	Bacteria	Bacteroidetes	Bacteroidia	Flavobacteriales	Flavobacteriaceae	Aquimarina
3703	Bacteria	Planctomycetes	Planctomycetacia	Pirellulales	Pirellulaceae	Blastopirellula
3706	Bacteria	Proteobacteria	Alphaproteobacteria	Rhizobiales	Rhodobiaceae	Rhodobium
3711	Bacteria	Bacteroidetes	Bacteroidia	Flavobacteriales	Flavobacteriaceae	Algibacter
3727	Bacteria	Bacteroidetes	Bacteroidia	Flavobacteriales	Flavobacteriaceae	Psychroserpens
3729	Bacteria	Bacteroidetes	Bacteroidia	Flavobacteriales	Flavobacteriaceae	Psychroserpens
3733	Bacteria	Bacteroidetes	Bacteroidia	Flavobacteriales	Flavobacteriaceae	Flavobacteriaceae_ge
3734	Bacteria	Bacteroidetes	Bacteroidia	Flavobacteriales	Flavobacteriaceae	Flavobacteriaceae_ge
3736	Bacteria	Bacteroidetes	Bacteroidia	Flavobacteriales	Flavobacteriaceae	Flavobacteriaceae_ge
3738	Bacteria	Bacteroidetes	Bacteroidia	Flavobacteriales	Flavobacteriaceae	Lacinutrix
3739	Bacteria	Bacteroidetes	Bacteroidia	Flavobacteriales	Flavobacteriaceae	Flavobacteriaceae_ge
3741	Bacteria	Bacteroidetes	Bacteroidia	Flavobacteriales	Flavobacteriaceae	Psychroserpens
3743	Bacteria	Bacteroidetes	Bacteroidia	Flavobacteriales	Flavobacteriaceae	Flavobacteriaceae_ge
3745	Bacteria	Bacteroidetes	Bacteroidia	Flavobacteriales	Flavobacteriaceae	Flavobacteriaceae_ge
3747	Bacteria	Bacteroidetes	Bacteroidia	Flavobacteriales	Flavobacteriaceae	Psychroserpens
3751	Bacteria	Bacteroidetes	Bacteroidia	Flavobacteriales	NS9 marine group	NS9 marine group_ge
3753	Bacteria	Chloroflexi	Anaerolineae	SBR1031	A4b	A4b_ge
3754	Bacteria	Planctomycetes	Planctomycetacia	Pirellulales	Pirellulaceae	Blastopirellula
3758	Bacteria	Bacteroidetes	Bacteroidia	Flavobacteriales	Flavobacteriaceae	NS4 marine group
3760	Bacteria	Bacteroidetes	Bacteroidia	Cytophagales	Spirosomaceae	Dyadobacter
3762	Bacteria	Epsilonbacteraeota	Campylobacteria	Campylobacterales	Sulfurovaceae	Sulfurovum
3763	Bacteria	Epsilonbacteraeota	Campylobacteria	Campylobacterales	Sulfurovaceae	Sulfurovum
3768	Bacteria	Actinobacteria	Thermoleophilia	Solirubrobacterales	6714	6714_ge
3769	Bacteria	Actinobacteria	Thermoleophilia	Solirubrobacterales	6714	6714_ge
3773	Bacteria	Proteobacteria	Gammaproteobacteria	Vibrionales	Vibrionaceae	Vibrio
3774	Bacteria	Actinobacteria	Acidimicrobiia	Actinomarinales	Actinomarinaceae	Candidatus Actinomarina
3775	Bacteria	Actinobacteria	Acidimicrobiia	Microtrichales	Ilumatobacteraceae	Ilumatobacter
3776	Bacteria	Proteobacteria	Deltaproteobacteria	Oligoflexales	Oligoflexaceae	Pseudobacteriovorax
3779	Bacteria	Proteobacteria	Deltaproteobacteria	Oligoflexales	Oligoflexaceae	Pseudobacteriovorax
3781	Bacteria	Bacteroidetes	Bacteroidia	Flavobacteriales	Flavobacteriaceae	Algitalea
3785	Bacteria	Epsilonbacteraeota	Campylobacteria	Campylobacterales	Arcobacteraceae	Arcobacter
3787	Bacteria	Epsilonbacteraeota	Campylobacteria	Campylobacterales	Arcobacteraceae	Arcobacter
3796	Bacteria	Epsilonbacteraeota	Campylobacteria	Campylobacterales	Arcobacteraceae	Arcobacter
3797	Bacteria	Bacteroidetes	Bacteroidia	Flavobacteriales	Flavobacteriaceae	Flavobacteriaceae_ge
3799	Bacteria	Epsilonbacteraeota	Campylobacteria	Campylobacterales	Arcobacteraceae	Arcobacter
3801	Bacteria	Proteobacteria	Deltaproteobacteria	Oligoflexales	Oligoflexaceae	Pseudobacteriovorax
3804	Bacteria	Planctomycetes	Planctomycetacia	Pirellulales	Pirellulaceae	Blastopirellula
3807	Bacteria	Planctomycetes	Planctomycetacia	Pirellulales	Pirellulaceae	Blastopirellula
3808	Bacteria	Planctomycetes	Planctomycetacia	Pirellulales	Pirellulaceae	Blastopirellula
3809	Bacteria	Planctomycetes	Planctomycetacia	Pirellulales	Pirellulaceae	Blastopirellula
3810	Bacteria	Planctomycetes	Planctomycetacia	Pirellulales	Pirellulaceae	Blastopirellula
3813	Bacteria	Epsilonbacteraeota	Campylobacteria	Campylobacterales	Arcobacteraceae	Arcobacter
3816	Bacteria	Bacteroidetes	Bacteroidia	Flavobacteriales	Flavobacteriaceae	Ulvibacter
3818	Bacteria	Bacteroidetes	Bacteroidia	Flavobacteriales	Flavobacteriaceae	Nonlabens
3819	Bacteria	Bacteroidetes	Bacteroidia	Flavobacteriales	Flavobacteriaceae	Flavobacteriaceae_ge
3821	Bacteria	Bacteroidetes	Bacteroidia	Flavobacteriales	Flavobacteriaceae	Flavobacteriaceae_ge
3823	Bacteria	Bacteroidetes	Bacteroidia	Flavobacteriales	Flavobacteriaceae	Flavobacteriaceae_ge
3824	Bacteria	Bacteroidetes	Bacteroidia	Flavobacteriales	Flavobacteriaceae	Ulvibacter
3825	Bacteria	Bacteroidetes	Bacteroidia	Flavobacteriales	Flavobacteriaceae	Flavobacteriaceae_ge
3826	Bacteria	Bacteroidetes	Bacteroidia	Flavobacteriales	Flavobacteriaceae	Flavobacteriaceae_ge
3828	Bacteria	Planctomycetes	Planctomycetacia	Pirellulales	Pirellulaceae	Blastopirellula
3838	Bacteria	Bacteroidetes	Bacteroidia	Flavobacteriales	Weeksellaceae	Ornithobacterium
3841	Bacteria	Bacteroidetes	Bacteroidia	Flavobacteriales	Flavobacteriaceae	Flavicella
3842	Bacteria	Bacteroidetes	Bacteroidia	Flavobacteriales	Flavobacteriaceae	Dokdonia
3843	Bacteria	Bacteroidetes	Bacteroidia	Flavobacteriales	Flavobacteriaceae	Vitellibacter
3848	Bacteria	Bacteroidetes	Bacteroidia	Flavobacteriales	Flavobacteriaceae	Vitellibacter
3849	Bacteria	Bacteroidetes	Bacteroidia	Flavobacteriales	Flavobacteriaceae	Jejudonia
3851	Bacteria	Epsilonbacteraeota	Campylobacteria	Campylobacterales	Thiovulaceae	Sulfurimonas
3852	Bacteria	Epsilonbacteraeota	Campylobacteria	Campylobacterales	Thiovulaceae	Sulfurimonas
3854	Bacteria	Bacteroidetes	Bacteroidia	Flavobacteriales	Cryomorphaceae	Cryomorphaceae_ge
3857	Bacteria	Epsilonbacteraeota	Campylobacteria	Campylobacterales	Thiovulaceae	Sulfurimonas
3861	Bacteria	Bacteroidetes	Bacteroidia	Flavobacteriales	Flavobacteriaceae	Nonlabens
3862	Bacteria	Bacteroidetes	Bacteroidia	Flavobacteriales	Flavobacteriaceae	Mesonia
3867	Bacteria	Bacteroidetes	Bacteroidia	Flavobacteriales	Flavobacteriaceae	Nonlabens
3869	Bacteria	Bacteroidetes	Bacteroidia	Flavobacteriales	Flavobacteriaceae	Aquimarina
3872	Bacteria	Bacteroidetes	Bacteroidia	Flavobacteriales	Flavobacteriaceae	Ulvibacter
3875	Bacteria	Bacteroidetes	Bacteroidia	Flavobacteriales	Flavobacteriaceae	Ulvibacter
3881	Bacteria	Bacteroidetes	Bacteroidia	Flavobacteriales	Flavobacteriaceae	Lacinutrix
3883	Bacteria	Bacteroidetes	Bacteroidia	Flavobacteriales	Flavobacteriaceae	Psychroserpens
3884	Bacteria	Bacteroidetes	Bacteroidia	Flavobacteriales	Flavobacteriaceae	Ulvibacter
3886	Bacteria	Epsilonbacteraeota	Campylobacteria	Campylobacterales	Arcobacteraceae	Arcobacter
3888	Bacteria	Proteobacteria	Deltaproteobacteria	Oligoflexales	Oligoflexaceae	Pseudobacteriovorax
3889	Bacteria	Epsilonbacteraeota	Campylobacteria	Campylobacterales	Arcobacteraceae	Arcobacter
3890	Bacteria	Epsilonbacteraeota	Campylobacteria	Campylobacterales	Arcobacteraceae	Arcobacter
3892	Bacteria	Planctomycetes	Planctomycetacia	Pirellulales	Pirellulaceae	Blastopirellula
3894	Bacteria	Planctomycetes	Planctomycetacia	Pirellulales	Pirellulaceae	Blastopirellula
3895	Bacteria	Planctomycetes	Planctomycetacia	Pirellulales	Pirellulaceae	Blastopirellula
3896	Bacteria	Planctomycetes	Planctomycetacia	Pirellulales	Pirellulaceae	Blastopirellula
3897	Bacteria	Planctomycetes	Planctomycetacia	Pirellulales	Pirellulaceae	Blastopirellula
3910	Bacteria	Epsilonbacteraeota	Campylobacteria	Campylobacterales	Arcobacteraceae	Arcobacter
3916	Bacteria	Epsilonbacteraeota	Campylobacteria	Campylobacterales	Arcobacteraceae	Arcobacter
3917	Bacteria	Epsilonbacteraeota	Campylobacteria	Campylobacterales	Arcobacteraceae	Arcobacter
3918	Bacteria	Epsilonbacteraeota	Campylobacteria	Campylobacterales	Arcobacteraceae	Arcobacter
3919	Bacteria	Epsilonbacteraeota	Campylobacteria	Campylobacterales	Arcobacteraceae	Arcobacter
3920	Bacteria	Epsilonbacteraeota	Campylobacteria	Campylobacterales	Arcobacteraceae	Arcobacter
3921	Bacteria	Epsilonbacteraeota	Campylobacteria	Campylobacterales	Arcobacteraceae	Arcobacter
3922	Bacteria	Epsilonbacteraeota	Campylobacteria	Campylobacterales	Arcobacteraceae	Arcobacter
3931	Bacteria	Planctomycetes	Planctomycetacia	Pirellulales	Pirellulaceae	Blastopirellula
3932	Bacteria	Planctomycetes	Planctomycetacia	Pirellulales	Pirellulaceae	Blastopirellula
3933	Bacteria	Bacteroidetes	Bacteroidia	Flavobacteriales	Flavobacteriaceae	Dokdonia
3934	Bacteria	Bacteroidetes	Bacteroidia	Flavobacteriales	Flavobacteriaceae	Dokdonia
3938	Bacteria	Bacteroidetes	Bacteroidia	Flavobacteriales	Flavobacteriaceae	Dokdonia
3939	Bacteria	Bacteroidetes	Bacteroidia	Flavobacteriales	Flavobacteriaceae	Dokdonia
3941	Bacteria	Proteobacteria	Gammaproteobacteria	Oceanospirillales	Saccharospirillaceae	Oleispira
3942	Bacteria	Proteobacteria	Gammaproteobacteria	Oceanospirillales	Saccharospirillaceae	Oleispira
3944	Bacteria	Proteobacteria	Gammaproteobacteria	Oceanospirillales	Saccharospirillaceae	Oleispira
3945	Bacteria	Proteobacteria	Gammaproteobacteria	Oceanospirillales	Saccharospirillaceae	Oleispira
3953	Bacteria	Proteobacteria	Alphaproteobacteria	Sneathiellales	Sneathiellaceae	ATs344
3956	Bacteria	Proteobacteria	Gammaproteobacteria	KI89A clade	KI89A clade_fa	KI89A clade_fa_ge
3958	Bacteria	Proteobacteria	Gammaproteobacteria	Francisellales	Francisellaceae	Francisella
3960	Bacteria	Proteobacteria	Gammaproteobacteria	KI89A clade	KI89A clade_fa	KI89A clade_fa_ge
3964	Bacteria	Proteobacteria	Gammaproteobacteria	KI89A clade	KI89A clade_fa	KI89A clade_fa_ge
3965	Bacteria	Proteobacteria	Gammaproteobacteria	KI89A clade	KI89A clade_fa	KI89A clade_fa_ge
3966	Bacteria	Proteobacteria	Gammaproteobacteria	KI89A clade	KI89A clade_fa	KI89A clade_fa_ge
3968	Bacteria	Cyanobacteria	Oxyphotobacteria	Oxyphotobacteria Incertae Sedis	Gammaproteobacteria Incertae Sedis_fa	EcFYyy200
3971	Bacteria	Cyanobacteria	Oxyphotobacteria	Oxyphotobacteria Incertae Sedis	Gammaproteobacteria Incertae Sedis_fa	EcFYyy200
3974	Bacteria	Proteobacteria	Gammaproteobacteria	Cellvibrionales	Cellvibrionaceae	Cellvibrionaceae_ge
3975	Bacteria	Proteobacteria	Gammaproteobacteria	Oceanospirillales	Saccharospirillaceae	Reinekea
3976	Bacteria	Proteobacteria	Gammaproteobacteria	Oceanospirillales	Saccharospirillaceae	Reinekea
3978	Bacteria	Proteobacteria	Gammaproteobacteria	Cellvibrionales	Cellvibrionaceae	Cellvibrionaceae_ge
3980	Bacteria	Proteobacteria	Gammaproteobacteria	KI89A clade	KI89A clade_fa	KI89A clade_fa_ge
3981	Bacteria	Proteobacteria	Gammaproteobacteria	KI89A clade	KI89A clade_fa	KI89A clade_fa_ge
3989	Bacteria	Proteobacteria	Gammaproteobacteria	KI89A clade	KI89A clade_fa	KI89A clade_fa_ge
3990	Bacteria	Proteobacteria	Gammaproteobacteria	KI89A clade	KI89A clade_fa	KI89A clade_fa_ge
3992	Bacteria	Proteobacteria	Gammaproteobacteria	KI89A clade	KI89A clade_fa	KI89A clade_fa_ge
3993	Bacteria	Proteobacteria	Gammaproteobacteria	KI89A clade	KI89A clade_fa	KI89A clade_fa_ge
3994	Bacteria	Proteobacteria	Gammaproteobacteria	SAR86 clade	SAR86 clade_fa	SAR86 clade_fa_ge
3995	Bacteria	Proteobacteria	Gammaproteobacteria	SAR86 clade	SAR86 clade_fa	SAR86 clade_fa_ge
3996	Bacteria	Proteobacteria	Gammaproteobacteria	SAR86 clade	SAR86 clade_fa	SAR86 clade_fa_ge
3997	Bacteria	Proteobacteria	Gammaproteobacteria	SAR86 clade	SAR86 clade_fa	SAR86 clade_fa_ge
3998	Bacteria	Proteobacteria	Gammaproteobacteria	SAR86 clade	SAR86 clade_fa	SAR86 clade_fa_ge
3999	Bacteria	Proteobacteria	Gammaproteobacteria	SAR86 clade	SAR86 clade_fa	SAR86 clade_fa_ge
4000	Bacteria	Proteobacteria	Gammaproteobacteria	SAR86 clade	SAR86 clade_fa	SAR86 clade_fa_ge
4002	Bacteria	Proteobacteria	Gammaproteobacteria	Oceanospirillales	Marinomonadaceae	Marinomonas
4009	Bacteria	Proteobacteria	Gammaproteobacteria	Cellvibrionales	Cellvibrionaceae	Cellvibrionaceae_ge
4014	Bacteria	Proteobacteria	Gammaproteobacteria	Oceanospirillales	Marinomonadaceae	Marinomonas
4015	Bacteria	Proteobacteria	Gammaproteobacteria	Oceanospirillales	Nitrincolaceae	Marinobacterium
4020	Bacteria	Proteobacteria	Gammaproteobacteria	Oceanospirillales	Nitrincolaceae	Marinobacterium
4024	Bacteria	Proteobacteria	Gammaproteobacteria	Oceanospirillales	Nitrincolaceae	Nitrincolaceae_ge
4042	Bacteria	Proteobacteria	Gammaproteobacteria	Alteromonadales	Colwelliaceae	Colwellia
4049	Bacteria	Proteobacteria	Gammaproteobacteria	Gammaproteobacteria Incertae Sedis	Gammaproteobacteria Incertae Sedis_fa	Gammaproteobacteria Incertae Sedis_fa_ge
4053	Bacteria	Proteobacteria	Alphaproteobacteria	Puniceispirillales	SAR116 clade	SAR116 clade_ge
4054	Bacteria	Proteobacteria	Gammaproteobacteria	Gammaproteobacteria_or	Gammaproteobacteria_or_fa	Gammaproteobacteria_or_fa_ge
4057	Bacteria	Proteobacteria	Gammaproteobacteria	Gammaproteobacteria_or	Gammaproteobacteria_or_fa	Gammaproteobacteria_or_fa_ge
4058	Bacteria	Proteobacteria	Gammaproteobacteria	Gammaproteobacteria_or	Gammaproteobacteria_or_fa	Gammaproteobacteria_or_fa_ge
4060	Bacteria	Planctomycetes	Planctomycetacia	Planctomycetales	Gimesiaceae	Gimesia
4061	Bacteria	Planctomycetes	Planctomycetacia	Planctomycetales	Gimesiaceae	Gimesia
4065	Bacteria	Proteobacteria	Gammaproteobacteria	Oceanospirillales	Saccharospirillaceae	Reinekea
4066	Bacteria	Acidobacteria	Thermoanaerobaculia	Thermoanaerobaculales	Thermoanaerobaculaceae	Subgroup 10
4067	Bacteria	Acidobacteria	Thermoanaerobaculia	Thermoanaerobaculales	Thermoanaerobaculaceae	Subgroup 10
4068	Bacteria	Bacteroidetes	Bacteroidia	Cytophagales	Spirosomaceae	Taeseokella
4069	Bacteria	Bacteroidetes	Bacteroidia	Cytophagales	Spirosomaceae	Taeseokella
4075	Bacteria	Bacteroidetes	Bacteroidia	Flavobacteriales	Flavobacteriaceae	NS5 marine group
4080	Bacteria	Bacteroidetes	Bacteroidia	Flavobacteriales	Flavobacteriaceae	NS5 marine group
4081	Bacteria	Bacteroidetes	Bacteroidia	Flavobacteriales	Flavobacteriaceae	NS5 marine group
4083	Bacteria	Actinobacteria	Actinobacteria	Propionibacteriales	Nocardioidaceae	Nocardioides
4084	Bacteria	Actinobacteria	Actinobacteria	Propionibacteriales	Nocardioidaceae	Nocardioides
4086	Bacteria	Proteobacteria	Deltaproteobacteria	Myxococcales	Blfdi19	Blfdi19_ge
4089	Bacteria	Bacteroidetes	Bacteroidia	Flavobacteriales	Flavobacteriaceae	NS5 marine group
4091	Bacteria	Bacteroidetes	Bacteroidia	Flavobacteriales	Flavobacteriaceae	NS5 marine group
4092	Bacteria	Bacteroidetes	Bacteroidia	Flavobacteriales	Flavobacteriaceae	NS5 marine group
4101	Bacteria	Actinobacteria	Actinobacteria	Micrococcales	Micrococcales_fa	Micrococcales_fa_ge
4105	Bacteria	Bacteroidetes	Bacteroidia	Flavobacteriales	Flavobacteriaceae	NS5 marine group
4108	Bacteria	Bacteroidetes	Bacteroidia	Flavobacteriales	Flavobacteriaceae	Dokdonia
4109	Bacteria	Epsilonbacteraeota	Campylobacteria	Campylobacterales	Sulfurovaceae	Sulfurovum
4110	Bacteria	Bacteroidetes	Bacteroidia	Flavobacteriales	Flavobacteriaceae	Dokdonia
4113	Bacteria	Bacteroidetes	Bacteroidia	Bacteroidales	Prevotellaceae	Prevotella
4115	Bacteria	Epsilonbacteraeota	Campylobacteria	Campylobacterales	Arcobacteraceae	Arcobacter
4116	Bacteria	Bacteroidetes	Bacteroidia	Flavobacteriales	Flavobacteriaceae	Dokdonia
4117	Bacteria	Bacteroidetes	Bacteroidia	Flavobacteriales	Flavobacteriaceae	NS5 marine group
4121	Bacteria	Bacteroidetes	Bacteroidia	Flavobacteriales	Flavobacteriaceae	NS5 marine group
4123	Bacteria	Bacteroidetes	Bacteroidia	Flavobacteriales	Flavobacteriaceae	Aquimarina
4125	Bacteria	Bacteroidetes	Bacteroidia	Flavobacteriales	Flavobacteriaceae	Aquimarina
4129	Bacteria	Bacteroidetes	Bacteroidia	Flavobacteriales	Flavobacteriaceae	Algitalea
4131	Bacteria	Bacteroidetes	Bacteroidia	Flavobacteriales	Flavobacteriaceae	Aquimarina
4132	Bacteria	Bacteroidetes	Bacteroidia	Flavobacteriales	Flavobacteriaceae	Aquimarina
4133	Bacteria	Bacteroidetes	Bacteroidia	Flavobacteriales	Flavobacteriaceae	Aquimarina
4134	Bacteria	Planctomycetes	Planctomycetacia	Pirellulales	Pirellulaceae	Blastopirellula
4144	Bacteria	Bacteroidetes	Bacteroidia	Flavobacteriales	Flavobacteriaceae	NS5 marine group
4146	Bacteria	Bacteroidetes	Bacteroidia	Flavobacteriales	Flavobacteriaceae	NS5 marine group
4148	Bacteria	Bacteroidetes	Bacteroidia	Flavobacteriales	Flavobacteriaceae	NS5 marine group
4150	Bacteria	Bacteroidetes	Bacteroidia	Flavobacteriales	Flavobacteriaceae	NS5 marine group
4155	Bacteria	Bacteroidetes	Bacteroidia	Flavobacteriales	Flavobacteriaceae	NS5 marine group
4157	Bacteria	Spirochaetes	Spirochaetia	Spirochaetales	Spirochaetaceae	Spirochaeta 2
4160	Bacteria	Bacteroidetes	Bacteroidia	Flavobacteriales	Flavobacteriaceae	Kordia
4161	Bacteria	Bacteroidetes	Bacteroidia	Flavobacteriales	Flavobacteriaceae	NS5 marine group
4162	Bacteria	Bacteroidetes	Bacteroidia	Flavobacteriales	Flavobacteriaceae	NS5 marine group
4171	Bacteria	Bacteroidetes	Bacteroidia	Flavobacteriales	Flavobacteriaceae	NS4 marine group
4172	Bacteria	Bacteroidetes	Bacteroidia	Flavobacteriales	Flavobacteriaceae	NS4 marine group
4173	Bacteria	Bacteroidetes	Bacteroidia	Flavobacteriales	Flavobacteriaceae	NS5 marine group
4174	Bacteria	Bacteroidetes	Bacteroidia	Flavobacteriales	Flavobacteriaceae	NS5 marine group
4180	Bacteria	Actinobacteria	Thermoleophilia	Solirubrobacterales	6714	6714_ge
4182	Bacteria	Bacteroidetes	Bacteroidia	Flavobacteriales	Flavobacteriaceae	Aquimarina
4188	Bacteria	Bacteroidetes	Bacteroidia	Flavobacteriales	Flavobacteriaceae	Aquimarina
4192	Bacteria	Proteobacteria	Gammaproteobacteria	Thiohalorhabdales	Thiohalorhabdaceae	Granulosicoccus
4193	Bacteria	Proteobacteria	Gammaproteobacteria	Thiohalorhabdales	Thiohalorhabdaceae	Granulosicoccus
4197	Bacteria	Proteobacteria	Gammaproteobacteria	Ectothiorhodospirales	Ectothiorhodospiraceae	Ectothiorhodospiraceae_ge
4198	Bacteria	Proteobacteria	Gammaproteobacteria	Ectothiorhodospirales	Ectothiorhodospiraceae	Ectothiorhodospiraceae_ge
4199	Bacteria	Proteobacteria	Gammaproteobacteria	Gammaproteobacteria Incertae Sedis	Gammaproteobacteria Incertae Sedis_fa	Marinicella
4200	Bacteria	Proteobacteria	Gammaproteobacteria	Gammaproteobacteria Incertae Sedis	Gammaproteobacteria Incertae Sedis_fa	Marinicella
4201	Bacteria	Proteobacteria	Gammaproteobacteria	Pseudomonadales	Moraxellaceae	Psychrobacter
4204	Bacteria	Proteobacteria	Gammaproteobacteria	Gammaproteobacteria Incertae Sedis	Gammaproteobacteria Incertae Sedis_fa	Marinicella
4211	Bacteria	Proteobacteria	Gammaproteobacteria	Thiohalorhabdales	Thiohalorhabdaceae	Granulosicoccus
4212	Bacteria	Proteobacteria	Gammaproteobacteria	Thiohalorhabdales	Thiohalorhabdaceae	Granulosicoccus
4213	Bacteria	Proteobacteria	Gammaproteobacteria	Thiohalorhabdales	Thiohalorhabdaceae	Granulosicoccus
4215	Bacteria	Proteobacteria	Gammaproteobacteria	Thiohalorhabdales	Thiohalorhabdaceae	Granulosicoccus
4219	Bacteria	Proteobacteria	Gammaproteobacteria	Thiohalorhabdales	Thiohalorhabdaceae	Granulosicoccus
4221	Bacteria	Proteobacteria	Gammaproteobacteria	Thiohalorhabdales	Thiohalorhabdaceae	Granulosicoccus
4225	Bacteria	Proteobacteria	Gammaproteobacteria	Thiohalorhabdales	Thiohalorhabdaceae	Granulosicoccus
4226	Bacteria	Proteobacteria	Gammaproteobacteria	Thiohalorhabdales	Thiohalorhabdaceae	Granulosicoccus
4227	Bacteria	Proteobacteria	Gammaproteobacteria	Thiohalorhabdales	Thiohalorhabdaceae	Granulosicoccus
4228	Bacteria	Proteobacteria	Gammaproteobacteria	Thiohalorhabdales	Thiohalorhabdaceae	Granulosicoccus
4229	Bacteria	Proteobacteria	Gammaproteobacteria	Thiohalorhabdales	Thiohalorhabdaceae	Granulosicoccus
4230	Bacteria	Proteobacteria	Gammaproteobacteria	Thiohalorhabdales	Thiohalorhabdaceae	Granulosicoccus
4231	Bacteria	Proteobacteria	Gammaproteobacteria	Thiohalorhabdales	Thiohalorhabdaceae	Granulosicoccus
4232	Bacteria	Proteobacteria	Gammaproteobacteria	Thiohalorhabdales	Thiohalorhabdaceae	Granulosicoccus
4236	Bacteria	Proteobacteria	Gammaproteobacteria	Thiohalorhabdales	Thiohalorhabdaceae	Granulosicoccus
4239	Bacteria	Proteobacteria	Gammaproteobacteria	Thiohalorhabdales	Thiohalorhabdaceae	Granulosicoccus
4240	Bacteria	Planctomycetes	Phycisphaerae	Phycisphaerales	Phycisphaeraceae	Phycisphaera
4241	Bacteria	Planctomycetes	Phycisphaerae	Phycisphaerales	Phycisphaeraceae	Phycisphaera
4256	Bacteria	Proteobacteria	Alphaproteobacteria	Rhodobacterales	Rhodobacteraceae	Octadecabacter
4257	Bacteria	Proteobacteria	Alphaproteobacteria	Rhodobacterales	Rhodobacteraceae	Octadecabacter
4258	Bacteria	Proteobacteria	Alphaproteobacteria	Rhodobacterales	Rhodobacteraceae	Rhodobacteraceae_ge
4259	Bacteria	Proteobacteria	Alphaproteobacteria	Rhodobacterales	Rhodobacteraceae	Loktanella
4264	Bacteria	Proteobacteria	Alphaproteobacteria	Rhodobacterales	Rhodobacteraceae	Pseudoruegeria
4265	Bacteria	Proteobacteria	Alphaproteobacteria	Rhodobacterales	Rhodobacteraceae	Planktomarina
4266	Bacteria	Proteobacteria	Alphaproteobacteria	Rhodobacterales	Rhodobacteraceae	Planktomarina
4269	Bacteria	Proteobacteria	Alphaproteobacteria	Rhodobacterales	Rhodobacteraceae	Octadecabacter
4270	Bacteria	Proteobacteria	Alphaproteobacteria	Rhodobacterales	Rhodobacteraceae	Octadecabacter
4272	Bacteria	Proteobacteria	Alphaproteobacteria	Rhodobacterales	Rhodobacteraceae	Amylibacter
4274	Bacteria	Proteobacteria	Alphaproteobacteria	Rhodobacterales	Rhodobacteraceae	Octadecabacter
4275	Bacteria	Proteobacteria	Alphaproteobacteria	Rhodobacterales	Rhodobacteraceae	Octadecabacter
4278	Bacteria	Proteobacteria	Alphaproteobacteria	Rhodobacterales	Rhodobacteraceae	Paenirhodobacter
4280	Bacteria	Proteobacteria	Alphaproteobacteria	Rhodobacterales	Rhodobacteraceae	Rhodobacteraceae_ge
4283	Bacteria	Proteobacteria	Alphaproteobacteria	Rhodobacterales	Rhodobacteraceae	Sulfitobacter
4284	Bacteria	Proteobacteria	Alphaproteobacteria	Rhodobacterales	Rhodobacteraceae	Sulfitobacter
4293	Bacteria	Proteobacteria	Gammaproteobacteria	Betaproteobacteriales	Burkholderiaceae	BurkholderiaCaballeroniaParaburkholderia
4294	Bacteria	Proteobacteria	Gammaproteobacteria	Betaproteobacteriales	Methylophilaceae	OM43 clade
4295	Bacteria	Proteobacteria	Gammaproteobacteria	Betaproteobacteriales	Methylophilaceae	Methylotenera
4298	Bacteria	Proteobacteria	Gammaproteobacteria	Betaproteobacteriales	Neisseriaceae	Kingella
4299	Bacteria	Proteobacteria	Gammaproteobacteria	Betaproteobacteriales	Methylophilaceae	OM43 clade
4302	Bacteria	Proteobacteria	Gammaproteobacteria	Betaproteobacteriales	Methylophilaceae	OM43 clade
4306	Bacteria	Proteobacteria	Gammaproteobacteria	Gammaproteobacteria Incertae Sedis	Gammaproteobacteria Incertae Sedis_fa	Marinicella
4314	Bacteria	Proteobacteria	Gammaproteobacteria	Gammaproteobacteria Incertae Sedis	Gammaproteobacteria Incertae Sedis_fa	Marinicella
4315	Bacteria	Proteobacteria	Gammaproteobacteria	Alteromonadales	Pseudoalteromonadaceae	Pseudoalteromonas
4317	Bacteria	Proteobacteria	Gammaproteobacteria	Alteromonadales	Alteromonadaceae	Alteromonas
4319	Bacteria	Proteobacteria	Gammaproteobacteria	Thiohalorhabdales	Thiohalorhabdaceae	Granulosicoccus
4322	Bacteria	Proteobacteria	Gammaproteobacteria	Gammaproteobacteria Incertae Sedis	Gammaproteobacteria Incertae Sedis_fa	Marinicella
4323	Bacteria	Proteobacteria	Gammaproteobacteria	Thiohalorhabdales	Thiohalorhabdaceae	Granulosicoccus
4325	Bacteria	Proteobacteria	Gammaproteobacteria	Thiohalorhabdales	Thiohalorhabdaceae	Granulosicoccus
4326	Bacteria	Proteobacteria	Gammaproteobacteria	Thiohalorhabdales	Thiohalorhabdaceae	Granulosicoccus
4327	Bacteria	Proteobacteria	Gammaproteobacteria	Betaproteobacteriales	Methylophilaceae	OM43 clade
4335	Bacteria	Proteobacteria	Gammaproteobacteria	Betaproteobacteriales	Methylophilaceae	OM43 clade
4336	Bacteria	Proteobacteria	Gammaproteobacteria	Betaproteobacteriales	Methylophilaceae	OM43 clade
4337	Bacteria	Proteobacteria	Gammaproteobacteria	Betaproteobacteriales	Methylophilaceae	OM43 clade
4338	Bacteria	Proteobacteria	Gammaproteobacteria	Betaproteobacteriales	Methylophilaceae	OM43 clade
4340	Bacteria	Tenericutes	Mollicutes	Mycoplasmatales	Mycoplasmataceae	Mycoplasmataceae_ge
4341	Bacteria	Proteobacteria	Gammaproteobacteria	Betaproteobacteriales	Methylophilaceae	OM43 clade
4345	Bacteria	Proteobacteria	Gammaproteobacteria	Betaproteobacteriales	Neisseriaceae	Neisseria
4348	Bacteria	Proteobacteria	Gammaproteobacteria	Betaproteobacteriales	Neisseriaceae	Neisseria
4349	Bacteria	Proteobacteria	Gammaproteobacteria	Betaproteobacteriales	Burkholderiaceae	Herminiimonas
4350	Bacteria	Proteobacteria	Gammaproteobacteria	Pasteurellales	Pasteurellaceae	Haemophilus
4351	Bacteria	Proteobacteria	Gammaproteobacteria	Betaproteobacteriales	Neisseriaceae	Neisseria
4357	Bacteria	Bacteroidetes	Bacteroidia	Flavobacteriales	NS7 marine group	NS7 marine group_ge
4358	Bacteria	Bacteroidetes	Bacteroidia	Flavobacteriales	NS7 marine group	NS7 marine group_ge
4360	Bacteria	Proteobacteria	Alphaproteobacteria	Rhodobacterales	Rhodobacteraceae	Octadecabacter
4362	Bacteria	Proteobacteria	Alphaproteobacteria	Rhodobacterales	Rhodobacteraceae	Rhodobacteraceae_ge
4363	Bacteria	Proteobacteria	Alphaproteobacteria	Rhodobacterales	Rhodobacteraceae	Sulfitobacter
4364	Bacteria	Proteobacteria	Alphaproteobacteria	Rhodobacterales	Rhodobacteraceae	Roseobacter
4365	Bacteria	Proteobacteria	Alphaproteobacteria	Rhodobacterales	Rhodobacteraceae	Sulfitobacter
4369	Bacteria	Proteobacteria	Deltaproteobacteria	Bdellovibrionales	Bacteriovoracaceae	Peredibacter
4370	Bacteria	Proteobacteria	Deltaproteobacteria	Bdellovibrionales	Bacteriovoracaceae	Peredibacter
4373	Bacteria	Proteobacteria	Deltaproteobacteria	Bdellovibrionales	Bacteriovoracaceae	Peredibacter
4374	Bacteria	Proteobacteria	Alphaproteobacteria	Rhodobacterales	Rhodobacteraceae	Loktanella
4377	Bacteria	Proteobacteria	Alphaproteobacteria	Rhodobacterales	Rhodobacteraceae	Amylibacter
4391	Bacteria	Bacteroidetes	Bacteroidia	Bacteroidales	Prevotellaceae	Prevotella
4392	Bacteria	Bacteroidetes	Bacteroidia	Bacteroidales	Prevotellaceae	Prevotella
4393	Bacteria	Bacteroidetes	Bacteroidia	Bacteroidales	Prevotellaceae	Prevotella 6
4410	Bacteria	Proteobacteria	Gammaproteobacteria	Thiohalorhabdales	Thiohalorhabdaceae	Granulosicoccus
4411	Bacteria	Proteobacteria	Gammaproteobacteria	Thiohalorhabdales	Thiohalorhabdaceae	Granulosicoccus
4412	Bacteria	Proteobacteria	Gammaproteobacteria	Thiohalorhabdales	Thiohalorhabdaceae	Granulosicoccus
4413	Bacteria	Proteobacteria	Gammaproteobacteria	Thiohalorhabdales	Thiohalorhabdaceae	Granulosicoccus
4414	Bacteria	Proteobacteria	Gammaproteobacteria	Thiohalorhabdales	Thiohalorhabdaceae	Granulosicoccus
4415	Bacteria	Proteobacteria	Gammaproteobacteria	Thiohalorhabdales	Thiohalorhabdaceae	Granulosicoccus
4416	Bacteria	Proteobacteria	Gammaproteobacteria	Thiohalorhabdales	Thiohalorhabdaceae	Granulosicoccus
4418	Bacteria	Proteobacteria	Gammaproteobacteria	Thiohalorhabdales	Thiohalorhabdaceae	Granulosicoccus
4419	Bacteria	Proteobacteria	Gammaproteobacteria	Thiohalorhabdales	Thiohalorhabdaceae	Granulosicoccus
4420	Bacteria	Proteobacteria	Gammaproteobacteria	Thiohalorhabdales	Thiohalorhabdaceae	Granulosicoccus
4425	Bacteria	Proteobacteria	Gammaproteobacteria	Thiohalorhabdales	Thiohalorhabdaceae	Granulosicoccus
4429	Bacteria	Proteobacteria	Gammaproteobacteria	Alteromonadales	Psychromonadaceae	Psychromonas
4430	Bacteria	Proteobacteria	Gammaproteobacteria	Alteromonadales	Psychromonadaceae	Psychromonas
4433	Bacteria	Proteobacteria	Gammaproteobacteria	Oceanospirillales	Saccharospirillaceae	Reinekea
4434	Bacteria	Firmicutes	Clostridia	Clostridiales	Family XII	Fusibacter
4435	Bacteria	Firmicutes	Clostridia	Clostridiales	Family XII	Fusibacter
4436	Bacteria	Firmicutes	Clostridia	Clostridiales	Family XII	Fusibacter
4438	Bacteria	Proteobacteria	Gammaproteobacteria	Oceanospirillales	Saccharospirillaceae	Reinekea
4439	Bacteria	Proteobacteria	Gammaproteobacteria	Oceanospirillales	Saccharospirillaceae	Reinekea
4442	Bacteria	Firmicutes	Clostridia	Clostridiales	Family XII	Fusibacter
4443	Bacteria	Firmicutes	Clostridia	Clostridiales	Family XII	Fusibacter
4444	Bacteria	Proteobacteria	Gammaproteobacteria	Oceanospirillales	Saccharospirillaceae	Reinekea
4445	Bacteria	Proteobacteria	Gammaproteobacteria	Oceanospirillales	Saccharospirillaceae	Reinekea
4448	Bacteria	Proteobacteria	Alphaproteobacteria	Rhodobacterales	Rhodobacteraceae	Octadecabacter
4451	Bacteria	Proteobacteria	Alphaproteobacteria	Rhodobacterales	Rhodobacteraceae	Paenirhodobacter
4455	Bacteria	Proteobacteria	Gammaproteobacteria	Betaproteobacteriales	Burkholderiaceae	BurkholderiaCaballeroniaParaburkholderia
4456	Bacteria	Proteobacteria	Gammaproteobacteria	Oceanospirillales	Marinomonadaceae	Marinomonas
4457	Bacteria	Proteobacteria	Gammaproteobacteria	Betaproteobacteriales	Burkholderiaceae	BurkholderiaCaballeroniaParaburkholderia
4462	Bacteria	Proteobacteria	Alphaproteobacteria	Rhodobacterales	Rhodobacteraceae	Octadecabacter
4464	Bacteria	Proteobacteria	Alphaproteobacteria	Rhodobacterales	Rhodobacteraceae	Octadecabacter
4465	Bacteria	Proteobacteria	Alphaproteobacteria	Rhodobacterales	Rhodobacteraceae	Octadecabacter
4466	Bacteria	Proteobacteria	Alphaproteobacteria	Rhodobacterales	Rhodobacteraceae	Octadecabacter
4467	Bacteria	Proteobacteria	Alphaproteobacteria	Rhodobacterales	Rhodobacteraceae	Octadecabacter
4469	Bacteria	Proteobacteria	Alphaproteobacteria	Rhodobacterales	Rhodobacteraceae	Octadecabacter
4470	Bacteria	Proteobacteria	Alphaproteobacteria	Rhodobacterales	Rhodobacteraceae	Octadecabacter
4472	Bacteria	Proteobacteria	Alphaproteobacteria	Rhodobacterales	Rhodobacteraceae	Paenirhodobacter
4475	Bacteria	Proteobacteria	Alphaproteobacteria	Rhodobacterales	Rhodobacteraceae	Octadecabacter
4476	Bacteria	Proteobacteria	Alphaproteobacteria	Rhodobacterales	Rhodobacteraceae	Octadecabacter
4479	Bacteria	Proteobacteria	Alphaproteobacteria	Rhodobacterales	Rhodobacteraceae	Octadecabacter
4480	Bacteria	Proteobacteria	Alphaproteobacteria	Rhodobacterales	Rhodobacteraceae	Rhodobacteraceae_ge
4481	Bacteria	Proteobacteria	Alphaproteobacteria	Rhodobacterales	Rhodobacteraceae	Loktanella
4482	Bacteria	Proteobacteria	Alphaproteobacteria	Rhodobacterales	Rhodobacteraceae	Rhodobacteraceae_ge
4485	Bacteria	Proteobacteria	Alphaproteobacteria	Rhodobacterales	Rhodobacteraceae	Octadecabacter
4493	Bacteria	Proteobacteria	Alphaproteobacteria	Rhodobacterales	Rhodobacteraceae	Octadecabacter
4498	Bacteria	Verrucomicrobia	Verrucomicrobiae	Verrucomicrobiales	DEV007	DEV007_ge
4499	Bacteria	Verrucomicrobia	Verrucomicrobiae	Verrucomicrobiales	DEV007	DEV007_ge
4503	Bacteria	Gemmatimonadetes	S0134 terrestrial group	S0134 terrestrial group_or	S0134 terrestrial group_or_fa	S0134 terrestrial group_or_fa_ge
4510	Bacteria	Firmicutes	Clostridia	Clostridiales	Ruminococcaceae	Faecalibacterium
4512	Bacteria	Firmicutes	Clostridia	Clostridiales	Ruminococcaceae	Faecalibacterium
4520	Bacteria	Proteobacteria	Gammaproteobacteria	Coxiellales	Coxiellaceae	Coxiella
4532	Bacteria	Planctomycetes	OM190	OM190_or	OM190_or_fa	OM190_or_fa_ge
4544	Bacteria	Kiritimatiellaeota	Kiritimatiellae	Kiritimatiellales	Kiritimatiellaceae	R76B128
4548	Bacteria	Actinobacteria	Actinobacteria	Corynebacteriales	Mycobacteriaceae	Mycobacterium
4549	Bacteria	Actinobacteria	Actinobacteria	Corynebacteriales	Mycobacteriaceae	Mycobacterium
4551	Bacteria	Actinobacteria	Actinobacteria	Propionibacteriales	Nocardioidaceae	Nocardioides
4560	Bacteria	Proteobacteria	Gammaproteobacteria	Cellvibrionales	Porticoccaceae	C1B045
4568	Bacteria	Proteobacteria	Gammaproteobacteria	Cellvibrionales	Porticoccaceae	C1B045
4569	Bacteria	Proteobacteria	Gammaproteobacteria	Cellvibrionales	Porticoccaceae	C1B045
4570	Bacteria	Proteobacteria	Gammaproteobacteria	Cellvibrionales	Porticoccaceae	C1B045
4582	Bacteria	Actinobacteria	Actinobacteria	Micrococcales	Brevibacteriaceae	Brevibacterium
4588	Bacteria	Bacteroidetes	Bacteroidia	Cytophagales	Hymenobacteraceae	Hymenobacter
4594	Bacteria	Proteobacteria	Gammaproteobacteria	Cellvibrionales	Porticoccaceae	C1B045
4598	Bacteria	Proteobacteria	Gammaproteobacteria	Alteromonadales	Alteromonadaceae	Paraglaciecola
4599	Bacteria	Verrucomicrobia	Verrucomicrobiae	Pedosphaerales	Pedosphaeraceae	Pedosphaeraceae_ge
4606	Bacteria	Proteobacteria	Gammaproteobacteria	Xanthomonadales	Xanthomonadaceae	Stenotrophomonas
4610	Bacteria	Proteobacteria	Gammaproteobacteria	Xanthomonadales	Xanthomonadaceae	Stenotrophomonas
4612	Bacteria	Proteobacteria	Gammaproteobacteria	Cellvibrionales	Porticoccaceae	C1B045
4615	Bacteria	Proteobacteria	Gammaproteobacteria	Cellvibrionales	Porticoccaceae	C1B045
4617	Bacteria	Acidobacteria	Holophagae	Holophagales	Holophagaceae	Geothrix
4620	Bacteria	Actinobacteria	Actinobacteria	Micrococcales	Microbacteriaceae	Candidatus Aquiluna
4626	Bacteria	Bacteroidetes	Bacteroidia	Cytophagales	Cyclobacteriaceae	Fulvivirga
4627	Bacteria	Bacteroidetes	Bacteroidia	Cytophagales	Cyclobacteriaceae	Fulvivirga
4632	Bacteria	Bacteroidetes	Bacteroidia	Flavobacteriales	Crocinitomicaceae	Crocinitomix
4634	Bacteria	Firmicutes	Bacilli	Bacillales	Family XI	Gemella
4637	Bacteria	Firmicutes	Bacilli	Bacillales	Family XI	Gemella
4639	Bacteria	Bacteroidetes	Bacteroidia	Cytophagales	Cyclobacteriaceae	Fulvivirga
4640	Bacteria	Bacteroidetes	Bacteroidia	Cytophagales	Cyclobacteriaceae	Cyclobacteriaceae_ge
4641	Bacteria	Bacteroidetes	Bacteroidia	Bacteroidales	Bacteroidetes BD22	Bacteroidetes BD22_ge
4643	Bacteria	Marinimicrobia (SAR406 clade)	Marinimicrobia (SAR406 clade)_cl	Marinimicrobia (SAR406 clade)_cl_or	Marinimicrobia (SAR406 clade)_cl_or_fa	Marinimicrobia (SAR406 clade)_cl_or_fa_ge
4662	Bacteria	Bacteroidetes	Bacteroidia	Chitinophagales	Saprospiraceae	Portibacter
4670	Bacteria	Bacteroidetes	Bacteroidia	Flavobacteriales	Crocinitomicaceae	Crocinitomix
4672	Bacteria	Bacteroidetes	Bacteroidia	Flavobacteriales	Crocinitomicaceae	Crocinitomix
4673	Bacteria	Bacteroidetes	Bacteroidia	Flavobacteriales	Crocinitomicaceae	Crocinitomix
4677	Bacteria	Bacteroidetes	Bacteroidia	Flavobacteriales	Crocinitomicaceae	Crocinitomix
4678	Bacteria	Firmicutes	Clostridia	Clostridiales	Lachnospiraceae	Lachnospiraceae_ge
4679	Bacteria	Bacteroidetes	Bacteroidia	Cytophagales	Cyclobacteriaceae	Cyclobacteriaceae_ge
4682	Bacteria	Bacteroidetes	Bacteroidia	Cytophagales	Cyclobacteriaceae	Reichenbachiella
4683	Bacteria	Bacteroidetes	Bacteroidia	Chitinophagales	Chitinophagales_fa	Chitinophagales_fa_ge
4684	Bacteria	Cyanobacteria	Oxyphotobacteria	Phormidesmiales	Phormidesmiaceae	Phormidesmis ANT.LACV5.1
4689	Bacteria	Cyanobacteria	Oxyphotobacteria	Phormidesmiales	Phormidesmiaceae	Phormidesmis ANT.LACV5.1
4695	Bacteria	Cyanobacteria	Oxyphotobacteria	Phormidesmiales	Phormidesmiaceae	Phormidesmis ANT.LACV5.1
4701	Bacteria	Proteobacteria	Deltaproteobacteria	Bdellovibrionales	Bdellovibrionaceae	OM27 clade
4719	Bacteria	Bacteroidetes	Bacteroidia	Bacteroidales	Marinifilaceae	Marinifilum
4733	Bacteria	Proteobacteria	Deltaproteobacteria	Desulfobacterales	Desulfobacteraceae	Desulfobacter
4734	Bacteria	Actinobacteria	Nitriliruptoria	Euzebyales	Euzebyaceae	Euzebyaceae_ge
4738	Bacteria	Firmicutes	Clostridia	Clostridiales	Lachnospiraceae	Blautia
4739	Bacteria	Firmicutes	Clostridia	Clostridiales	Lachnospiraceae	Tyzzerella 4
4741	Bacteria	Firmicutes	Clostridia	Clostridiales	Lachnospiraceae	Lachnospiraceae_ge
4743	Bacteria	Proteobacteria	Gammaproteobacteria	Thiomicrospirales	Thioglobaceae	SUP05 cluster
4744	Bacteria	Proteobacteria	Gammaproteobacteria	Thiomicrospirales	Thioglobaceae	SUP05 cluster
4753	Bacteria	Cyanobacteria	Oxyphotobacteria	Nostocales	Nostocaceae	Rivularia PCC7116
4759	Bacteria	Proteobacteria	Gammaproteobacteria	Thiomicrospirales	Thioglobaceae	SUP05 cluster
4760	Bacteria	Proteobacteria	Gammaproteobacteria	Thiomicrospirales	Thioglobaceae	SUP05 cluster
4762	Bacteria	Firmicutes	Clostridia	Clostridiales	Lachnospiraceae	Blautia
4763	Bacteria	Firmicutes	Clostridia	Clostridiales	Lachnospiraceae	Blautia
4767	Bacteria	Actinobacteria	Actinobacteria	Micrococcales	Micrococcaceae	Micrococcus
4771	Bacteria	Actinobacteria	Actinobacteria	Micrococcales	Micrococcaceae	Paenarthrobacter
4772	Bacteria	Verrucomicrobia	Verrucomicrobiae	Verrucomicrobiales	Rubritaleaceae	Persicirhabdus
4775	Bacteria	Verrucomicrobia	Verrucomicrobiae	Verrucomicrobiales	Rubritaleaceae	Persicirhabdus
4781	Bacteria	Verrucomicrobia	Verrucomicrobiae	Verrucomicrobiales	Rubritaleaceae	Persicirhabdus
4782	Bacteria	Verrucomicrobia	Verrucomicrobiae	Verrucomicrobiales	Rubritaleaceae	Rubritalea
4790	Bacteria	Proteobacteria	Gammaproteobacteria	Francisellales	Francisellaceae	Francisella
4792	Bacteria	Proteobacteria	Gammaproteobacteria	Thiomicrospirales	Thioglobaceae	SUP05 cluster
4802	Bacteria	Proteobacteria	Gammaproteobacteria	Thiomicrospirales	Thioglobaceae	SUP05 cluster
4803	Bacteria	Proteobacteria	Gammaproteobacteria	Thiomicrospirales	Thioglobaceae	SUP05 cluster
4804	Bacteria	Proteobacteria	Gammaproteobacteria	Thiomicrospirales	Thioglobaceae	SUP05 cluster
4805	Bacteria	Proteobacteria	Gammaproteobacteria	Thiomicrospirales	Thioglobaceae	SUP05 cluster
4811	Bacteria	Firmicutes	Clostridia	Clostridiales	Family XI	Ezakiella
4814	Bacteria	Proteobacteria	Alphaproteobacteria	Micavibrionales	Micavibrionaceae	Micavibrionaceae_ge
4819	Bacteria	Gemmatimonadetes	BD211 terrestrial group	BD211 terrestrial group_or	BD211 terrestrial group_or_fa	BD211 terrestrial group_or_fa_ge
4822	Bacteria	Bacteroidetes	Bacteroidia	Flavobacteriales	Crocinitomicaceae	Crocinitomix
4823	Bacteria	Bacteroidetes	Bacteroidia	Flavobacteriales	Crocinitomicaceae	Crocinitomix
4826	Bacteria	Proteobacteria	Gammaproteobacteria	Thiomicrospirales	Thioglobaceae	SUP05 cluster
4832	Bacteria	Bacteroidetes	Bacteroidia	Flavobacteriales	Crocinitomicaceae	Crocinitomix
4834	Bacteria	Actinobacteria	Actinobacteria	Micrococcales	Micrococcales_fa	Micrococcales_fa_ge
4835	Bacteria	Actinobacteria	Acidimicrobiia	Microtrichales	Microtrichaceae	Sva0996 marine group
4843	Bacteria	Actinobacteria	Acidimicrobiia	Microtrichales	Microtrichaceae	Microtrichaceae_ge
4855	Bacteria	Actinobacteria	Actinobacteria	Micrococcales	Dermacoccaceae	Kytococcus
4856	Bacteria	Proteobacteria	Deltaproteobacteria	Desulfobacterales	Desulfobacteraceae	Desulfobacteraceae_ge
4859	Bacteria	Actinobacteria	Actinobacteria	Micrococcales	Microbacteriaceae	ML602J51
4861	Bacteria	Actinobacteria	Actinobacteria	Micrococcales	Intrasporangiaceae	Oryzihumus
4862	Bacteria	Actinobacteria	Actinobacteria	Micrococcales	Microbacteriaceae	Pseudoclavibacter
4864	Bacteria	Actinobacteria	Actinobacteria	Micrococcales	Microbacteriaceae	Microbacteriaceae_ge
4865	Bacteria	Actinobacteria	Actinobacteria	Micrococcales	Demequinaceae	Demequina
4866	Bacteria	Actinobacteria	Actinobacteria	Micrococcales	Microbacteriaceae	Candidatus Aquiluna
4867	Bacteria	Actinobacteria	Actinobacteria	PeM15	PeM15_fa	PeM15_fa_ge
4868	Bacteria	Actinobacteria	Actinobacteria	Propionibacteriales	Nocardioidaceae	Nocardioides
4873	Bacteria	Actinobacteria	Actinobacteria	PeM15	PeM15_fa	PeM15_fa_ge
4878	Bacteria	Actinobacteria	Actinobacteria	Propionibacteriales	Nocardioidaceae	Nocardioides
4879	Bacteria	Actinobacteria	Actinobacteria	Micrococcales	Micrococcaceae	Micrococcaceae_ge
4880	Bacteria	Verrucomicrobia	Verrucomicrobiae	Pedosphaerales	Pedosphaeraceae	Pedosphaeraceae_ge
4881	Bacteria	Actinobacteria	Actinobacteria	Corynebacteriales	Corynebacteriaceae	Corynebacterium 1
4883	Bacteria	Actinobacteria	Actinobacteria	Propionibacteriales	Nocardioidaceae	Nocardioides
4884	Bacteria	Proteobacteria	Gammaproteobacteria	Alteromonadales	Alteromonadaceae	Paraglaciecola
4885	Bacteria	Proteobacteria	Gammaproteobacteria	Alteromonadales	Alteromonadaceae	Paraglaciecola
4886	Bacteria	Proteobacteria	Gammaproteobacteria	Alteromonadales	Alteromonadaceae	Paraglaciecola
4887	Bacteria	Proteobacteria	Gammaproteobacteria	Alteromonadales	Alteromonadaceae	Paraglaciecola
4889	Bacteria	Proteobacteria	Gammaproteobacteria	Alteromonadales	Alteromonadaceae	Paraglaciecola
4894	Bacteria	Proteobacteria	Gammaproteobacteria	Alteromonadales	Alteromonadaceae	Paraglaciecola
4898	Bacteria	Proteobacteria	Alphaproteobacteria	Caulobacterales	Hyphomonadaceae	Litorimonas
4900	Bacteria	Proteobacteria	Gammaproteobacteria	Alteromonadales	Alteromonadaceae	Paraglaciecola
4904	Bacteria	Proteobacteria	Gammaproteobacteria	Oceanospirillales	Halomonadaceae	Cobetia
4906	Bacteria	Verrucomicrobia	Verrucomicrobiae	Verrucomicrobiales	Rubritaleaceae	Roseibacillus
4907	Bacteria	Verrucomicrobia	Verrucomicrobiae	Verrucomicrobiales	Rubritaleaceae	Roseibacillus
4922	Bacteria	Verrucomicrobia	Verrucomicrobiae	Verrucomicrobiales	DEV007	DEV007_ge
4924	Bacteria	Verrucomicrobia	Verrucomicrobiae	Verrucomicrobiales	Rubritaleaceae	Luteolibacter
4925	Bacteria	Verrucomicrobia	Verrucomicrobiae	Verrucomicrobiales	Rubritaleaceae	Rubritalea
4929	Bacteria	Verrucomicrobia	Verrucomicrobiae	Verrucomicrobiales	Rubritaleaceae	Rubritalea
4931	Bacteria	Verrucomicrobia	Verrucomicrobiae	Verrucomicrobiales	Rubritaleaceae	Rubritalea
4932	Bacteria	Verrucomicrobia	Verrucomicrobiae	Verrucomicrobiales	Rubritaleaceae	Rubritalea
4934	Bacteria	Verrucomicrobia	Verrucomicrobiae	Verrucomicrobiales	Rubritaleaceae	Rubritalea
4938	Bacteria	Verrucomicrobia	Verrucomicrobiae	Verrucomicrobiales	Rubritaleaceae	Rubritalea
4944	Bacteria	Verrucomicrobia	Verrucomicrobiae	Verrucomicrobiales	Rubritaleaceae	Rubritalea
4945	Bacteria	Verrucomicrobia	Verrucomicrobiae	Verrucomicrobiales	Rubritaleaceae	Rubritalea
4951	Bacteria	Verrucomicrobia	Verrucomicrobiae	Verrucomicrobiales	Rubritaleaceae	Rubritalea
4953	Bacteria	Verrucomicrobia	Verrucomicrobiae	Verrucomicrobiales	Rubritaleaceae	Roseibacillus
4954	Bacteria	Verrucomicrobia	Verrucomicrobiae	Verrucomicrobiales	Rubritaleaceae	Roseibacillus
4961	Bacteria	Verrucomicrobia	Verrucomicrobiae	Verrucomicrobiales	Rubritaleaceae	Roseibacillus
4962	Bacteria	Verrucomicrobia	Verrucomicrobiae	Verrucomicrobiales	Rubritaleaceae	Roseibacillus
4967	Bacteria	Verrucomicrobia	Verrucomicrobiae	Verrucomicrobiales	Rubritaleaceae	Roseibacillus
4974	Bacteria	Verrucomicrobia	Verrucomicrobiae	Verrucomicrobiales	Rubritaleaceae	Roseibacillus
4977	Bacteria	Verrucomicrobia	Verrucomicrobiae	Verrucomicrobiales	Rubritaleaceae	Roseibacillus
4978	Bacteria	Verrucomicrobia	Verrucomicrobiae	Verrucomicrobiales	Rubritaleaceae	Roseibacillus
4979	Bacteria	Verrucomicrobia	Verrucomicrobiae	Verrucomicrobiales	Rubritaleaceae	Roseibacillus
4980	Bacteria	Verrucomicrobia	Verrucomicrobiae	Verrucomicrobiales	Rubritaleaceae	Roseibacillus
4981	Bacteria	Verrucomicrobia	Verrucomicrobiae	Verrucomicrobiales	Rubritaleaceae	Roseibacillus
4982	Bacteria	Verrucomicrobia	Verrucomicrobiae	Verrucomicrobiales	Rubritaleaceae	Roseibacillus
4983	Bacteria	Verrucomicrobia	Verrucomicrobiae	Verrucomicrobiales	Rubritaleaceae	Roseibacillus
4986	Bacteria	Verrucomicrobia	Verrucomicrobiae	Verrucomicrobiales	Rubritaleaceae	Roseibacillus
4987	Bacteria	Acidobacteria	Thermoanaerobaculia	Thermoanaerobaculales	Thermoanaerobaculaceae	Subgroup 10
4990	Bacteria	Verrucomicrobia	Verrucomicrobiae	Verrucomicrobiales	Rubritaleaceae	Roseibacillus
4991	Bacteria	Verrucomicrobia	Verrucomicrobiae	Verrucomicrobiales	Rubritaleaceae	Roseibacillus
4999	Bacteria	Proteobacteria	Deltaproteobacteria	Myxococcales	Polyangiaceae	Sorangium
5001	Bacteria	Acidobacteria	Thermoanaerobaculia	Thermoanaerobaculales	Thermoanaerobaculaceae	Subgroup 10
5004	Bacteria	DeinococcusThermus	Deinococci	Thermales	Thermaceae	Thermus
5010	Bacteria	Proteobacteria	Deltaproteobacteria	Desulfobacterales	Desulfobulbaceae	Desulfobulbaceae_ge
5011	Bacteria	Proteobacteria	Deltaproteobacteria	Desulfobacterales	Desulfobulbaceae	Desulfotalea
5014	Bacteria	Acidobacteria	Thermoanaerobaculia	Thermoanaerobaculales	Thermoanaerobaculaceae	Subgroup 10
5016	Bacteria	Proteobacteria	Gammaproteobacteria	Alteromonadales	Idiomarinaceae	Idiomarina
5017	Bacteria	Proteobacteria	Gammaproteobacteria	Oceanospirillales	Halomonadaceae	Cobetia
5019	Bacteria	Verrucomicrobia	Verrucomicrobiae	Verrucomicrobiales	DEV007	DEV007_ge
5022	Bacteria	Verrucomicrobia	Verrucomicrobiae	Verrucomicrobiales	DEV007	DEV007_ge
5033	Bacteria	Cyanobacteria	Oxyphotobacteria	Nostocales	Xenococcaceae	Pleurocapsa PCC7319
5036	Bacteria	Cyanobacteria	Oxyphotobacteria	Thermosynechococcales	Acaryochloridaceae	Acaryochloris MBIC11017
5041	Bacteria	Verrucomicrobia	Verrucomicrobiae	Verrucomicrobiales	Rubritaleaceae	Rubritalea
5048	Bacteria	Cyanobacteria	Oxyphotobacteria	Nostocales	Xenococcaceae	Pleurocapsa PCC7319
5055	Bacteria	Proteobacteria	Deltaproteobacteria	Myxococcales	Haliangiaceae	Haliangium
5067	Bacteria	Proteobacteria	Gammaproteobacteria	Oceanospirillales	Endozoicomonadaceae	Endozoicomonas
5069	Bacteria	Proteobacteria	Deltaproteobacteria	Myxococcales	Haliangiaceae	Haliangium
5070	Bacteria	Proteobacteria	Gammaproteobacteria	Oceanospirillales	Endozoicomonadaceae	Endozoicomonas
5071	Bacteria	Proteobacteria	Alphaproteobacteria	Puniceispirillales	Puniceispirillales_fa	Puniceispirillales_fa_ge
5073	Bacteria	Proteobacteria	Alphaproteobacteria	Rhodospirillales	Rhodopirillaceae	Defluviicoccus
5078	Bacteria	Proteobacteria	Alphaproteobacteria	Puniceispirillales	Puniceispirillales_fa	Puniceispirillales_fa_ge
5082	Bacteria	Firmicutes	Clostridia	Clostridiales	Ruminococcaceae	Ruminiclostridium
5088	Bacteria	Proteobacteria	Gammaproteobacteria	Oceanospirillales	Halomonadaceae	Cobetia
5089	Bacteria	Proteobacteria	Deltaproteobacteria	Myxococcales	Polyangiaceae	Polyangiaceae_ge
5090	Bacteria	Proteobacteria	Gammaproteobacteria	Oceanospirillales	Halomonadaceae	Cobetia
5091	Bacteria	Proteobacteria	Gammaproteobacteria	Oceanospirillales	Halomonadaceae	Cobetia
5092	Bacteria	Proteobacteria	Gammaproteobacteria	Oceanospirillales	Nitrincolaceae	Neptunomonas
5093	Bacteria	Proteobacteria	Deltaproteobacteria	Myxococcales	Nannocystaceae	Nannocystis
5094	Bacteria	Proteobacteria	Deltaproteobacteria	Myxococcales	Nannocystaceae	Nannocystis
5095	Bacteria	Proteobacteria	Deltaproteobacteria	Myxococcales	Nannocystaceae	Nannocystaceae_ge
5098	Bacteria	Proteobacteria	Deltaproteobacteria	Myxococcales	Nannocystaceae	Nannocystaceae_ge
5099	Bacteria	Proteobacteria	Deltaproteobacteria	Myxococcales	Nannocystaceae	Nannocystaceae_ge
5103	Bacteria	Proteobacteria	Deltaproteobacteria	Myxococcales	Nannocystaceae	Pseudenhygromyxa
5107	Bacteria	Proteobacteria	Deltaproteobacteria	Myxococcales	Nannocystaceae	Nannocystaceae_ge
5108	Bacteria	Proteobacteria	Deltaproteobacteria	Myxococcales	Nannocystaceae	Pseudenhygromyxa
5110	Bacteria	DeinococcusThermus	Deinococci	Deinococcales	Trueperaceae	Truepera
5111	Bacteria	Verrucomicrobia	Verrucomicrobiae	Verrucomicrobiales	Rubritaleaceae	Roseibacillus
5112	Bacteria	Verrucomicrobia	Verrucomicrobiae	Verrucomicrobiales	Rubritaleaceae	Roseibacillus
5113	Bacteria	Verrucomicrobia	Verrucomicrobiae	Verrucomicrobiales	Rubritaleaceae	Roseibacillus
5119	Bacteria	Verrucomicrobia	Verrucomicrobiae	Verrucomicrobiales	Rubritaleaceae	Rubritalea
5123	Bacteria	Proteobacteria	Deltaproteobacteria	Desulfobacterales	Desulfobulbaceae	Desulforhopalus
5125	Bacteria	Proteobacteria	Deltaproteobacteria	Desulfobacterales	Desulfobulbaceae	Desulforhopalus
5126	Bacteria	Proteobacteria	Alphaproteobacteria	Sneathiellales	Sneathiellaceae	Sneathiella
5127	Bacteria	Proteobacteria	Alphaproteobacteria	Thalassobaculales	Nisaeaceae	OM75 clade
5128	Bacteria	Proteobacteria	Deltaproteobacteria	Desulfobacterales	Desulfobulbaceae	Desulforhopalus
5132	Bacteria	Proteobacteria	Alphaproteobacteria	Rhodospirillales	Magnetospiraceae	Magnetospiraceae_ge
5138	Bacteria	Proteobacteria	Gammaproteobacteria	Oceanospirillales	Saccharospirillaceae	Reinekea
5139	Bacteria	Verrucomicrobia	Verrucomicrobiae	Opitutales	Opitutaceae	Alterococcus
5144	Bacteria	Verrucomicrobia	Verrucomicrobiae	Verrucomicrobiales	Rubritaleaceae	Roseibacillus
5145	Bacteria	Proteobacteria	Alphaproteobacteria	Rhodospirillales	Magnetospiraceae	Magnetospira
5157	Bacteria	Proteobacteria	Deltaproteobacteria	Desulfobacterales	Desulfobulbaceae	Desulforhopalus
5162	Bacteria	Acidobacteria	Thermoanaerobaculia	Thermoanaerobaculales	Thermoanaerobaculaceae	Subgroup 10
5163	Bacteria	Chloroflexi	GittGS136	GittGS136_or	GittGS136_or_fa	GittGS136_or_fa_ge
5164	Bacteria	Proteobacteria	Alphaproteobacteria	Puniceispirillales	Puniceispirillales Incertae Sedis	Constrictibacter
5165	Bacteria	Verrucomicrobia	Verrucomicrobiae	Verrucomicrobiales	Rubritaleaceae	Rubritalea
5166	Bacteria	Verrucomicrobia	Verrucomicrobiae	Verrucomicrobiales	Rubritaleaceae	Rubritalea
5170	Bacteria	Proteobacteria	Alphaproteobacteria	Puniceispirillales	Puniceispirillales Incertae Sedis	Constrictibacter
5174	Bacteria	Acidobacteria	Thermoanaerobaculia	Thermoanaerobaculales	Thermoanaerobaculaceae	Subgroup 10
5189	Bacteria	Proteobacteria	Deltaproteobacteria	Desulfobacterales	Desulfobulbaceae	Desulforhopalus
5191	Bacteria	Proteobacteria	Deltaproteobacteria	Desulfobacterales	Desulfobulbaceae	Desulfobulbaceae_ge
5192	Bacteria	Proteobacteria	Gammaproteobacteria	Pseudomonadales	Pseudomonadaceae	Pseudomonas
5193	Bacteria	Proteobacteria	Alphaproteobacteria	Tistrellales	Geminicoccaceae	Candidatus Alysiosphaera
5195	Bacteria	Bacteroidetes	Bacteroidia	Cytophagales	Microscillaceae	Microscillaceae_ge
5196	Bacteria	Proteobacteria	Deltaproteobacteria	Desulfobacterales	Desulfobulbaceae	Desulfobulbaceae_ge
5197	Bacteria	Proteobacteria	Alphaproteobacteria	Tistrellales	Geminicoccaceae	Candidatus Alysiosphaera
5233	Bacteria	Verrucomicrobia	Verrucomicrobiae	Verrucomicrobiales	Rubritaleaceae	Roseibacillus
5234	Bacteria	Verrucomicrobia	Verrucomicrobiae	Verrucomicrobiales	Rubritaleaceae	Luteolibacter
5239	Bacteria	Verrucomicrobia	Verrucomicrobiae	Verrucomicrobiales	Rubritaleaceae	Roseibacillus
5241	Bacteria	Verrucomicrobia	Verrucomicrobiae	Verrucomicrobiales	Rubritaleaceae	Roseibacillus
5242	Bacteria	Verrucomicrobia	Verrucomicrobiae	Verrucomicrobiales	Rubritaleaceae	Luteolibacter
5244	Bacteria	Verrucomicrobia	Verrucomicrobiae	Verrucomicrobiales	Rubritaleaceae	Luteolibacter
5245	Bacteria	Verrucomicrobia	Verrucomicrobiae	Verrucomicrobiales	Rubritaleaceae	Luteolibacter
5246	Bacteria	Verrucomicrobia	Verrucomicrobiae	Verrucomicrobiales	Rubritaleaceae	Luteolibacter
5249	Bacteria	Verrucomicrobia	Verrucomicrobiae	Verrucomicrobiales	Rubritaleaceae	Luteolibacter
5253	Bacteria	Verrucomicrobia	Verrucomicrobiae	Verrucomicrobiales	Rubritaleaceae	Luteolibacter
5255	Bacteria	Verrucomicrobia	Verrucomicrobiae	Verrucomicrobiales	Rubritaleaceae	Luteolibacter
5256	Bacteria	Verrucomicrobia	Verrucomicrobiae	Verrucomicrobiales	Rubritaleaceae	Luteolibacter
5257	Bacteria	Verrucomicrobia	Verrucomicrobiae	Verrucomicrobiales	Rubritaleaceae	Luteolibacter
5258	Bacteria	Verrucomicrobia	Verrucomicrobiae	Verrucomicrobiales	Rubritaleaceae	Luteolibacter
5259	Bacteria	Verrucomicrobia	Verrucomicrobiae	Verrucomicrobiales	Rubritaleaceae	Luteolibacter
5265	Bacteria	Proteobacteria	Gammaproteobacteria	KI89A clade	KI89A clade_fa	KI89A clade_fa_ge
5273	Bacteria	Proteobacteria	Alphaproteobacteria	Rickettsiales	Rickettsiales_fa	Rickettsiales_fa_ge
5279	Bacteria	Proteobacteria	Alphaproteobacteria	Rhodovibrionales	Kiloniellaceae	Pelagibius
5280	Bacteria	Proteobacteria	Alphaproteobacteria	Rhodovibrionales	Kiloniellaceae	Pelagibius
5283	Bacteria	Proteobacteria	Gammaproteobacteria	Coxiellales	Coxiellaceae	Coxiella
5284	Bacteria	Proteobacteria	Alphaproteobacteria	Sneathiellales	Sneathiellaceae	ATs344
5286	Bacteria	Proteobacteria	Alphaproteobacteria	Rhodospirillales	AEGEAN169 marine group	AEGEAN169 marine group_ge
5289	Bacteria	Proteobacteria	Gammaproteobacteria	EC3	EC3_fa	EC3_fa_ge
5290	Bacteria	Proteobacteria	Gammaproteobacteria	EC3	EC3_fa	EC3_fa_ge
5291	Bacteria	Proteobacteria	Gammaproteobacteria	Alteromonadales	Colwelliaceae	Thalassotalea
5294	Bacteria	Proteobacteria	Gammaproteobacteria	Alteromonadales	Colwelliaceae	Colwellia
5301	Bacteria	Proteobacteria	Deltaproteobacteria	Myxococcales	Sandaracinaceae	Sandaracinaceae_ge
5306	Bacteria	Proteobacteria	Gammaproteobacteria	Gammaproteobacteria_or	Gammaproteobacteria_or_fa	Gammaproteobacteria_or_fa_ge
5307	Bacteria	Proteobacteria	Gammaproteobacteria	Gammaproteobacteria_or	Gammaproteobacteria_or_fa	Gammaproteobacteria_or_fa_ge
5308	Bacteria	Proteobacteria	Gammaproteobacteria	Coxiellales	Coxiellaceae	Coxiella
5313	Bacteria	Proteobacteria	Alphaproteobacteria	Rhodospirillales	AEGEAN169 marine group	AEGEAN169 marine group_ge
5315	Bacteria	Proteobacteria	Alphaproteobacteria	Rhodospirillales	AEGEAN169 marine group	AEGEAN169 marine group_ge
5316	Bacteria	Proteobacteria	Gammaproteobacteria	Coxiellales	Coxiellaceae	Coxiella
5320	Bacteria	Proteobacteria	Gammaproteobacteria	Coxiellales	Coxiellaceae	Coxiella
5321	Bacteria	Proteobacteria	Gammaproteobacteria	Coxiellales	Coxiellaceae	Coxiella
5322	Bacteria	Proteobacteria	Gammaproteobacteria	Coxiellales	Coxiellaceae	Coxiella
5323	Bacteria	Actinobacteria	Acidimicrobiia	Microtrichales	Microtrichales_fa	Microtrichales_fa_ge
5326	Bacteria	Actinobacteria	Acidimicrobiia	Microtrichales	Microtrichales_fa	Microtrichales_fa_ge
5327	Bacteria	Bacteroidetes	Bacteroidia	Flavobacteriales	Flavobacteriaceae	Maribacter
5328	Bacteria	Bacteroidetes	Bacteroidia	Flavobacteriales	Flavobacteriaceae	Maribacter
5329	Bacteria	Bacteroidetes	Bacteroidia	Flavobacteriales	Flavobacteriaceae	Maribacter
5331	Bacteria	Bacteroidetes	Bacteroidia	Chitinophagales	Saprospiraceae	Saprospiraceae_ge
5337	Bacteria	Bacteroidetes	Rhodothermia	Rhodothermales	Rhodothermaceae	Rubricoccus
5338	Bacteria	Bacteroidetes	Rhodothermia	Rhodothermales	Rhodothermaceae	Rubrivirga
5339	Bacteria	Bacteroidetes	Rhodothermia	Rhodothermales	Rhodothermaceae	Rubrivirga
5342	Bacteria	Proteobacteria	Alphaproteobacteria	Micavibrionales	Micavibrionales_fa	Micavibrionales_fa_ge
5344	Bacteria	Bacteroidetes	Bacteroidia	Flavobacteriales	Crocinitomicaceae	Crocinitomicaceae_ge
5345	Bacteria	Bacteroidetes	Rhodothermia	Rhodothermales	Rhodothermaceae	Rubrivirga
5346	Bacteria	Bacteroidetes	Rhodothermia	Rhodothermales	Rhodothermaceae	Rubrivirga
5347	Bacteria	Bacteroidetes	Rhodothermia	Rhodothermales	Rhodothermaceae	Rubrivirga
5348	Bacteria	Bacteroidetes	Bacteroidia	Bacteroidales	Prolixibacteraceae	Draconibacterium
5350	Bacteria	Bacteroidetes	Bacteroidia	Bacteroidales	Prolixibacteraceae	Draconibacterium
5353	Bacteria	Bacteroidetes	Bacteroidia	Flavobacteriales	NS9 marine group	NS9 marine group_ge
5358	Bacteria	Bacteroidetes	Bacteroidia	Flavobacteriales	Cryomorphaceae	Cryomorphaceae_ge
5362	Bacteria	Bacteroidetes	Bacteroidia	Flavobacteriales	NS9 marine group	NS9 marine group_ge
5363	Bacteria	Bacteroidetes	Bacteroidia	Flavobacteriales	Flavobacteriaceae	Maribacter
5364	Bacteria	Bacteroidetes	Bacteroidia	Cytophagales	Cyclobacteriaceae	Marinoscillum
5369	Bacteria	Bacteroidetes	Bacteroidia	Flavobacteriales	Cryomorphaceae	Owenweeksia
5373	Bacteria	Bacteroidetes	Bacteroidia	Flavobacteriales	Flavobacteriaceae	Maribacter
5375	Bacteria	Bacteroidetes	Bacteroidia	Flavobacteriales	Flavobacteriaceae	Maribacter
5383	Bacteria	Bacteroidetes	Bacteroidia	Bacteroidales	Marinifilaceae	Marinifilum
5385	Bacteria	Bacteroidetes	Bacteroidia	Flavobacteriales	Crocinitomicaceae	Crocinitomicaceae_ge
5388	Bacteria	Bacteroidetes	Bacteroidia	Chitinophagales	Chitinophagaceae	Chitinophagaceae_ge
5390	Bacteria	Proteobacteria	Deltaproteobacteria	Myxococcales	P3OB42	P3OB42_ge
5397	Bacteria	Bacteroidetes	Bacteroidia	Flavobacteriales	Flavobacteriaceae	Flavobacteriaceae_ge
5398	Bacteria	Bacteroidetes	Bacteroidia	Flavobacteriales	Flavobacteriaceae	Maribacter
5400	Bacteria	Bacteroidetes	Bacteroidia	Chitinophagales	Chitinophagaceae	Terrimonas
5408	Bacteria	Bacteroidetes	Bacteroidia	Flavobacteriales	Flavobacteriaceae	Maribacter
5410	Bacteria	Bacteroidetes	Bacteroidia	Flavobacteriales	Flavobacteriaceae	Maribacter
5411	Bacteria	Bacteroidetes	Bacteroidia	Flavobacteriales	Flavobacteriaceae	Maribacter
5416	Bacteria	Bacteroidetes	Bacteroidia	Flavobacteriales	Flavobacteriaceae	Maribacter
5417	Bacteria	Bacteroidetes	Bacteroidia	Flavobacteriales	Flavobacteriaceae	Pricia
5418	Bacteria	Bacteroidetes	Bacteroidia	Flavobacteriales	Flavobacteriaceae	Pseudozobellia
5419	Bacteria	Bacteroidetes	Bacteroidia	Flavobacteriales	Flavobacteriaceae	Pseudozobellia
5420	Bacteria	Bacteroidetes	Bacteroidia	Flavobacteriales	Flavobacteriaceae	Pricia
5423	Bacteria	Bacteroidetes	Bacteroidia	Flavobacteriales	Flavobacteriaceae	Pseudozobellia
5425	Bacteria	Bacteroidetes	Bacteroidia	Flavobacteriales	Flavobacteriaceae	Pricia
5426	Bacteria	Bacteroidetes	Bacteroidia	Flavobacteriales	Flavobacteriaceae	Pricia
5427	Bacteria	Bacteroidetes	Bacteroidia	Flavobacteriales	Flavobacteriaceae	Flavobacteriaceae_ge
5429	Bacteria	Bacteroidetes	Bacteroidia	Flavobacteriales	Flavobacteriaceae	Maribacter
5435	Bacteria	Bacteroidetes	Bacteroidia	Flavobacteriales	Flavobacteriaceae	Flavobacteriaceae_ge
5440	Bacteria	Bacteroidetes	Bacteroidia	Bacteroidales	Marinifilaceae	Marinifilum
5441	Bacteria	Bacteroidetes	Rhodothermia	Rhodothermales	Rhodothermaceae	Rubrivirga
5454	Bacteria	Bacteroidetes	Bacteroidia	Flavobacteriales	Flavobacteriaceae	Pricia
5465	Bacteria	Bacteroidetes	Bacteroidia	Flavobacteriales	Flavobacteriaceae	Flavobacteriaceae_ge
5472	Bacteria	Bacteroidetes	Bacteroidia	Flavobacteriales	Flavobacteriaceae	Pseudozobellia
5477	Bacteria	Bacteroidetes	Bacteroidia	Chitinophagales	Saprospiraceae	Saprospiraceae_ge
5479	Bacteria	Bacteroidetes	Bacteroidia	Chitinophagales	Saprospiraceae	Saprospiraceae_ge
5482	Bacteria	Bacteroidetes	Bacteroidia	Chitinophagales	Chitinophagaceae	Flavitalea
5483	Bacteria	Bacteroidetes	Bacteroidia	Flavobacteriales	Flavobacteriaceae	Flavobacteriaceae_ge
5484	Bacteria	Bacteroidetes	Bacteroidia	Flavobacteriales	Flavobacteriaceae	Flavobacteriaceae_ge
5486	Bacteria	Bacteroidetes	Bacteroidia	Flavobacteriales	Flavobacteriaceae	Maribacter
5497	Bacteria	Firmicutes	Clostridia	Clostridiales	Ruminococcaceae	Fastidiosipila
5509	Bacteria	Proteobacteria	Deltaproteobacteria	Myxococcales	Sandaracinaceae	Sandaracinaceae_ge
5510	Bacteria	Bacteroidetes	Bacteroidia	Chitinophagales	Chitinophagaceae	Ferruginibacter
5512	Bacteria	Bacteroidetes	Bacteroidia	Cytophagales	Cyclobacteriaceae	Marinoscillum
5513	Bacteria	Bacteroidetes	Bacteroidia	Cytophagales	Cyclobacteriaceae	Marinoscillum
5516	Bacteria	Verrucomicrobia	Verrucomicrobiae	Verrucomicrobiales	DEV007	DEV007_ge
5522	Bacteria	Bacteroidetes	Bacteroidia	Bacteroidales	Marinifilaceae	Marinifilaceae_ge
5527	Bacteria	Verrucomicrobia	Verrucomicrobiae	Verrucomicrobiales	Rubritaleaceae	Rubritalea
5528	Bacteria	Verrucomicrobia	Verrucomicrobiae	Verrucomicrobiales	Rubritaleaceae	Rubritalea
5534	Bacteria	Bacteroidetes	Bacteroidia	Cytophagales	Cyclobacteriaceae	Reichenbachiella
5535	Bacteria	Bacteroidetes	Bacteroidia	Bacteroidales	Tannerellaceae	Parabacteroides
5536	Bacteria	Bacteroidetes	Bacteroidia	Bacteroidales	Porphyromonadaceae	Porphyromonas
5541	Bacteria	Bacteroidetes	Bacteroidia	Chitinophagales	Saprospiraceae	Saprospiraceae_ge
5542	Bacteria	Bacteroidetes	Bacteroidia	Chitinophagales	Saprospiraceae	Saprospiraceae_ge
5543	Bacteria	Bacteroidetes	Bacteroidia	Chitinophagales	Saprospiraceae	Saprospiraceae_ge
5545	Bacteria	Bacteroidetes	Bacteroidia	Chitinophagales	Saprospiraceae	Saprospiraceae_ge
5547	Bacteria	Bacteroidetes	Bacteroidia	Chitinophagales	Saprospiraceae	Saprospiraceae_ge
5552	Bacteria	Bacteroidetes	Bacteroidia	Chitinophagales	Saprospiraceae	Saprospiraceae_ge
5555	Bacteria	Bacteroidetes	Bacteroidia	Cytophagales	Amoebophilaceae	Candidatus Amoebophilus
5561	Bacteria	Verrucomicrobia	Verrucomicrobiae	Verrucomicrobiales	Rubritaleaceae	Luteolibacter
5563	Bacteria	Proteobacteria	Gammaproteobacteria	Cellvibrionales	Porticoccaceae	C1B045
5565	Bacteria	Proteobacteria	Gammaproteobacteria	Cellvibrionales	Porticoccaceae	C1B045
5575	Bacteria	Verrucomicrobia	Verrucomicrobiae	Verrucomicrobiales	Rubritaleaceae	Roseibacillus
5577	Bacteria	Verrucomicrobia	Verrucomicrobiae	Opitutales	Puniceicoccaceae	Lentimonas
5579	Bacteria	Actinobacteria	Actinobacteria	Micrococcales	Intrasporangiaceae	Ornithinicoccus
5591	Bacteria	Proteobacteria	Deltaproteobacteria	Myxococcales	BIrii41	BIrii41_ge
5592	Bacteria	Armatimonadetes	Armatimonadetes_cl	Armatimonadetes_cl_or	Armatimonadetes_cl_or_fa	Armatimonadetes_cl_or_fa_ge
5593	Bacteria	Proteobacteria	Gammaproteobacteria	Cellvibrionales	Porticoccaceae	C1B045
5603	Bacteria	Bacteroidetes	Bacteroidia	Bacteroidales	Dysgonomonadaceae	Proteiniphilum
5605	Bacteria	Bacteroidetes	Bacteroidia	Cytophagales	Cyclobacteriaceae	Reichenbachiella
5611	Bacteria	Bacteroidetes	Bacteroidia	Bacteroidales	Bacteroidetes BD22	Bacteroidetes BD22_ge
5614	Bacteria	Bacteroidetes	Bacteroidia	Cytophagales	Cyclobacteriaceae	Reichenbachiella
5620	Bacteria	Bacteroidetes	Bacteroidia	Chitinophagales	Saprospiraceae	Portibacter
5637	Bacteria	Bacteroidetes	Bacteroidia	Chitinophagales	Saprospiraceae	Portibacter
5638	Bacteria	Proteobacteria	Deltaproteobacteria	Myxococcales	P3OB42	P3OB42_ge
5641	Bacteria	Bacteroidetes	Bacteroidia	Cytophagales	Amoebophilaceae	Candidatus Amoebophilus
5644	Bacteria	Nitrospirae	Thermodesulfovibrionia	Thermodesulfovibrionia_or	Thermodesulfovibrionia_or_fa	Thermodesulfovibrionia_or_fa_ge
5647	Bacteria	Proteobacteria	Gammaproteobacteria	Betaproteobacteriales	Nitrosomonadaceae	IS44
5648	Bacteria	Proteobacteria	Gammaproteobacteria	Cellvibrionales	Spongiibacteraceae	Oceanicoccus
5653	Bacteria	Verrucomicrobia	Verrucomicrobiae	Verrucomicrobiales	Rubritaleaceae	Roseibacillus
5658	Bacteria	Proteobacteria	Gammaproteobacteria	Alteromonadales	Alteromonadaceae	Paraglaciecola
5660	Bacteria	Proteobacteria	Deltaproteobacteria	Bdellovibrionales	Bdellovibrionaceae	Bdellovibrio
5663	Bacteria	Proteobacteria	Deltaproteobacteria	Bdellovibrionales	Bdellovibrionaceae	Bdellovibrio
5665	Bacteria	Proteobacteria	Gammaproteobacteria	JTB23	JTB23_fa	JTB23_fa_ge
5671	Bacteria	Proteobacteria	Gammaproteobacteria	Cellvibrionales	Spongiibacteraceae	BD17 clade
5677	Bacteria	Bacteroidetes	Bacteroidia	Cytophagales	Cyclobacteriaceae	Marivirga
5691	Bacteria	Planctomycetes	OM190	OM190_or	OM190_or_fa	OM190_or_fa_ge
5701	Bacteria	Bacteroidetes	Bacteroidia	Chitinophagales	Saprospiraceae	Portibacter
5706	Bacteria	Planctomycetes	Planctomycetacia	Pirellulales	Pirellulaceae	Rubripirellula
5709	Bacteria	Firmicutes	Bacilli	Bacillales	Paenibacillaceae	Paenibacillaceae_ge
5711	Bacteria	Planctomycetes	Planctomycetacia	Pirellulales	Pirellulaceae	Rhodopirellula
5718	Bacteria	Proteobacteria	Deltaproteobacteria	Desulfovibrionales	Desulfovibrionaceae	Halodesulfovibrio
5721	Bacteria	Bacteroidetes	Bacteroidia	Chitinophagales	Saprospiraceae	Portibacter
5723	Bacteria	Proteobacteria	Alphaproteobacteria	Caulobacterales	Hyphomonadaceae	Litorimonas
5725	Bacteria	Proteobacteria	Alphaproteobacteria	Caulobacterales	Hyphomonadaceae	Litorimonas
5726	Bacteria	Proteobacteria	Alphaproteobacteria	Caulobacterales	Hyphomonadaceae	Litorimonas
5727	Bacteria	Proteobacteria	Alphaproteobacteria	Caulobacterales	Hyphomonadaceae	Litorimonas
5730	Bacteria	Proteobacteria	Alphaproteobacteria	Caulobacterales	Hyphomonadaceae	Litorimonas
5732	Bacteria	Proteobacteria	Alphaproteobacteria	Caulobacterales	Hyphomonadaceae	Litorimonas
5737	Bacteria	Proteobacteria	Alphaproteobacteria	Caulobacterales	Hyphomonadaceae	Litorimonas
5739	Bacteria	Proteobacteria	Alphaproteobacteria	Caulobacterales	Hyphomonadaceae	Litorimonas
5745	Bacteria	Proteobacteria	Alphaproteobacteria	Caulobacterales	Hyphomonadaceae	Litorimonas
5746	Bacteria	Proteobacteria	Alphaproteobacteria	Caulobacterales	Hyphomonadaceae	Litorimonas
5747	Bacteria	Proteobacteria	Alphaproteobacteria	Caulobacterales	Hyphomonadaceae	Litorimonas
5749	Bacteria	Proteobacteria	Alphaproteobacteria	Caulobacterales	Hyphomonadaceae	Litorimonas
5750	Bacteria	Proteobacteria	Alphaproteobacteria	Caulobacterales	Hyphomonadaceae	Litorimonas
5753	Bacteria	Proteobacteria	Alphaproteobacteria	Caulobacterales	Hyphomonadaceae	Litorimonas
5754	Bacteria	Bacteroidetes	Bacteroidia	Cytophagales	Cyclobacteriaceae	Ekhidna
5755	Bacteria	Proteobacteria	Alphaproteobacteria	Caulobacterales	Hyphomonadaceae	Litorimonas
5756	Bacteria	Proteobacteria	Alphaproteobacteria	Caulobacterales	Hyphomonadaceae	Litorimonas
5757	Bacteria	Proteobacteria	Alphaproteobacteria	Caulobacterales	Hyphomonadaceae	Litorimonas
5758	Bacteria	Proteobacteria	Alphaproteobacteria	Caulobacterales	Hyphomonadaceae	Litorimonas
5759	Bacteria	Bacteroidetes	Bacteroidia	Chitinophagales	Saprospiraceae	Saprospiraceae_ge
5760	Bacteria	Bacteroidetes	Bacteroidia	Chitinophagales	Saprospiraceae	Saprospiraceae_ge
5764	Bacteria	Bacteroidetes	Bacteroidia	Chitinophagales	Saprospiraceae	Saprospiraceae_ge
5765	Bacteria	Bacteroidetes	Bacteroidia	Chitinophagales	Saprospiraceae	Saprospiraceae_ge
5766	Bacteria	Bacteroidetes	Bacteroidia	Chitinophagales	Saprospiraceae	Rubidimonas
5767	Bacteria	Proteobacteria	Alphaproteobacteria	Caulobacterales	Hyphomonadaceae	Litorimonas
5772	Bacteria	Proteobacteria	Alphaproteobacteria	Caulobacterales	Hyphomonadaceae	Litorimonas
5773	Bacteria	Proteobacteria	Alphaproteobacteria	Parvibaculales	PS1 clade	PS1 clade_ge
5774	Bacteria	Proteobacteria	Alphaproteobacteria	Caulobacterales	Hyphomonadaceae	Litorimonas
5775	Bacteria	Proteobacteria	Alphaproteobacteria	Caulobacterales	Hyphomonadaceae	Litorimonas
5779	Bacteria	Bacteroidetes	Bacteroidia	Bacteroidales	Bacteroidetes BD22	Bacteroidetes BD22_ge
5791	Bacteria	Proteobacteria	Alphaproteobacteria	Caulobacterales	Hyphomonadaceae	Litorimonas
5792	Bacteria	Proteobacteria	Alphaproteobacteria	Caulobacterales	Hyphomonadaceae	Litorimonas
5796	Bacteria	Proteobacteria	Alphaproteobacteria	Caulobacterales	Hyphomonadaceae	Hellea
5797	Bacteria	Proteobacteria	Alphaproteobacteria	Rhizobiales	Methyloligellaceae	Methyloligellaceae_ge
5798	Bacteria	Proteobacteria	Alphaproteobacteria	Rhodovibrionales	Kiloniellaceae	Pelagibius
5813	Bacteria	Proteobacteria	Alphaproteobacteria	Caulobacterales	Hyphomonadaceae	Litorimonas
5816	Bacteria	Proteobacteria	Alphaproteobacteria	Caulobacterales	Hyphomonadaceae	Litorimonas
5817	Bacteria	Proteobacteria	Alphaproteobacteria	Caulobacterales	Hyphomonadaceae	Litorimonas
5818	Bacteria	Proteobacteria	Alphaproteobacteria	Caulobacterales	Hyphomonadaceae	Litorimonas
5819	Bacteria	Proteobacteria	Alphaproteobacteria	Caulobacterales	Hyphomonadaceae	Litorimonas
5820	Bacteria	Proteobacteria	Alphaproteobacteria	Caulobacterales	Hyphomonadaceae	Litorimonas
5821	Bacteria	Proteobacteria	Alphaproteobacteria	Caulobacterales	Hyphomonadaceae	Litorimonas
5822	Bacteria	Proteobacteria	Alphaproteobacteria	Caulobacterales	Hyphomonadaceae	Litorimonas
5823	Bacteria	Proteobacteria	Alphaproteobacteria	Caulobacterales	Hyphomonadaceae	Litorimonas
5844	Bacteria	Proteobacteria	Alphaproteobacteria	Rhodovibrionales	Kiloniellaceae	Pelagibius
5852	Bacteria	Proteobacteria	Alphaproteobacteria	Caulobacterales	Hyphomonadaceae	Robiginitomaculum
5853	Bacteria	Proteobacteria	Alphaproteobacteria	Caulobacterales	Hyphomonadaceae	Litorimonas
5854	Bacteria	Proteobacteria	Alphaproteobacteria	Caulobacterales	Hyphomonadaceae	Litorimonas
5855	Bacteria	Proteobacteria	Alphaproteobacteria	Caulobacterales	Hyphomonadaceae	Litorimonas
5856	Bacteria	Bacteroidetes	Bacteroidia	Chitinophagales	Saprospiraceae	Rubidimonas
5858	Bacteria	Bacteroidetes	Bacteroidia	Chitinophagales	Saprospiraceae	Saprospiraceae_ge
5860	Bacteria	Proteobacteria	Deltaproteobacteria	Myxococcales	Sandaracinaceae	Sandaracinaceae_ge
5862	Bacteria	Firmicutes	Clostridia	Clostridiales	Ruminococcaceae	Ruminococcaceae UCG014
5866	Bacteria	Proteobacteria	Alphaproteobacteria	Micavibrionales	Micavibrionaceae	Micavibrionaceae_ge
5868	Bacteria	Bacteroidetes	Bacteroidia	Chitinophagales	Chitinophagaceae	Taibaiella
5869	Bacteria	Bacteroidetes	Bacteroidia	Chitinophagales	Chitinophagaceae	Taibaiella
5871	Bacteria	Proteobacteria	Alphaproteobacteria	Caulobacterales	Hyphomonadaceae	Fretibacter
5876	Bacteria	Proteobacteria	Alphaproteobacteria	Caulobacterales	Hyphomonadaceae	Litorimonas
5881	Bacteria	Bacteroidetes	Bacteroidia	Bacteroidales	Bacteroidaceae	Bacteroides
5882	Bacteria	Bacteroidetes	Bacteroidia	Flavobacteriales	Flavobacteriaceae	Algitalea
5883	Bacteria	Bacteroidetes	Bacteroidia	Cytophagales	Cyclobacteriaceae	Ekhidna
5892	Bacteria	Bacteroidetes	Bacteroidia	Chitinophagales	Chitinophagaceae	Chitinophagaceae_ge
5893	Bacteria	Bacteroidetes	Bacteroidia	Chitinophagales	Chitinophagaceae	Chitinophagaceae_ge
5903	Bacteria	Bacteroidetes	Bacteroidia	Chitinophagales	Chitinophagaceae	Chitinophagaceae_ge
5907	Bacteria	Planctomycetes	BD711	BD711_or	BD711_or_fa	BD711_or_fa_ge
5909	Bacteria	Proteobacteria	Alphaproteobacteria	Caulobacterales	Hyphomonadaceae	Algimonas
5911	Bacteria	Proteobacteria	Alphaproteobacteria	Caulobacterales	Hyphomonadaceae	Algimonas
5916	Bacteria	Proteobacteria	Alphaproteobacteria	Caulobacterales	Hyphomonadaceae	Algimonas
5918	Bacteria	Proteobacteria	Alphaproteobacteria	Micavibrionales	Micavibrionaceae	Micavibrionaceae_ge
5920	Bacteria	Bacteroidetes	Bacteroidia	Bacteroidales	Marinifilaceae	Marinifilum
5921	Bacteria	Proteobacteria	Alphaproteobacteria	Caulobacterales	Hyphomonadaceae	Algimonas
5923	Bacteria	Proteobacteria	Alphaproteobacteria	Caulobacterales	Hyphomonadaceae	Hellea
5926	Bacteria	Proteobacteria	Alphaproteobacteria	Micavibrionales	Micavibrionaceae	Micavibrionaceae_ge
5928	Bacteria	Proteobacteria	Alphaproteobacteria	Caulobacterales	Hyphomonadaceae	Litorimonas
5929	Bacteria	Proteobacteria	Alphaproteobacteria	Caulobacterales	Hyphomonadaceae	Litorimonas
5931	Bacteria	Proteobacteria	Alphaproteobacteria	Caulobacterales	Hyphomonadaceae	Robiginitomaculum
5933	Bacteria	Proteobacteria	Alphaproteobacteria	Caulobacterales	Hyphomonadaceae	Litorimonas
5936	Bacteria	Bacteroidetes	Bacteroidia	Flavobacteriales	Crocinitomicaceae	Fluviicola
5938	Bacteria	Bacteroidetes	Bacteroidia	Flavobacteriales	Crocinitomicaceae	Fluviicola
5940	Bacteria	Bacteroidetes	Bacteroidia	Flavobacteriales	NS9 marine group	NS9 marine group_ge
5941	Bacteria	Bacteroidetes	Bacteroidia	Flavobacteriales	Flavobacteriaceae	Zobellia
5945	Bacteria	Bacteroidetes	Rhodothermia	Rhodothermales	Rhodothermaceae	Rhodothermaceae_ge
5948	Bacteria	Bacteroidetes	Rhodothermia	Rhodothermales	Rhodothermaceae	Rhodothermaceae_ge
5949	Bacteria	Bacteroidetes	Bacteroidia	Chitinophagales	Saprospiraceae	Saprospiraceae_ge
5950	Bacteria	Bacteroidetes	Bacteroidia	Bacteroidales	Bacteroidetes BD22	Bacteroidetes BD22_ge
5951	Bacteria	Bacteroidetes	Bacteroidia	Chitinophagales	Saprospiraceae	Saprospiraceae_ge
5953	Bacteria	Bacteroidetes	Bacteroidia	Chitinophagales	Saprospiraceae	Saprospiraceae_ge
5958	Bacteria	Bacteroidetes	Bacteroidia	Chitinophagales	Saprospiraceae	Saprospiraceae_ge
5962	Bacteria	Bacteroidetes	Bacteroidia	Chitinophagales	Saprospiraceae	Saprospiraceae_ge
5964	Bacteria	Bacteroidetes	Bacteroidia	Bacteroidales	Bacteroidetes BD22	Bacteroidetes BD22_ge
5965	Bacteria	Bacteroidetes	Bacteroidia	Chitinophagales	Saprospiraceae	Saprospiraceae_ge
5966	Bacteria	Bacteroidetes	Bacteroidia	Chitinophagales	Saprospiraceae	Saprospiraceae_ge
5974	Bacteria	Bacteroidetes	Bacteroidia	Flavobacteriales	NS9 marine group	NS9 marine group_ge
5987	Bacteria	Proteobacteria	Alphaproteobacteria	Kordiimonadales	Kordiimonadales_fa	Kordiimonadales_fa_ge
5988	Bacteria	Proteobacteria	Alphaproteobacteria	Micavibrionales	Micavibrionaceae	Micavibrionaceae_ge
5990	Bacteria	Proteobacteria	Alphaproteobacteria	Caulobacterales	Hyphomonadaceae	Litorimonas
6006	Bacteria	Proteobacteria	Alphaproteobacteria	Caulobacterales	Hyphomonadaceae	Hellea
6008	Bacteria	Proteobacteria	Alphaproteobacteria	Caulobacterales	Hyphomonadaceae	Litorimonas
6012	Bacteria	Proteobacteria	Alphaproteobacteria	Caulobacterales	Hyphomonadaceae	Robiginitomaculum
6014	Bacteria	Proteobacteria	Alphaproteobacteria	Caulobacterales	Hyphomonadaceae	Robiginitomaculum
6015	Bacteria	Proteobacteria	Alphaproteobacteria	Caulobacterales	Hyphomonadaceae	Litorimonas
6016	Bacteria	Proteobacteria	Alphaproteobacteria	Caulobacterales	Hyphomonadaceae	Litorimonas
6017	Bacteria	Proteobacteria	Alphaproteobacteria	Caulobacterales	Hyphomonadaceae	Litorimonas
6018	Bacteria	Proteobacteria	Alphaproteobacteria	Caulobacterales	Hyphomonadaceae	Litorimonas
6020	Bacteria	Proteobacteria	Alphaproteobacteria	Micavibrionales	Micavibrionales_fa	Micavibrionales_fa_ge
6028	Bacteria	Proteobacteria	Alphaproteobacteria	Caulobacterales	Hyphomonadaceae	Litorimonas
6029	Bacteria	Proteobacteria	Alphaproteobacteria	Micavibrionales	Micavibrionales_fa	Micavibrionales_fa_ge
6030	Bacteria	Proteobacteria	Alphaproteobacteria	Rhizobiales	Devosiaceae	Devosiaceae_ge
6032	Bacteria	Proteobacteria	Alphaproteobacteria	SAR11 clade	Clade IV	Clade IV_ge
6033	Bacteria	Proteobacteria	Alphaproteobacteria	Micavibrionales	Micavibrionaceae	Micavibrionaceae_ge
6049	Bacteria	Bacteroidetes	Bacteroidia	Chitinophagales	Saprospiraceae	Saprospiraceae_ge
6050	Bacteria	Lentisphaerae	Lentisphaeria	Lentisphaerales	Lentisphaeraceae	Lentisphaera
6052	Bacteria	Lentisphaerae	Lentisphaeria	Lentisphaerales	Lentisphaeraceae	Lentisphaera
6062	Bacteria	Actinobacteria	Acidimicrobiia	Microtrichales	Ilumatobacteraceae	Ilumatobacter
6065	Bacteria	Actinobacteria	Acidimicrobiia	Microtrichales	Microtrichaceae	Sva0996 marine group
6066	Bacteria	Actinobacteria	Acidimicrobiia	Microtrichales	Microtrichaceae	Sva0996 marine group
6067	Bacteria	Gemmatimonadetes	BD211 terrestrial group	BD211 terrestrial group_or	BD211 terrestrial group_or_fa	BD211 terrestrial group_or_fa_ge
6068	Bacteria	Actinobacteria	Acidimicrobiia	Microtrichales	Microtrichaceae	Sva0996 marine group
6069	Bacteria	Actinobacteria	Acidimicrobiia	Microtrichales	Microtrichaceae	Sva0996 marine group
6070	Bacteria	Actinobacteria	Acidimicrobiia	Microtrichales	Microtrichaceae	Sva0996 marine group
6072	Bacteria	Actinobacteria	Actinobacteria	Corynebacteriales	Corynebacteriaceae	Corynebacterium 1
6073	Bacteria	Actinobacteria	Actinobacteria	Corynebacteriales	Corynebacteriaceae	Corynebacterium 1
6077	Bacteria	Actinobacteria	Actinobacteria	Corynebacteriales	Corynebacteriaceae	Corynebacterium 1
6078	Bacteria	Actinobacteria	Actinobacteria	Corynebacteriales	Corynebacteriaceae	Corynebacterium 1
6079	Bacteria	Actinobacteria	Actinobacteria	Corynebacteriales	Corynebacteriaceae	Corynebacterium 1
6080	Bacteria	Actinobacteria	Actinobacteria	Corynebacteriales	Corynebacteriaceae	Corynebacterium 1
6081	Bacteria	Actinobacteria	Actinobacteria	Corynebacteriales	Corynebacteriaceae	Corynebacterium 1
6084	Bacteria	Actinobacteria	Actinobacteria	Corynebacteriales	Corynebacteriaceae	Corynebacterium 1
6085	Bacteria	Actinobacteria	Acidimicrobiia	Microtrichales	Microtrichaceae	Sva0996 marine group
6086	Bacteria	Actinobacteria	Acidimicrobiia	Microtrichales	Microtrichaceae	Sva0996 marine group
6094	Bacteria	Actinobacteria	Acidimicrobiia	Microtrichales	Microtrichaceae	Sva0996 marine group
6095	Bacteria	Actinobacteria	Acidimicrobiia	Microtrichales	Microtrichaceae	Sva0996 marine group
6102	Bacteria	Actinobacteria	Acidimicrobiia	Microtrichales	Microtrichaceae	Sva0996 marine group
6103	Bacteria	Actinobacteria	Acidimicrobiia	Microtrichales	Microtrichaceae	Microtrichaceae_ge
6104	Bacteria	Actinobacteria	Acidimicrobiia	Microtrichales	Microtrichaceae	Sva0996 marine group
6105	Bacteria	Actinobacteria	Acidimicrobiia	Microtrichales	Microtrichaceae	Sva0996 marine group
6106	Bacteria	Actinobacteria	Acidimicrobiia	Microtrichales	Microtrichaceae	Sva0996 marine group
6108	Bacteria	Actinobacteria	Acidimicrobiia	Microtrichales	Microtrichaceae	Sva0996 marine group
6115	Bacteria	Actinobacteria	Acidimicrobiia	Microtrichales	Microtrichaceae	Sva0996 marine group
6116	Bacteria	Actinobacteria	Acidimicrobiia	Microtrichales	Microtrichaceae	Sva0996 marine group
6117	Bacteria	Actinobacteria	Acidimicrobiia	Microtrichales	Microtrichaceae	Sva0996 marine group
6120	Bacteria	Actinobacteria	Acidimicrobiia	Microtrichales	Microtrichales_fa	Microtrichales_fa_ge
6122	Bacteria	Actinobacteria	Acidimicrobiia	Microtrichales	Microtrichaceae	Sva0996 marine group
6123	Bacteria	Actinobacteria	Acidimicrobiia	IMCC26256	IMCC26256_fa	IMCC26256_fa_ge
6125	Bacteria	Actinobacteria	Acidimicrobiia	Microtrichales	Microtrichaceae	Sva0996 marine group
6132	Bacteria	Actinobacteria	Acidimicrobiia	Microtrichales	Microtrichaceae	Sva0996 marine group
6136	Bacteria	Actinobacteria	Acidimicrobiia	Microtrichales	Microtrichaceae	Sva0996 marine group
6143	Bacteria	Actinobacteria	Acidimicrobiia	Microtrichales	Iamiaceae	Iamia
6148	Bacteria	Proteobacteria	Gammaproteobacteria	Alteromonadales	Pseudoalteromonadaceae	Pseudoalteromonas
6149	Bacteria	Proteobacteria	Gammaproteobacteria	Alteromonadales	Pseudoalteromonadaceae	Pseudoalteromonas
6150	Bacteria	Proteobacteria	Gammaproteobacteria	Alteromonadales	Pseudoalteromonadaceae	Pseudoalteromonas
6152	Bacteria	Actinobacteria	Coriobacteriia	Coriobacteriales	Eggerthellaceae	DNF00809
6153	Bacteria	Proteobacteria	Gammaproteobacteria	Thiohalorhabdales	Thiohalorhabdaceae	Granulosicoccus
6155	Bacteria	Proteobacteria	Gammaproteobacteria	Thiohalorhabdales	Thiohalorhabdaceae	Granulosicoccus
6158	Bacteria	Epsilonbacteraeota	Campylobacteria	Campylobacterales	Arcobacteraceae	Arcobacter
6159	Bacteria	Epsilonbacteraeota	Campylobacteria	Campylobacterales	Arcobacteraceae	Arcobacter
6164	Bacteria	Proteobacteria	Gammaproteobacteria	Thiohalorhabdales	Thiohalorhabdaceae	Granulosicoccus
6169	Bacteria	Proteobacteria	Gammaproteobacteria	Thiohalorhabdales	Thiohalorhabdaceae	Granulosicoccus
6170	Bacteria	Proteobacteria	Gammaproteobacteria	Oceanospirillales	Saccharospirillaceae	Reinekea
6172	Bacteria	Proteobacteria	Deltaproteobacteria	NB1j	NB1j_fa	NB1j_fa_ge
6174	Bacteria	Proteobacteria	Alphaproteobacteria	Reyranellales	Reyranellaceae	Reyranella
6178	Bacteria	Proteobacteria	Alphaproteobacteria	Micavibrionales	Micavibrionales_fa	Micavibrionales_fa_ge
6183	Bacteria	Verrucomicrobia	Verrucomicrobiae	Verrucomicrobiales	DEV007	DEV007_ge
6185	Bacteria	Proteobacteria	Gammaproteobacteria	Cellvibrionales	Porticoccaceae	SAR92 clade
6187	Bacteria	Proteobacteria	Gammaproteobacteria	Cellvibrionales	Porticoccaceae	SAR92 clade
6190	Bacteria	Proteobacteria	Gammaproteobacteria	Cellvibrionales	Porticoccaceae	SAR92 clade
6194	Bacteria	Proteobacteria	Gammaproteobacteria	Cellvibrionales	Porticoccaceae	SAR92 clade
6196	Bacteria	Proteobacteria	Gammaproteobacteria	Cellvibrionales	Porticoccaceae	SAR92 clade
6199	Bacteria	Proteobacteria	Gammaproteobacteria	Legionellales	Legionellaceae	Legionellaceae_ge
6200	Bacteria	Proteobacteria	Gammaproteobacteria	Cellvibrionales	Porticoccaceae	SAR92 clade
6201	Bacteria	Proteobacteria	Gammaproteobacteria	Cellvibrionales	Porticoccaceae	SAR92 clade
6203	Bacteria	Proteobacteria	Gammaproteobacteria	Oceanospirillales	Marinomonadaceae	Marinomonas
6204	Bacteria	Proteobacteria	Gammaproteobacteria	Oceanospirillales	Marinomonadaceae	Marinomonas
6213	Bacteria	Proteobacteria	Gammaproteobacteria	Alteromonadales	Marinobacteraceae	Marinobacter
6219	Bacteria	Proteobacteria	Gammaproteobacteria	Oceanospirillales	Marinomonadaceae	Marinomonas
6220	Bacteria	Proteobacteria	Gammaproteobacteria	Oceanospirillales	Marinomonadaceae	Marinomonas
6221	Bacteria	Proteobacteria	Gammaproteobacteria	Oceanospirillales	Marinomonadaceae	Marinomonas
6222	Bacteria	Proteobacteria	Gammaproteobacteria	Oceanospirillales	Marinomonadaceae	Marinomonas
6225	Bacteria	Cyanobacteria	Melainabacteria	Obscuribacterales	Obscuribacterales_fa	Obscuribacterales_fa_ge
6228	Bacteria	Proteobacteria	Gammaproteobacteria	KI89A clade	KI89A clade_fa	KI89A clade_fa_ge
6229	Bacteria	Proteobacteria	Gammaproteobacteria	KI89A clade	KI89A clade_fa	KI89A clade_fa_ge
6230	Bacteria	Proteobacteria	Gammaproteobacteria	KI89A clade	KI89A clade_fa	KI89A clade_fa_ge
6231	Bacteria	Proteobacteria	Gammaproteobacteria	KI89A clade	KI89A clade_fa	KI89A clade_fa_ge
6232	Bacteria	Proteobacteria	Gammaproteobacteria	KI89A clade	KI89A clade_fa	KI89A clade_fa_ge
6238	Bacteria	Proteobacteria	Gammaproteobacteria	Oceanospirillales	Halomonadaceae	Halomonas
6239	Bacteria	Proteobacteria	Gammaproteobacteria	Cellvibrionales	Cellvibrionaceae	Candidatus Endobugula
6242	Bacteria	Proteobacteria	Gammaproteobacteria	Cellvibrionales	Cellvibrionaceae	Candidatus Endobugula
6246	Bacteria	Firmicutes	Clostridia	Thermoanaerobacterales	Family III	Tepidanaerobacter
6251	Bacteria	Proteobacteria	Gammaproteobacteria	Oceanospirillales	Marinomonadaceae	Marinomonas
6252	Bacteria	Proteobacteria	Gammaproteobacteria	Oceanospirillales	Marinomonadaceae	Marinomonas
6254	Bacteria	Proteobacteria	Gammaproteobacteria	Oceanospirillales	Marinomonadaceae	Marinomonas
6255	Bacteria	Proteobacteria	Deltaproteobacteria	Myxococcales	Haliangiaceae	Haliangium
6256	Bacteria	Proteobacteria	Deltaproteobacteria	Myxococcales	Haliangiaceae	Haliangium
6267	Bacteria	Proteobacteria	Deltaproteobacteria	Myxococcales	Haliangiaceae	Haliangium
6270	Bacteria	Fusobacteria	Fusobacteriia	Fusobacteriales	Leptotrichiaceae	Leptotrichiaceae_ge
6271	Bacteria	Proteobacteria	Deltaproteobacteria	Myxococcales	Haliangiaceae	Haliangium
6272	Bacteria	Proteobacteria	Deltaproteobacteria	Myxococcales	Haliangiaceae	Haliangium
6273	Bacteria	Proteobacteria	Deltaproteobacteria	Myxococcales	Haliangiaceae	Haliangium
6281	Bacteria	Verrucomicrobia	Verrucomicrobiae	Verrucomicrobiales	DEV007	DEV007_ge
6283	Bacteria	Verrucomicrobia	Verrucomicrobiae	Verrucomicrobiales	DEV007	DEV007_ge
6293	Bacteria	Proteobacteria	Gammaproteobacteria	Oceanospirillales	Hahellaceae	Hahella
6294	Bacteria	Proteobacteria	Alphaproteobacteria	Rhodospirillales	Rhodospirillales_fa	Rhodospirillales_fa_ge
6297	Bacteria	DeinococcusThermus	Deinococci	Deinococcales	Trueperaceae	Truepera
6299	Bacteria	Proteobacteria	Gammaproteobacteria	Oceanospirillales	Saccharospirillaceae	Reinekea
6300	Bacteria	Proteobacteria	Gammaproteobacteria	Oceanospirillales	Saccharospirillaceae	Reinekea
6303	Bacteria	Proteobacteria	Gammaproteobacteria	Oceanospirillales	Saccharospirillaceae	Reinekea
6304	Bacteria	Proteobacteria	Gammaproteobacteria	Oceanospirillales	Saccharospirillaceae	Reinekea
6305	Bacteria	Proteobacteria	Gammaproteobacteria	Betaproteobacteriales	Burkholderiaceae	BurkholderiaCaballeroniaParaburkholderia
6311	Bacteria	Proteobacteria	Alphaproteobacteria	Sneathiellales	Sneathiellaceae	Sneathiella
6313	Bacteria	Proteobacteria	Gammaproteobacteria	Oceanospirillales	Hahellaceae	Hahella
6315	Bacteria	Proteobacteria	Deltaproteobacteria	Myxococcales	Nannocystaceae	Nannocystis
6325	Bacteria	Proteobacteria	Alphaproteobacteria	Puniceispirillales	SAR116 clade	SAR116 clade_ge
6326	Bacteria	Proteobacteria	Alphaproteobacteria	Puniceispirillales	SAR116 clade	SAR116 clade_ge
6327	Bacteria	Proteobacteria	Alphaproteobacteria	Puniceispirillales	SAR116 clade	SAR116 clade_ge
6328	Bacteria	Proteobacteria	Alphaproteobacteria	Puniceispirillales	SAR116 clade	SAR116 clade_ge
6329	Bacteria	Proteobacteria	Alphaproteobacteria	Puniceispirillales	SAR116 clade	SAR116 clade_ge
6330	Bacteria	Proteobacteria	Alphaproteobacteria	Puniceispirillales	SAR116 clade	SAR116 clade_ge
6331	Bacteria	Proteobacteria	Alphaproteobacteria	Puniceispirillales	SAR116 clade	SAR116 clade_ge
6332	Bacteria	Proteobacteria	Alphaproteobacteria	Puniceispirillales	SAR116 clade	SAR116 clade_ge
6333	Bacteria	Proteobacteria	Alphaproteobacteria	Puniceispirillales	SAR116 clade	SAR116 clade_ge
6336	Bacteria	Proteobacteria	Gammaproteobacteria	R7C24	R7C24_fa	R7C24_fa_ge
6346	Bacteria	Proteobacteria	Alphaproteobacteria	Puniceispirillales	SAR116 clade	SAR116 clade_ge
6347	Bacteria	Proteobacteria	Alphaproteobacteria	Puniceispirillales	SAR116 clade	SAR116 clade_ge
6353	Bacteria	Proteobacteria	Deltaproteobacteria	Myxococcales	Haliangiaceae	Haliangium
6355	Bacteria	Proteobacteria	Alphaproteobacteria	Rhodospirillales	Magnetospiraceae	Magnetospiraceae_ge
6359	Bacteria	Proteobacteria	Deltaproteobacteria	Myxococcales	Haliangiaceae	Haliangium
6360	Bacteria	Proteobacteria	Alphaproteobacteria	Rhodospirillales	Magnetospiraceae	Magnetospiraceae_ge
6362	Bacteria	Proteobacteria	Deltaproteobacteria	Myxococcales	Haliangiaceae	Haliangium
6363	Bacteria	Proteobacteria	Gammaproteobacteria	Cellvibrionales	Cellvibrionaceae	Candidatus Endobugula
6364	Bacteria	Proteobacteria	Deltaproteobacteria	Myxococcales	Haliangiaceae	Haliangium
6366	Bacteria	Proteobacteria	Gammaproteobacteria	Oceanospirillales	Marinomonadaceae	Marinomonas
6368	Bacteria	Verrucomicrobia	Verrucomicrobiae	Verrucomicrobiales	Rubritaleaceae	Persicirhabdus
6369	Bacteria	Verrucomicrobia	Verrucomicrobiae	Verrucomicrobiales	Rubritaleaceae	Persicirhabdus
6377	Bacteria	Verrucomicrobia	Verrucomicrobiae	Verrucomicrobiales	Rubritaleaceae	Persicirhabdus
6378	Bacteria	Actinobacteria	Actinobacteria	Bifidobacteriales	Bifidobacteriaceae	Gardnerella
6390	Bacteria	Proteobacteria	Gammaproteobacteria	Oceanospirillales	Marinomonadaceae	Marinomonas
6393	Bacteria	Proteobacteria	Gammaproteobacteria	Oceanospirillales	Marinomonadaceae	Marinomonas
6397	Bacteria	Proteobacteria	Gammaproteobacteria	Pseudomonadales	Pseudomonadaceae	Pseudomonas
6402	Bacteria	Proteobacteria	Gammaproteobacteria	Oceanospirillales	Marinomonadaceae	Marinomonas
6403	Bacteria	Proteobacteria	Gammaproteobacteria	Xanthomonadales	Xanthomonadaceae	Lysobacter
6405	Bacteria	Proteobacteria	Gammaproteobacteria	Oceanospirillales	Marinomonadaceae	Marinomonas
6411	Bacteria	Proteobacteria	Gammaproteobacteria	Oceanospirillales	Marinomonadaceae	Marinomonas
6412	Bacteria	Proteobacteria	Gammaproteobacteria	Oceanospirillales	Marinomonadaceae	Marinomonas
6413	Bacteria	Proteobacteria	Gammaproteobacteria	Oceanospirillales	Marinomonadaceae	Marinomonas
6414	Bacteria	Proteobacteria	Gammaproteobacteria	Xanthomonadales	Xanthomonadaceae	Stenotrophomonas
6415	Bacteria	Proteobacteria	Gammaproteobacteria	Oceanospirillales	Marinomonadaceae	Marinomonas
6416	Bacteria	Proteobacteria	Gammaproteobacteria	Pseudomonadales	Pseudomonadaceae	Pseudomonas
6417	Bacteria	Proteobacteria	Gammaproteobacteria	Oceanospirillales	Marinomonadaceae	Marinomonas
6418	Bacteria	Proteobacteria	Gammaproteobacteria	Oceanospirillales	Marinomonadaceae	Marinomonas
6419	Bacteria	Proteobacteria	Gammaproteobacteria	Thiotrichales	Thiotrichaceae	Thiothrix
6423	Bacteria	Elusimicrobia	Lineage IIc	Lineage IIc_or	Lineage IIc_or_fa	Lineage IIc_or_fa_ge
6429	Bacteria	Proteobacteria	Gammaproteobacteria	Thiotrichales	Thiotrichaceae	Thiothrix
6436	Bacteria	Proteobacteria	Gammaproteobacteria	Oceanospirillales	Saccharospirillaceae	Saccharospirillaceae_ge
6462	Bacteria	Verrucomicrobia	Verrucomicrobiae	Verrucomicrobiales	DEV007	DEV007_ge
6467	Bacteria	Verrucomicrobia	Verrucomicrobiae	Verrucomicrobiales	Rubritaleaceae	Rubritalea
6468	Bacteria	Verrucomicrobia	Verrucomicrobiae	Verrucomicrobiales	DEV007	DEV007_ge
6474	Bacteria	DeinococcusThermus	Deinococci	Deinococcales	Trueperaceae	Truepera
6480	Bacteria	Proteobacteria	Alphaproteobacteria	Rhodospirillales	Magnetospiraceae	Magnetospiraceae_ge
6492	Bacteria	Proteobacteria	Deltaproteobacteria	Desulfobacterales	Desulfobulbaceae	Desulfobulbaceae_ge
6493	Bacteria	Proteobacteria	Deltaproteobacteria	Desulfobacterales	Desulfobulbaceae	SEEPSRB4
6496	Bacteria	Proteobacteria	Gammaproteobacteria	Oceanospirillales	Saccharospirillaceae	Reinekea
6501	Bacteria	Proteobacteria	Gammaproteobacteria	Oceanospirillales	Saccharospirillaceae	Saccharospirillaceae_ge
6507	Bacteria	Cyanobacteria	Oxyphotobacteria	Nostocales	Xenococcaceae	Pleurocapsa PCC7319
6508	Bacteria	Cyanobacteria	Oxyphotobacteria	Nostocales	Xenococcaceae	Chroococcidiopsis PCC6712
6509	Bacteria	Proteobacteria	Alphaproteobacteria	Alphaproteobacteria_or	Alphaproteobacteria_or_fa	Alphaproteobacteria_or_fa_ge
6511	Bacteria	Proteobacteria	Alphaproteobacteria	Alphaproteobacteria_or	Alphaproteobacteria_or_fa	Alphaproteobacteria_or_fa_ge
6512	Bacteria	Proteobacteria	Deltaproteobacteria	Myxococcales	VHSB470	VHSB470_ge
6515	Bacteria	Proteobacteria	Gammaproteobacteria	Alteromonadales	Colwelliaceae	Colwellia
6523	Bacteria	Proteobacteria	Gammaproteobacteria	Alteromonadales	Colwelliaceae	Thalassotalea
6525	Bacteria	Proteobacteria	Gammaproteobacteria	Alteromonadales	Colwelliaceae	Colwellia
6528	Bacteria	Proteobacteria	Gammaproteobacteria	Alteromonadales	Colwelliaceae	Colwellia
6529	Bacteria	Proteobacteria	Gammaproteobacteria	Alteromonadales	Colwelliaceae	Colwellia
6530	Bacteria	Proteobacteria	Gammaproteobacteria	Alteromonadales	Colwelliaceae	Colwellia
6531	Bacteria	Proteobacteria	Gammaproteobacteria	Alteromonadales	Colwelliaceae	Thalassotalea
6533	Bacteria	Proteobacteria	Gammaproteobacteria	Alteromonadales	Pseudoalteromonadaceae	Pseudoalteromonas
6534	Bacteria	Proteobacteria	Gammaproteobacteria	Alteromonadales	Pseudoalteromonadaceae	Pseudoalteromonas
6535	Bacteria	Planctomycetes	Planctomycetacia	Pirellulales	Pirellulaceae	Blastopirellula
6537	Bacteria	Planctomycetes	Planctomycetacia	Pirellulales	Pirellulaceae	Blastopirellula
6538	Bacteria	Proteobacteria	Gammaproteobacteria	Betaproteobacteriales	Nitrosomonadaceae	Nitrosomonas
6539	Bacteria	Proteobacteria	Gammaproteobacteria	Betaproteobacteriales	Nitrosomonadaceae	Nitrosomonas
6540	Bacteria	Proteobacteria	Gammaproteobacteria	Betaproteobacteriales	Nitrosomonadaceae	Nitrosomonas
6543	Bacteria	Actinobacteria	Acidimicrobiia	Microtrichales	Microtrichaceae	Sva0996 marine group
6544	Bacteria	Actinobacteria	Acidimicrobiia	Microtrichales	Microtrichaceae	Microtrichaceae_ge
6545	Bacteria	Actinobacteria	Acidimicrobiia	Microtrichales	Microtrichaceae	Microtrichaceae_ge
6546	Bacteria	Proteobacteria	Alphaproteobacteria	Rickettsiales	LWSR-14	LWSR-14_ge
6547	Bacteria	Actinobacteria	Acidimicrobiia	Microtrichales	Microtrichaceae	Microtrichaceae_ge
6548	Bacteria	Actinobacteria	Acidimicrobiia	Microtrichales	Microtrichaceae	Microtrichaceae_ge
6549	Bacteria	Actinobacteria	Acidimicrobiia	Microtrichales	Microtrichaceae	Microtrichaceae_ge
6551	Bacteria	Actinobacteria	Acidimicrobiia	Microtrichales	Microtrichaceae	Microtrichaceae_ge
6552	Bacteria	Actinobacteria	Acidimicrobiia	Microtrichales	Microtrichaceae	Microtrichaceae_ge
6553	Bacteria	Actinobacteria	Acidimicrobiia	Microtrichales	Microtrichaceae	Microtrichaceae_ge
6565	Bacteria	Epsilonbacteraeota	Campylobacteria	Campylobacterales	Arcobacteraceae	Arcobacter
6566	Bacteria	Epsilonbacteraeota	Campylobacteria	Campylobacterales	Arcobacteraceae	Arcobacter
6568	Bacteria	Proteobacteria	Gammaproteobacteria	Cellvibrionales	Cellvibrionaceae	Marinagarivorans
6570	Bacteria	Bacteroidetes	Bacteroidia	Sphingobacteriales	Sphingobacteriaceae	Sphingobacteriaceae_ge
6573	Bacteria	Bacteroidetes	Bacteroidia	Sphingobacteriales	Sphingobacteriaceae	Nubsella
6575	Bacteria	Proteobacteria	Gammaproteobacteria	Thiohalorhabdales	Thiohalorhabdaceae	Granulosicoccus
6577	Bacteria	Bacteroidetes	Bacteroidia	Flavobacteriales	Flavobacteriaceae	Polaribacter 1
6578	Bacteria	Bacteroidetes	Bacteroidia	Flavobacteriales	Flavobacteriaceae	Polaribacter
6580	Bacteria	Bacteroidetes	Bacteroidia	Flavobacteriales	Flavobacteriaceae	Flavobacteriaceae_ge
6581	Bacteria	Bacteroidetes	Bacteroidia	Flavobacteriales	Flavobacteriaceae	Flavobacteriaceae_ge
6587	Bacteria	Bacteroidetes	Bacteroidia	Flavobacteriales	Flavobacteriaceae	Flavobacteriaceae_ge
6591	Bacteria	Bacteroidetes	Bacteroidia	Flavobacteriales	Flavobacteriaceae	[Polaribacter] huanghezhanensis
6593	Bacteria	Bacteroidetes	Bacteroidia	Flavobacteriales	Flavobacteriaceae	Tenacibaculum
6595	Bacteria	Bacteroidetes	Bacteroidia	Flavobacteriales	Flavobacteriaceae	Tenacibaculum
6599	Bacteria	Bacteroidetes	Bacteroidia	Flavobacteriales	Flavobacteriaceae	Tenacibaculum
6600	Bacteria	Bacteroidetes	Bacteroidia	Flavobacteriales	Flavobacteriaceae	Tenacibaculum
6601	Bacteria	Bacteroidetes	Bacteroidia	Flavobacteriales	Flavobacteriaceae	Kordia
6602	Bacteria	Bacteroidetes	Bacteroidia	Flavobacteriales	Flavobacteriaceae	Kordia
6605	Bacteria	Bacteroidetes	Bacteroidia	Flavobacteriales	Flavobacteriaceae	Tenacibaculum
6607	Bacteria	Bacteroidetes	Bacteroidia	Flavobacteriales	Flavobacteriaceae	Kordia
6608	Bacteria	Proteobacteria	Gammaproteobacteria	Cellvibrionales	Spongiibacteraceae	BD17 clade
6611	Bacteria	Proteobacteria	Gammaproteobacteria	Thiomicrospirales	Thiomicrospiraceae	Thiomicrospiraceae_ge
6612	Bacteria	Proteobacteria	Gammaproteobacteria	Oceanospirillales	Pseudohongiellaceae	Pseudohongiella
6613	Bacteria	Proteobacteria	Gammaproteobacteria	Cellvibrionales	Spongiibacteraceae	BD17 clade
6614	Bacteria	Proteobacteria	Gammaproteobacteria	Cellvibrionales	Spongiibacteraceae	BD17 clade
6615	Bacteria	Proteobacteria	Gammaproteobacteria	SAR86 clade	SAR86 clade_fa	SAR86 clade_fa_ge
6619	Bacteria	Proteobacteria	Gammaproteobacteria	SAR86 clade	SAR86 clade_fa	SAR86 clade_fa_ge
6621	Bacteria	Proteobacteria	Gammaproteobacteria	SAR86 clade	SAR86 clade_fa	SAR86 clade_fa_ge
6622	Bacteria	Proteobacteria	Gammaproteobacteria	SAR86 clade	SAR86 clade_fa	SAR86 clade_fa_ge
6623	Bacteria	Proteobacteria	Gammaproteobacteria	SAR86 clade	SAR86 clade_fa	SAR86 clade_fa_ge
6624	Bacteria	Proteobacteria	Gammaproteobacteria	SAR86 clade	SAR86 clade_fa	SAR86 clade_fa_ge
6640	Bacteria	Planctomycetes	Planctomycetacia	Pirellulales	Pirellulaceae	Pir4 lineage
6642	Bacteria	Planctomycetes	Planctomycetacia	Pirellulales	Pirellulaceae	Pirellulaceae_ge
6643	Bacteria	Planctomycetes	Planctomycetacia	Pirellulales	Pirellulaceae	Pir4 lineage
6644	Bacteria	Planctomycetes	Planctomycetacia	Pirellulales	Pirellulaceae	Pirellulaceae_ge
6649	Bacteria	Planctomycetes	Planctomycetacia	Pirellulales	Pirellulaceae	Pir4 lineage
6671	Bacteria	Marinimicrobia (SAR406 clade)	Marinimicrobia (SAR406 clade)_cl	Marinimicrobia (SAR406 clade)_cl_or	Marinimicrobia (SAR406 clade)_cl_or_fa	Marinimicrobia (SAR406 clade)_cl_or_fa_ge
6672	Bacteria	Marinimicrobia (SAR406 clade)	Marinimicrobia (SAR406 clade)_cl	Marinimicrobia (SAR406 clade)_cl_or	Marinimicrobia (SAR406 clade)_cl_or_fa	Marinimicrobia (SAR406 clade)_cl_or_fa_ge
6674	Bacteria	Proteobacteria	Deltaproteobacteria	Bdellovibrionales	Bdellovibrionaceae	OM27 clade
6675	Bacteria	Proteobacteria	Deltaproteobacteria	Bdellovibrionales	Bdellovibrionaceae	OM27 clade
6678	Bacteria	Proteobacteria	Alphaproteobacteria	SAR11 clade	Clade II	Clade II_ge
6680	Bacteria	Proteobacteria	Alphaproteobacteria	SAR11 clade	Clade II	Clade II_ge
6681	Bacteria	Proteobacteria	Alphaproteobacteria	SAR11 clade	Clade II	Clade II_ge
6682	Bacteria	Proteobacteria	Alphaproteobacteria	SAR11 clade	Clade II	Clade II_ge
6684	Bacteria	Proteobacteria	Alphaproteobacteria	SAR11 clade	Clade II	Clade II_ge
6685	Bacteria	Proteobacteria	Alphaproteobacteria	SAR11 clade	Clade II	Clade II_ge
6696	Bacteria	Proteobacteria	Alphaproteobacteria	SAR11 clade	SAR11 clade_fa	SAR11 clade_fa_ge
6697	Bacteria	Proteobacteria	Alphaproteobacteria	SAR11 clade	Clade II	Clade II_ge
6699	Bacteria	Proteobacteria	Alphaproteobacteria	SAR11 clade	Clade I	Clade Ia
6702	Bacteria	Proteobacteria	Alphaproteobacteria	SAR11 clade	Clade II	Clade II_ge
6706	Bacteria	Proteobacteria	Deltaproteobacteria	Bdellovibrionales	Bdellovibrionaceae	Bdellovibrio
6707	Bacteria	Proteobacteria	Alphaproteobacteria	SAR11 clade	Clade I	Clade Ia
6708	Bacteria	Proteobacteria	Alphaproteobacteria	SAR11 clade	Clade I	Clade Ia
6714	Bacteria	Proteobacteria	Gammaproteobacteria	Oceanospirillales	Litoricolaceae	Litoricola
6716	Bacteria	Proteobacteria	Alphaproteobacteria	SAR11 clade	Clade I	Clade Ia
6717	Bacteria	Proteobacteria	Alphaproteobacteria	SAR11 clade	Clade I	Clade Ia
6719	Bacteria	Proteobacteria	Alphaproteobacteria	SAR11 clade	Clade I	Clade Ia
6720	Bacteria	Proteobacteria	Alphaproteobacteria	SAR11 clade	Clade I	Clade Ia
6723	Bacteria	Proteobacteria	Alphaproteobacteria	SAR11 clade	Clade I	Clade Ia
6727	Bacteria	Proteobacteria	Alphaproteobacteria	SAR11 clade	Clade I	Clade Ia
6728	Bacteria	Proteobacteria	Alphaproteobacteria	SAR11 clade	Clade I	Clade Ia
6730	Bacteria	Proteobacteria	Alphaproteobacteria	SAR11 clade	Clade I	Clade Ia
6731	Bacteria	Proteobacteria	Alphaproteobacteria	SAR11 clade	Clade I	Clade Ia
6732	Bacteria	Proteobacteria	Alphaproteobacteria	SAR11 clade	Clade I	Clade Ia
6733	Bacteria	Proteobacteria	Alphaproteobacteria	SAR11 clade	Clade I	Clade Ia
6735	Bacteria	Proteobacteria	Alphaproteobacteria	SAR11 clade	Clade I	Clade Ia
6736	Bacteria	Proteobacteria	Alphaproteobacteria	SAR11 clade	Clade I	Clade Ia
6743	Bacteria	Bacteroidetes	Bacteroidia	Flavobacteriales	Flavobacteriaceae	Flavobacteriaceae_ge
6744	Bacteria	Bacteroidetes	Bacteroidia	Flavobacteriales	Flavobacteriaceae	Polaribacter 1
6747	Bacteria	Bacteroidetes	Bacteroidia	Flavobacteriales	Flavobacteriaceae	Flavobacteriaceae_ge
6748	Bacteria	Verrucomicrobia	Verrucomicrobiae	Verrucomicrobiales	Rubritaleaceae	Luteolibacter
6749	Bacteria	Verrucomicrobia	Verrucomicrobiae	Verrucomicrobiales	Rubritaleaceae	Luteolibacter
6753	Bacteria	Bacteroidetes	Bacteroidia	Flavobacteriales	Flavobacteriaceae	Pricia
6759	Bacteria	Proteobacteria	Alphaproteobacteria	Rhizobiales	Rhizobiales Incertae Sedis	Rhizobiales Incertae Sedis_ge
6760	Bacteria	Bacteroidetes	Bacteroidia	Flavobacteriales	Flavobacteriaceae	Maribacter
6762	Bacteria	Bacteroidetes	Bacteroidia	Flavobacteriales	Flavobacteriaceae	Zobellia
6763	Bacteria	Bacteroidetes	Bacteroidia	Flavobacteriales	Flavobacteriaceae	Maribacter
6764	Bacteria	Bacteroidetes	Bacteroidia	Flavobacteriales	Flavobacteriaceae	Maribacter
6765	Bacteria	Bacteroidetes	Bacteroidia	Flavobacteriales	Flavobacteriaceae	Maribacter
6768	Bacteria	Bacteroidetes	Bacteroidia	Flavobacteriales	Flavobacteriaceae	Flavobacteriaceae_ge
6774	Bacteria	Proteobacteria	Alphaproteobacteria	Rhizobiales	Methyloligellaceae	Methyloligellaceae_ge
[truncated: 4,321 more rows]
