# Supplementary material for: Bacterial Communities Show Algal Host (Fucus spp.)/Zone Differentiation Across the Stress Gradient of the Intertidal Zone
Source: Front Microbiol. 2020 Sep 24;11:563118. doi: 10.3389/fmicb.2020.563118 (PMC7541829; doi:10.3389/fmicb.2020.563118)
Supplement: Supplementary file 8 [file Table_4.xlsx]

## Sheet: ReadMe
ASVs Identified as Significantly Different Among Congeners (mvabund + indicator species analysis)
"Composition": Analysis of MGLM created from Fucus congeners, based on presence/absence and binomial distribution
"Structure": Analysis of MGLM created from Fucus congeners, based on abundance and negative-binomial distribution
Columns:
ASV ID: ASV Identification
Fs: Is the ASV an indicatior (1) or not (0) of Fucus spiralis
Fv: Is the ASV an indicatior (1) or not (0) of Fucus vesiculosus
Fd: Is the ASV an indicatior (1) or not (0) of Fucus distichus
Index: A sorting mechanism for groups that an ASV is indicative of (i.e., all ASVs of the same index are indicators of same congeners)
p-value: The adjusted p-value returned from univariate testing of MGLM (mvabund)
Phylum, Class, Order, Family, Genus: The taxonomic information for the ASV, generated from Silva v132

## Sheet: Composition
ASV ID	Fs	Fv	Fd	Index	p-value	Phylum	Class	Order	Family	Genus
11377	1	0	0	1	0.046	Actinobacteria	Acidimicrobiia	Microtrichales	Ilumatobacteraceae	Ilumatobacter
11447	0	0	1	2	0.007	Actinobacteria	Acidimicrobiia	Microtrichales	Microtrichaceae	Microtrichaceae_ge
6547	0	0	1	2	0.001	Actinobacteria	Acidimicrobiia	Microtrichales	Microtrichaceae	Microtrichaceae_ge
11443	0	0	1	2	0.001	Actinobacteria	Acidimicrobiia	Microtrichales	Microtrichaceae	Microtrichaceae_ge
14113	0	0	1	2	0.001	Actinobacteria	Acidimicrobiia	Microtrichales	Microtrichaceae	Microtrichaceae_ge
6086	1	1	1	7	0.022	Actinobacteria	Acidimicrobiia	Microtrichales	Microtrichaceae	Sva0996 marine group
11396	0	0	1	2	0.002	Actinobacteria	Acidimicrobiia	Microtrichales	Microtrichaceae	Sva0996 marine group
6095	0	0	1	2	0.001	Actinobacteria	Acidimicrobiia	Microtrichales	Microtrichaceae	Sva0996 marine group
4834	1	0	0	1	0.001	Actinobacteria	Actinobacteria	Micrococcales	Micrococcales_fa	Micrococcales_fa_ge
10300	1	0	0	1	0.001	Actinobacteria	Nitriliruptoria	Euzebyales	Euzebyaceae	Euzebya
10711	1	1	0	5	0.015	Bacteroidetes	Bacteroidia	Chitinophagales	Chitinophagaceae	Taibaiella
13993	0	0	1	2	0.002	Bacteroidetes	Bacteroidia	Chitinophagales	Chitinophagaceae	Taibaiella
13276	1	0	0	1	0.001	Bacteroidetes	Bacteroidia	Chitinophagales	Saprospiraceae	Lewinella
13500	1	0	0	1	0.001	Bacteroidetes	Bacteroidia	Chitinophagales	Saprospiraceae	Lewinella
8245	0	1	1	6	0.029	Bacteroidetes	Bacteroidia	Chitinophagales	Saprospiraceae	Portibacter
10967	0	0	1	2	0.026	Bacteroidetes	Bacteroidia	Chitinophagales	Saprospiraceae	Portibacter
14903	0	0	1	2	0.007	Bacteroidetes	Bacteroidia	Chitinophagales	Saprospiraceae	Portibacter
11010	0	0	1	2	0.002	Bacteroidetes	Bacteroidia	Chitinophagales	Saprospiraceae	Portibacter
2930	0	0	1	2	0.001	Bacteroidetes	Bacteroidia	Chitinophagales	Saprospiraceae	Portibacter
5620	0	0	1	2	0.001	Bacteroidetes	Bacteroidia	Chitinophagales	Saprospiraceae	Portibacter
8242	0	1	0	3	0.001	Bacteroidetes	Bacteroidia	Chitinophagales	Saprospiraceae	Portibacter
8243	0	1	1	6	0.001	Bacteroidetes	Bacteroidia	Chitinophagales	Saprospiraceae	Portibacter
8246	0	1	0	3	0.001	Bacteroidetes	Bacteroidia	Chitinophagales	Saprospiraceae	Portibacter
8248	0	1	0	3	0.001	Bacteroidetes	Bacteroidia	Chitinophagales	Saprospiraceae	Portibacter
15376	0	0	1	2	0.021	Bacteroidetes	Bacteroidia	Chitinophagales	Saprospiraceae	Rubidimonas
2837	0	1	1	6	0.001	Bacteroidetes	Bacteroidia	Chitinophagales	Saprospiraceae	Rubidimonas
8886	0	0	1	2	0.001	Bacteroidetes	Bacteroidia	Chitinophagales	Saprospiraceae	Rubidimonas
13169	0	0	1	2	0.001	Bacteroidetes	Bacteroidia	Chitinophagales	Saprospiraceae	Rubidimonas
5541	0	1	1	6	0.046	Bacteroidetes	Bacteroidia	Chitinophagales	Saprospiraceae	Saprospiraceae_ge
14049	0	0	1	2	0.026	Bacteroidetes	Bacteroidia	Chitinophagales	Saprospiraceae	Saprospiraceae_ge
8590	0	0	1	2	0.024	Bacteroidetes	Bacteroidia	Chitinophagales	Saprospiraceae	Saprospiraceae_ge
5951	0	0	1	2	0.021	Bacteroidetes	Bacteroidia	Chitinophagales	Saprospiraceae	Saprospiraceae_ge
3109	0	0	1	2	0.007	Bacteroidetes	Bacteroidia	Chitinophagales	Saprospiraceae	Saprospiraceae_ge
5477	0	0	1	2	0.007	Bacteroidetes	Bacteroidia	Chitinophagales	Saprospiraceae	Saprospiraceae_ge
14052	0	0	1	2	0.007	Bacteroidetes	Bacteroidia	Chitinophagales	Saprospiraceae	Saprospiraceae_ge
14717	0	0	1	2	0.007	Bacteroidetes	Bacteroidia	Chitinophagales	Saprospiraceae	Saprospiraceae_ge
2792	0	1	1	6	0.006	Bacteroidetes	Bacteroidia	Chitinophagales	Saprospiraceae	Saprospiraceae_ge
5764	0	0	1	2	0.006	Bacteroidetes	Bacteroidia	Chitinophagales	Saprospiraceae	Saprospiraceae_ge
3005	0	1	1	6	0.002	Bacteroidetes	Bacteroidia	Chitinophagales	Saprospiraceae	Saprospiraceae_ge
11278	0	0	1	2	0.002	Bacteroidetes	Bacteroidia	Chitinophagales	Saprospiraceae	Saprospiraceae_ge
15392	0	1	1	6	0.002	Bacteroidetes	Bacteroidia	Chitinophagales	Saprospiraceae	Saprospiraceae_ge
2991	0	1	1	6	0.001	Bacteroidetes	Bacteroidia	Chitinophagales	Saprospiraceae	Saprospiraceae_ge
3093	0	1	0	3	0.001	Bacteroidetes	Bacteroidia	Chitinophagales	Saprospiraceae	Saprospiraceae_ge
5479	0	0	1	2	0.001	Bacteroidetes	Bacteroidia	Chitinophagales	Saprospiraceae	Saprospiraceae_ge
5858	0	0	1	2	0.001	Bacteroidetes	Bacteroidia	Chitinophagales	Saprospiraceae	Saprospiraceae_ge
5949	0	1	1	6	0.001	Bacteroidetes	Bacteroidia	Chitinophagales	Saprospiraceae	Saprospiraceae_ge
5953	0	0	1	2	0.001	Bacteroidetes	Bacteroidia	Chitinophagales	Saprospiraceae	Saprospiraceae_ge
6049	0	0	1	2	0.001	Bacteroidetes	Bacteroidia	Chitinophagales	Saprospiraceae	Saprospiraceae_ge
8565	0	0	1	2	0.001	Bacteroidetes	Bacteroidia	Chitinophagales	Saprospiraceae	Saprospiraceae_ge
8714	0	0	1	2	0.001	Bacteroidetes	Bacteroidia	Chitinophagales	Saprospiraceae	Saprospiraceae_ge
8887	0	0	1	2	0.001	Bacteroidetes	Bacteroidia	Chitinophagales	Saprospiraceae	Saprospiraceae_ge
9075	0	1	1	6	0.001	Bacteroidetes	Bacteroidia	Chitinophagales	Saprospiraceae	Saprospiraceae_ge
9077	0	0	1	2	0.001	Bacteroidetes	Bacteroidia	Chitinophagales	Saprospiraceae	Saprospiraceae_ge
9104	0	0	1	2	0.001	Bacteroidetes	Bacteroidia	Chitinophagales	Saprospiraceae	Saprospiraceae_ge
9105	0	0	1	2	0.001	Bacteroidetes	Bacteroidia	Chitinophagales	Saprospiraceae	Saprospiraceae_ge
11355	0	1	1	6	0.001	Bacteroidetes	Bacteroidia	Chitinophagales	Saprospiraceae	Saprospiraceae_ge
11357	0	0	1	2	0.001	Bacteroidetes	Bacteroidia	Chitinophagales	Saprospiraceae	Saprospiraceae_ge
14046	0	0	1	2	0.001	Bacteroidetes	Bacteroidia	Chitinophagales	Saprospiraceae	Saprospiraceae_ge
14048	0	0	1	2	0.001	Bacteroidetes	Bacteroidia	Chitinophagales	Saprospiraceae	Saprospiraceae_ge
14050	0	0	1	2	0.001	Bacteroidetes	Bacteroidia	Chitinophagales	Saprospiraceae	Saprospiraceae_ge
1476	1	1	0	5	0.006	Bacteroidetes	Bacteroidia	Cytophagales	Cyclobacteriaceae	Tunicatimonas
3625	1	1	0	5	0.002	Bacteroidetes	Bacteroidia	Flavobacteriales	Flavobacteriaceae	Algibacter
3781	1	0	0	1	0.001	Bacteroidetes	Bacteroidia	Flavobacteriales	Flavobacteriaceae	Algitalea
9665	0	0	1	2	0.001	Bacteroidetes	Bacteroidia	Flavobacteriales	Flavobacteriaceae	Bizionia
71	1	1	0	5	0.041	Bacteroidetes	Bacteroidia	Flavobacteriales	Flavobacteriaceae	Cellulophaga
3672	0	1	1	6	0.046	Bacteroidetes	Bacteroidia	Flavobacteriales	Flavobacteriaceae	Dokdonia
4108	1	0	0	1	0.001	Bacteroidetes	Bacteroidia	Flavobacteriales	Flavobacteriaceae	Dokdonia
13595	0	1	0	3	0.046	Bacteroidetes	Bacteroidia	Flavobacteriales	Flavobacteriaceae	Flavobacteriaceae_ge
6581	0	1	1	6	0.027	Bacteroidetes	Bacteroidia	Flavobacteriales	Flavobacteriaceae	Flavobacteriaceae_ge
5397	1	0	0	1	0.006	Bacteroidetes	Bacteroidia	Flavobacteriales	Flavobacteriaceae	Flavobacteriaceae_ge
3624	1	1	0	5	0.001	Bacteroidetes	Bacteroidia	Flavobacteriales	Flavobacteriaceae	Flavobacteriaceae_ge
13617	0	0	1	2	0.001	Bacteroidetes	Bacteroidia	Flavobacteriales	Flavobacteriaceae	Flavobacteriaceae_ge
9616	1	1	0	5	0.001	Bacteroidetes	Bacteroidia	Flavobacteriales	Flavobacteriaceae	Lacinutrix
9671	1	0	0	1	0.001	Bacteroidetes	Bacteroidia	Flavobacteriales	Flavobacteriaceae	Lacinutrix
6784	0	0	1	2	0.046	Bacteroidetes	Bacteroidia	Flavobacteriales	Flavobacteriaceae	Maribacter
5328	1	1	0	5	0.001	Bacteroidetes	Bacteroidia	Flavobacteriales	Flavobacteriaceae	Maribacter
5408	0	1	0	3	0.001	Bacteroidetes	Bacteroidia	Flavobacteriales	Flavobacteriaceae	Maribacter
6794	0	1	1	6	0.007	Bacteroidetes	Bacteroidia	Flavobacteriales	Flavobacteriaceae	Maritimimonas
9723	1	0	0	1	0.042	Bacteroidetes	Bacteroidia	Flavobacteriales	Flavobacteriaceae	Nonlabens
3861	1	1	0	5	0.01	Bacteroidetes	Bacteroidia	Flavobacteriales	Flavobacteriaceae	Nonlabens
9727	1	0	0	1	0.001	Bacteroidetes	Bacteroidia	Flavobacteriales	Flavobacteriaceae	Nonlabens
9734	1	0	0	1	0.001	Bacteroidetes	Bacteroidia	Flavobacteriales	Flavobacteriaceae	Nonlabens
1828	1	0	0	1	0.001	Bacteroidetes	Bacteroidia	Flavobacteriales	Flavobacteriaceae	Pibocella
1738	1	0	0	1	0.046	Bacteroidetes	Bacteroidia	Flavobacteriales	Flavobacteriaceae	Pricia
1385	1	0	0	1	0.001	Bacteroidetes	Bacteroidia	Flavobacteriales	Flavobacteriaceae	Pricia
5417	1	1	0	5	0.001	Bacteroidetes	Bacteroidia	Flavobacteriales	Flavobacteriaceae	Pricia
5420	1	0	0	1	0.001	Bacteroidetes	Bacteroidia	Flavobacteriales	Flavobacteriaceae	Pricia
5454	1	0	0	1	0.001	Bacteroidetes	Bacteroidia	Flavobacteriales	Flavobacteriaceae	Pricia
3727	1	0	0	1	0.001	Bacteroidetes	Bacteroidia	Flavobacteriales	Flavobacteriaceae	Psychroserpens
3816	1	0	0	1	0.001	Bacteroidetes	Bacteroidia	Flavobacteriales	Flavobacteriaceae	Ulvibacter
13623	1	0	0	1	0.001	Bacteroidetes	Bacteroidia	Flavobacteriales	Flavobacteriaceae	Winogradskyella
6762	0	0	1	2	0.007	Bacteroidetes	Bacteroidia	Flavobacteriales	Flavobacteriaceae	Zobellia
5941	1	0	0	1	0.001	Bacteroidetes	Bacteroidia	Flavobacteriales	Flavobacteriaceae	Zobellia
7845	1	0	0	1	0.015	Bacteroidetes	Bacteroidia	Flavobacteriales	NS9 marine group	NS9 marine group_ge
9697	0	0	1	2	0.007	Bacteroidetes	Bacteroidia	Flavobacteriales	NS9 marine group	NS9 marine group_ge
1826	1	0	0	1	0.001	Bacteroidetes	Bacteroidia	Flavobacteriales	Schleiferiaceae	Schleiferia
5441	1	0	0	1	0.001	Bacteroidetes	Rhodothermia	Rhodothermales	Rhodothermaceae	Rubrivirga
11725	0	0	1	2	0.007	Cyanobacteria	Oxyphotobacteria	Nostocales	Xenococcaceae	Pleurocapsa PCC7319
11724	0	0	1	2	0.001	Cyanobacteria	Oxyphotobacteria	Nostocales	Xenococcaceae	Pleurocapsa PCC7319
10384	0	0	1	2	0.021	Cyanobacteria	Oxyphotobacteria	Synechococcales	Synechococcales Incertae Sedis	Schizothrix LEGE 07164
10383	0	0	1	2	0.002	Cyanobacteria	Oxyphotobacteria	Synechococcales	Synechococcales Incertae Sedis	Schizothrix LEGE 07164
13132	0	0	1	2	0.026	Planctomycetes	OM190	OM190_or	OM190_or_fa	OM190_or_fa_ge
13104	0	1	0	3	0.001	Planctomycetes	OM190	OM190_or	OM190_or_fa	OM190_or_fa_ge
826	1	1	0	5	0.001	Planctomycetes	Phycisphaerae	Phycisphaerales	Phycisphaeraceae	Phycisphaera
3694	0	1	1	6	0.006	Planctomycetes	Planctomycetacia	Pirellulales	Pirellulaceae	Blastopirellula
3649	0	0	1	2	0.002	Planctomycetes	Planctomycetacia	Pirellulales	Pirellulaceae	Blastopirellula
9525	0	0	1	2	0.002	Planctomycetes	Planctomycetacia	Pirellulales	Pirellulaceae	Blastopirellula
3589	0	1	1	6	0.001	Planctomycetes	Planctomycetacia	Pirellulales	Pirellulaceae	Blastopirellula
6920	0	0	1	2	0.001	Planctomycetes	Planctomycetacia	Pirellulales	Pirellulaceae	Rhodopirellula
6949	1	1	0	5	0.001	Planctomycetes	Planctomycetacia	Pirellulales	Pirellulaceae	Rubripirellula
11311	0	0	1	2	0.001	Proteobacteria	Alphaproteobacteria	Caulobacterales	Hyphomonadaceae	Hellea
10763	0	1	0	3	0.03	Proteobacteria	Alphaproteobacteria	Caulobacterales	Hyphomonadaceae	Litorimonas
10762	0	0	1	2	0.002	Proteobacteria	Alphaproteobacteria	Caulobacterales	Hyphomonadaceae	Litorimonas
5755	0	0	1	2	0.001	Proteobacteria	Alphaproteobacteria	Caulobacterales	Hyphomonadaceae	Litorimonas
5758	0	1	0	3	0.001	Proteobacteria	Alphaproteobacteria	Caulobacterales	Hyphomonadaceae	Litorimonas
11118	0	1	1	6	0.001	Proteobacteria	Alphaproteobacteria	Caulobacterales	Hyphomonadaceae	Litorimonas
11131	0	1	1	6	0.001	Proteobacteria	Alphaproteobacteria	Caulobacterales	Hyphomonadaceae	Robiginitomaculum
14444	1	0	0	1	0.001	Proteobacteria	Alphaproteobacteria	Rhizobiales	Rhizobiaceae	Ahrensia
7658	1	0	0	1	0.001	Proteobacteria	Alphaproteobacteria	Rhizobiales	Rhizobiaceae	Aminobacter
12476	0	1	1	6	0.006	Proteobacteria	Alphaproteobacteria	Rhizobiales	Rhizobiaceae	Lentilitoribacter
12326	0	1	1	6	0.001	Proteobacteria	Alphaproteobacteria	Rhizobiales	Rhizobiaceae	Pseudahrensia
3236	1	0	0	1	0.001	Proteobacteria	Alphaproteobacteria	Rhizobiales	Rhizobiaceae	Rhizobiaceae_ge
12369	1	0	0	1	0.046	Proteobacteria	Alphaproteobacteria	Rhodobacterales	Rhodobacteraceae	Defluviimonas
7602	1	0	0	1	0.006	Proteobacteria	Alphaproteobacteria	Rhodobacterales	Rhodobacteraceae	Jannaschia
7533	0	1	0	3	0.002	Proteobacteria	Alphaproteobacteria	Rhodobacterales	Rhodobacteraceae	Leisingera
7471	0	0	1	2	0.001	Proteobacteria	Alphaproteobacteria	Rhodobacterales	Rhodobacteraceae	Leisingera
12407	1	0	0	1	0.006	Proteobacteria	Alphaproteobacteria	Rhodobacterales	Rhodobacteraceae	Maritimibacter
12130	0	1	1	6	0.003	Proteobacteria	Alphaproteobacteria	Rhodobacterales	Rhodobacteraceae	Octadecabacter
14578	0	1	1	6	0.001	Proteobacteria	Alphaproteobacteria	Rhodobacterales	Rhodobacteraceae	Planktotalea
14498	0	0	1	2	0.023	Proteobacteria	Alphaproteobacteria	Rhodobacterales	Rhodobacteraceae	Rhodobacteraceae_ge
12197	1	0	0	1	0.005	Proteobacteria	Alphaproteobacteria	Rhodobacterales	Rhodobacteraceae	Rhodobacteraceae_ge
15020	1	0	1	4	0.003	Proteobacteria	Alphaproteobacteria	Rhodobacterales	Rhodobacteraceae	Rhodobacteraceae_ge
7214	0	0	1	2	0.002	Proteobacteria	Alphaproteobacteria	Rhodobacterales	Rhodobacteraceae	Rhodobacteraceae_ge
12363	1	0	0	1	0.002	Proteobacteria	Alphaproteobacteria	Rhodobacterales	Rhodobacteraceae	Rhodobacteraceae_ge
7570	1	1	0	5	0.001	Proteobacteria	Alphaproteobacteria	Rhodobacterales	Rhodobacteraceae	Rhodobacteraceae_ge
14571	0	1	1	6	0.001	Proteobacteria	Alphaproteobacteria	Rhodobacterales	Rhodobacteraceae	Rhodobacteraceae_ge
12374	1	0	0	1	0.019	Proteobacteria	Alphaproteobacteria	Rhodobacterales	Rhodobacteraceae	Ruegeria
7131	1	1	0	5	0.042	Proteobacteria	Alphaproteobacteria	Rhodobacterales	Rhodobacteraceae	Sulfitobacter
12489	1	1	0	5	0.007	Proteobacteria	Alphaproteobacteria	Rhodobacterales	Rhodobacteraceae	Tateyamaria
12505	0	0	1	2	0.002	Proteobacteria	Alphaproteobacteria	Rhodobacterales	Rhodobacteraceae	Tateyamaria
14779	0	0	1	2	0.002	Proteobacteria	Alphaproteobacteria	Sphingomonadales	Sphingomonadaceae	Altererythrobacter
9163	1	0	0	1	0.001	Proteobacteria	Alphaproteobacteria	Sphingomonadales	Sphingomonadaceae	Altererythrobacter
13218	1	0	0	1	0.046	Proteobacteria	Alphaproteobacteria	Sphingomonadales	Sphingomonadaceae	Erythrobacter
8993	1	0	0	1	0.001	Proteobacteria	Alphaproteobacteria	Sphingomonadales	Sphingomonadaceae	Sphingorhabdus
12173	1	0	0	1	0.017	Proteobacteria	Deltaproteobacteria	Bdellovibrionales	Bacteriovoracaceae	Peredibacter
7182	1	0	0	1	0.001	Proteobacteria	Deltaproteobacteria	Bdellovibrionales	Bacteriovoracaceae	Peredibacter
10195	1	1	0	5	0.007	Proteobacteria	Deltaproteobacteria	Bdellovibrionales	Bdellovibrionaceae	OM27 clade
6256	0	0	1	2	0.001	Proteobacteria	Deltaproteobacteria	Myxococcales	Haliangiaceae	Haliangium
2832	1	1	0	5	0.033	Proteobacteria	Gammaproteobacteria	Alteromonadales	Alteromonadaceae	Glaciecola
8262	0	1	1	6	0.014	Proteobacteria	Gammaproteobacteria	Arenicellales	Arenicellaceae	Arenicella
14661	0	0	1	2	0.002	Proteobacteria	Gammaproteobacteria	Arenicellales	Arenicellaceae	Arenicella
8051	1	1	0	5	0.001	Proteobacteria	Gammaproteobacteria	Arenicellales	Arenicellaceae	Arenicella
14658	0	1	1	6	0.001	Proteobacteria	Gammaproteobacteria	Arenicellales	Arenicellaceae	Arenicella
2528	1	0	1	4	0.033	Proteobacteria	Gammaproteobacteria	Betaproteobacteriales	Burkholderiaceae	BurkholderiaCaballeroniaParaburkholderia
6239	1	0	0	1	0.001	Proteobacteria	Gammaproteobacteria	Cellvibrionales	Cellvibrionaceae	Candidatus Endobugula
15264	0	0	1	2	0.001	Proteobacteria	Gammaproteobacteria	Ectothiorhodospirales	Thioalkalispiraceae	Thiohalophilus
3981	0	1	0	3	0.021	Proteobacteria	Gammaproteobacteria	KI89A clade	KI89A clade_fa	KI89A clade_fa_ge
2680	0	0	1	2	0.007	Proteobacteria	Gammaproteobacteria	Nitrosococcales	Methylophagaceae	Methylophagaceae_ge
11538	1	1	0	5	0.001	Proteobacteria	Gammaproteobacteria	Oceanospirillales	Hahellaceae	Hahella
10011	0	0	1	2	0.024	Proteobacteria	Gammaproteobacteria	Oceanospirillales	Saccharospirillaceae	Reinekea
13694	0	0	1	2	0.024	Proteobacteria	Gammaproteobacteria	Oceanospirillales	Saccharospirillaceae	Reinekea
7785	0	0	1	2	0.021	Proteobacteria	Gammaproteobacteria	Oceanospirillales	Saccharospirillaceae	Reinekea
11562	0	0	1	2	0.021	Proteobacteria	Gammaproteobacteria	Oceanospirillales	Saccharospirillaceae	Reinekea
1623	0	0	1	2	0.007	Proteobacteria	Gammaproteobacteria	Oceanospirillales	Saccharospirillaceae	Reinekea
2426	0	0	1	2	0.007	Proteobacteria	Gammaproteobacteria	Oceanospirillales	Saccharospirillaceae	Reinekea
3976	0	0	1	2	0.007	Proteobacteria	Gammaproteobacteria	Oceanospirillales	Saccharospirillaceae	Reinekea
10015	0	0	1	2	0.007	Proteobacteria	Gammaproteobacteria	Oceanospirillales	Saccharospirillaceae	Reinekea
1600	0	0	1	2	0.002	Proteobacteria	Gammaproteobacteria	Oceanospirillales	Saccharospirillaceae	Reinekea
5138	0	0	1	2	0.002	Proteobacteria	Gammaproteobacteria	Oceanospirillales	Saccharospirillaceae	Reinekea
6496	0	0	1	2	0.002	Proteobacteria	Gammaproteobacteria	Oceanospirillales	Saccharospirillaceae	Reinekea
795	0	1	1	6	0.046	Proteobacteria	Gammaproteobacteria	Thiohalorhabdales	Thiohalorhabdaceae	Granulosicoccus
3320	1	0	0	1	0.042	Proteobacteria	Gammaproteobacteria	Thiohalorhabdales	Thiohalorhabdaceae	Granulosicoccus
9420	0	0	1	2	0.021	Proteobacteria	Gammaproteobacteria	Thiohalorhabdales	Thiohalorhabdaceae	Granulosicoccus
3254	1	0	0	1	0.016	Proteobacteria	Gammaproteobacteria	Thiohalorhabdales	Thiohalorhabdaceae	Granulosicoccus
3256	1	0	0	1	0.012	Proteobacteria	Gammaproteobacteria	Thiohalorhabdales	Thiohalorhabdaceae	Granulosicoccus
300	0	0	1	2	0.007	Proteobacteria	Gammaproteobacteria	Thiohalorhabdales	Thiohalorhabdaceae	Granulosicoccus
4215	0	1	0	3	0.007	Proteobacteria	Gammaproteobacteria	Thiohalorhabdales	Thiohalorhabdaceae	Granulosicoccus
7093	0	0	1	2	0.007	Proteobacteria	Gammaproteobacteria	Thiohalorhabdales	Thiohalorhabdaceae	Granulosicoccus
7103	0	1	1	6	0.007	Proteobacteria	Gammaproteobacteria	Thiohalorhabdales	Thiohalorhabdaceae	Granulosicoccus
3357	1	1	0	5	0.002	Proteobacteria	Gammaproteobacteria	Thiohalorhabdales	Thiohalorhabdaceae	Granulosicoccus
4239	0	0	1	2	0.002	Proteobacteria	Gammaproteobacteria	Thiohalorhabdales	Thiohalorhabdaceae	Granulosicoccus
9442	0	1	1	6	0.002	Proteobacteria	Gammaproteobacteria	Thiohalorhabdales	Thiohalorhabdaceae	Granulosicoccus
320	1	0	0	1	0.001	Proteobacteria	Gammaproteobacteria	Thiohalorhabdales	Thiohalorhabdaceae	Granulosicoccus
324	1	0	0	1	0.001	Proteobacteria	Gammaproteobacteria	Thiohalorhabdales	Thiohalorhabdaceae	Granulosicoccus
786	0	1	1	6	0.001	Proteobacteria	Gammaproteobacteria	Thiohalorhabdales	Thiohalorhabdaceae	Granulosicoccus
1733	0	0	1	2	0.001	Proteobacteria	Gammaproteobacteria	Thiohalorhabdales	Thiohalorhabdaceae	Granulosicoccus
3250	1	0	0	1	0.001	Proteobacteria	Gammaproteobacteria	Thiohalorhabdales	Thiohalorhabdaceae	Granulosicoccus
3315	1	0	0	1	0.001	Proteobacteria	Gammaproteobacteria	Thiohalorhabdales	Thiohalorhabdaceae	Granulosicoccus
3318	1	0	0	1	0.001	Proteobacteria	Gammaproteobacteria	Thiohalorhabdales	Thiohalorhabdaceae	Granulosicoccus
3355	0	0	1	2	0.001	Proteobacteria	Gammaproteobacteria	Thiohalorhabdales	Thiohalorhabdaceae	Granulosicoccus
3362	1	0	0	1	0.001	Proteobacteria	Gammaproteobacteria	Thiohalorhabdales	Thiohalorhabdaceae	Granulosicoccus
3381	0	0	1	2	0.001	Proteobacteria	Gammaproteobacteria	Thiohalorhabdales	Thiohalorhabdaceae	Granulosicoccus
7102	0	0	1	2	0.001	Proteobacteria	Gammaproteobacteria	Thiohalorhabdales	Thiohalorhabdaceae	Granulosicoccus
9377	0	1	1	6	0.001	Proteobacteria	Gammaproteobacteria	Thiohalorhabdales	Thiohalorhabdaceae	Granulosicoccus
9383	0	0	1	2	0.001	Proteobacteria	Gammaproteobacteria	Thiohalorhabdales	Thiohalorhabdaceae	Granulosicoccus
9418	0	1	1	6	0.001	Proteobacteria	Gammaproteobacteria	Thiohalorhabdales	Thiohalorhabdaceae	Granulosicoccus
9423	0	0	1	2	0.001	Proteobacteria	Gammaproteobacteria	Thiohalorhabdales	Thiohalorhabdaceae	Granulosicoccus
9424	0	0	1	2	0.001	Proteobacteria	Gammaproteobacteria	Thiohalorhabdales	Thiohalorhabdaceae	Granulosicoccus
9427	0	1	1	6	0.001	Proteobacteria	Gammaproteobacteria	Thiohalorhabdales	Thiohalorhabdaceae	Granulosicoccus
13517	0	1	1	6	0.001	Proteobacteria	Gammaproteobacteria	Thiohalorhabdales	Thiohalorhabdaceae	Granulosicoccus
8025	0	0	1	2	0.021	Proteobacteria	Gammaproteobacteria	Thiotrichales	Thiotrichaceae	Cocleimonas
8018	1	0	0	1	0.012	Proteobacteria	Gammaproteobacteria	Thiotrichales	Thiotrichaceae	Cocleimonas
8020	0	0	1	2	0.007	Proteobacteria	Gammaproteobacteria	Thiotrichales	Thiotrichaceae	Cocleimonas
13113	0	0	1	2	0.001	Proteobacteria	Gammaproteobacteria	Thiotrichales	Thiotrichaceae	Cocleimonas
12637	0	1	1	6	0.008	Proteobacteria	Gammaproteobacteria	Thiotrichales	Thiotrichaceae	Leucothrix
7939	0	1	1	6	0.001	Proteobacteria	Gammaproteobacteria	Thiotrichales	Thiotrichaceae	Leucothrix
7965	0	1	1	6	0.001	Proteobacteria	Gammaproteobacteria	Thiotrichales	Thiotrichaceae	Leucothrix
7966	0	1	1	6	0.001	Proteobacteria	Gammaproteobacteria	Thiotrichales	Thiotrichaceae	Leucothrix
7967	0	1	1	6	0.001	Proteobacteria	Gammaproteobacteria	Thiotrichales	Thiotrichaceae	Leucothrix
12606	0	0	1	2	0.001	Proteobacteria	Gammaproteobacteria	Thiotrichales	Thiotrichaceae	Leucothrix
12607	0	1	1	6	0.001	Proteobacteria	Gammaproteobacteria	Thiotrichales	Thiotrichaceae	Leucothrix
12610	0	0	1	2	0.001	Proteobacteria	Gammaproteobacteria	Thiotrichales	Thiotrichaceae	Leucothrix
12612	0	0	1	2	0.001	Proteobacteria	Gammaproteobacteria	Thiotrichales	Thiotrichaceae	Leucothrix
12613	0	1	1	6	0.001	Proteobacteria	Gammaproteobacteria	Thiotrichales	Thiotrichaceae	Leucothrix
12636	0	1	1	6	0.001	Proteobacteria	Gammaproteobacteria	Thiotrichales	Thiotrichaceae	Leucothrix
14634	0	0	1	2	0.001	Proteobacteria	Gammaproteobacteria	Thiotrichales	Thiotrichaceae	Leucothrix
14636	0	0	1	2	0.001	Proteobacteria	Gammaproteobacteria	Thiotrichales	Thiotrichaceae	Leucothrix
14637	0	0	1	2	0.001	Proteobacteria	Gammaproteobacteria	Thiotrichales	Thiotrichaceae	Leucothrix
14638	0	0	1	2	0.001	Proteobacteria	Gammaproteobacteria	Thiotrichales	Thiotrichaceae	Leucothrix
11659	0	0	1	2	0.021	Proteobacteria	Gammaproteobacteria	Thiotrichales	Thiotrichaceae	Thiothrix
9012	0	0	1	2	0.007	Proteobacteria	Gammaproteobacteria	UBA10353 marine group	UBA10353 marine group_fa	UBA10353 marine group_fa_ge
11462	1	0	0	1	0.04	Verrucomicrobia	Verrucomicrobiae	Verrucomicrobiales	DEV007	DEV007_ge
10808	1	1	0	5	0.007	Verrucomicrobia	Verrucomicrobiae	Verrucomicrobiales	Rubritaleaceae	Luteolibacter
10810	1	0	0	1	0.001	Verrucomicrobia	Verrucomicrobiae	Verrucomicrobiales	Rubritaleaceae	Luteolibacter
13824	0	1	1	6	0.042	Verrucomicrobia	Verrucomicrobiae	Verrucomicrobiales	Rubritaleaceae	Roseibacillus
4986	1	0	0	1	0.018	Verrucomicrobia	Verrucomicrobiae	Verrucomicrobiales	Rubritaleaceae	Roseibacillus
10360	0	0	1	2	0.001	Verrucomicrobia	Verrucomicrobiae	Verrucomicrobiales	Rubritaleaceae	Roseibacillus
10362	0	0	1	2	0.001	Verrucomicrobia	Verrucomicrobiae	Verrucomicrobiales	Rubritaleaceae	Roseibacillus
10369	0	1	1	6	0.001	Verrucomicrobia	Verrucomicrobiae	Verrucomicrobiales	Rubritaleaceae	Roseibacillus
10370	0	0	1	2	0.001	Verrucomicrobia	Verrucomicrobiae	Verrucomicrobiales	Rubritaleaceae	Roseibacillus
10576	0	0	1	2	0.001	Verrucomicrobia	Verrucomicrobiae	Verrucomicrobiales	Rubritaleaceae	Roseibacillus
10607	0	1	1	6	0.001	Verrucomicrobia	Verrucomicrobiae	Verrucomicrobiales	Rubritaleaceae	Roseibacillus
10608	0	0	1	2	0.001	Verrucomicrobia	Verrucomicrobiae	Verrucomicrobiales	Rubritaleaceae	Roseibacillus
13823	0	0	1	2	0.001	Verrucomicrobia	Verrucomicrobiae	Verrucomicrobiales	Rubritaleaceae	Roseibacillus
13825	1	0	1	4	0.001	Verrucomicrobia	Verrucomicrobiae	Verrucomicrobiales	Rubritaleaceae	Roseibacillus
9123	0	1	1	6	0.006	Verrucomicrobia	Verrucomicrobiae	Verrucomicrobiales	Rubritaleaceae	Rubritalea
1435	0	1	1	6	0.001	Verrucomicrobia	Verrucomicrobiae	Verrucomicrobiales	Rubritaleaceae	Rubritalea
4929	0	1	0	3	0.001	Verrucomicrobia	Verrucomicrobiae	Verrucomicrobiales	Rubritaleaceae	Rubritalea

## Sheet: Structure
ASV ID	Fs	Fv	Fd	Index	p-value	Phylum	Class	Order	Family	Genus
11377	1	0	0	1	0.048	Actinobacteria	Acidimicrobiia	Microtrichales	Ilumatobacteraceae	Ilumatobacter
6062	1	1	1	7	0.002	Actinobacteria	Acidimicrobiia	Microtrichales	Ilumatobacteraceae	Ilumatobacter
6553	0	0	1	2	0.047	Actinobacteria	Acidimicrobiia	Microtrichales	Microtrichaceae	Microtrichaceae_ge
11430	0	0	1	2	0.021	Actinobacteria	Acidimicrobiia	Microtrichales	Microtrichaceae	Microtrichaceae_ge
14113	0	0	1	2	0.002	Actinobacteria	Acidimicrobiia	Microtrichales	Microtrichaceae	Microtrichaceae_ge
6547	0	0	1	2	0.002	Actinobacteria	Acidimicrobiia	Microtrichales	Microtrichaceae	Microtrichaceae_ge
1679	1	1	1	7	0.001	Actinobacteria	Acidimicrobiia	Microtrichales	Microtrichaceae	Microtrichaceae_ge
11443	0	0	1	2	0.001	Actinobacteria	Acidimicrobiia	Microtrichales	Microtrichaceae	Microtrichaceae_ge
6068	0	0	1	2	0.039	Actinobacteria	Acidimicrobiia	Microtrichales	Microtrichaceae	Sva0996 marine group
11396	0	0	1	2	0.028	Actinobacteria	Acidimicrobiia	Microtrichales	Microtrichaceae	Sva0996 marine group
6095	0	0	1	2	0.023	Actinobacteria	Acidimicrobiia	Microtrichales	Microtrichaceae	Sva0996 marine group
4834	1	0	0	1	0.002	Actinobacteria	Actinobacteria	Micrococcales	Micrococcales_fa	Micrococcales_fa_ge
10300	1	0	0	1	0.005	Actinobacteria	Nitriliruptoria	Euzebyales	Euzebyaceae	Euzebya
13993	0	0	1	2	0.02	Bacteroidetes	Bacteroidia	Chitinophagales	Chitinophagaceae	Taibaiella
13276	1	0	0	1	0.016	Bacteroidetes	Bacteroidia	Chitinophagales	Saprospiraceae	Lewinella
13500	1	0	0	1	0.002	Bacteroidetes	Bacteroidia	Chitinophagales	Saprospiraceae	Lewinella
10967	0	0	1	2	0.039	Bacteroidetes	Bacteroidia	Chitinophagales	Saprospiraceae	Portibacter
5620	0	0	1	2	0.028	Bacteroidetes	Bacteroidia	Chitinophagales	Saprospiraceae	Portibacter
14903	0	0	1	2	0.028	Bacteroidetes	Bacteroidia	Chitinophagales	Saprospiraceae	Portibacter
8242	0	1	0	3	0.012	Bacteroidetes	Bacteroidia	Chitinophagales	Saprospiraceae	Portibacter
11010	0	0	1	2	0.012	Bacteroidetes	Bacteroidia	Chitinophagales	Saprospiraceae	Portibacter
2930	0	0	1	2	0.002	Bacteroidetes	Bacteroidia	Chitinophagales	Saprospiraceae	Portibacter
8243	0	1	1	6	0.002	Bacteroidetes	Bacteroidia	Chitinophagales	Saprospiraceae	Portibacter
8245	0	1	1	6	0.002	Bacteroidetes	Bacteroidia	Chitinophagales	Saprospiraceae	Portibacter
8246	0	1	0	3	0.002	Bacteroidetes	Bacteroidia	Chitinophagales	Saprospiraceae	Portibacter
8248	0	1	0	3	0.002	Bacteroidetes	Bacteroidia	Chitinophagales	Saprospiraceae	Portibacter
13169	0	0	1	2	0.005	Bacteroidetes	Bacteroidia	Chitinophagales	Saprospiraceae	Rubidimonas
2837	0	1	1	6	0.002	Bacteroidetes	Bacteroidia	Chitinophagales	Saprospiraceae	Rubidimonas
8886	0	0	1	2	0.002	Bacteroidetes	Bacteroidia	Chitinophagales	Saprospiraceae	Rubidimonas
2988	1	1	1	7	0.041	Bacteroidetes	Bacteroidia	Chitinophagales	Saprospiraceae	Saprospiraceae_ge
8590	0	0	1	2	0.037	Bacteroidetes	Bacteroidia	Chitinophagales	Saprospiraceae	Saprospiraceae_ge
14049	0	0	1	2	0.037	Bacteroidetes	Bacteroidia	Chitinophagales	Saprospiraceae	Saprospiraceae_ge
2792	0	1	1	6	0.028	Bacteroidetes	Bacteroidia	Chitinophagales	Saprospiraceae	Saprospiraceae_ge
3109	0	0	1	2	0.028	Bacteroidetes	Bacteroidia	Chitinophagales	Saprospiraceae	Saprospiraceae_ge
5477	0	0	1	2	0.028	Bacteroidetes	Bacteroidia	Chitinophagales	Saprospiraceae	Saprospiraceae_ge
11356	0	1	1	6	0.028	Bacteroidetes	Bacteroidia	Chitinophagales	Saprospiraceae	Saprospiraceae_ge
14052	0	0	1	2	0.028	Bacteroidetes	Bacteroidia	Chitinophagales	Saprospiraceae	Saprospiraceae_ge
11278	0	0	1	2	0.018	Bacteroidetes	Bacteroidia	Chitinophagales	Saprospiraceae	Saprospiraceae_ge
14717	0	0	1	2	0.016	Bacteroidetes	Bacteroidia	Chitinophagales	Saprospiraceae	Saprospiraceae_ge
3005	0	0	1	2	0.012	Bacteroidetes	Bacteroidia	Chitinophagales	Saprospiraceae	Saprospiraceae_ge
5764	0	0	1	2	0.012	Bacteroidetes	Bacteroidia	Chitinophagales	Saprospiraceae	Saprospiraceae_ge
8565	0	0	1	2	0.012	Bacteroidetes	Bacteroidia	Chitinophagales	Saprospiraceae	Saprospiraceae_ge
9077	0	0	1	2	0.012	Bacteroidetes	Bacteroidia	Chitinophagales	Saprospiraceae	Saprospiraceae_ge
2991	0	1	1	6	0.01	Bacteroidetes	Bacteroidia	Chitinophagales	Saprospiraceae	Saprospiraceae_ge
5479	0	0	1	2	0.01	Bacteroidetes	Bacteroidia	Chitinophagales	Saprospiraceae	Saprospiraceae_ge
11357	0	0	1	2	0.01	Bacteroidetes	Bacteroidia	Chitinophagales	Saprospiraceae	Saprospiraceae_ge
8887	0	0	1	2	0.009	Bacteroidetes	Bacteroidia	Chitinophagales	Saprospiraceae	Saprospiraceae_ge
14050	0	0	1	2	0.008	Bacteroidetes	Bacteroidia	Chitinophagales	Saprospiraceae	Saprospiraceae_ge
15392	0	1	1	6	0.005	Bacteroidetes	Bacteroidia	Chitinophagales	Saprospiraceae	Saprospiraceae_ge
8714	0	0	1	2	0.002	Bacteroidetes	Bacteroidia	Chitinophagales	Saprospiraceae	Saprospiraceae_ge
5858	0	0	1	2	0.002	Bacteroidetes	Bacteroidia	Chitinophagales	Saprospiraceae	Saprospiraceae_ge
5953	0	0	1	2	0.002	Bacteroidetes	Bacteroidia	Chitinophagales	Saprospiraceae	Saprospiraceae_ge
9105	0	0	1	2	0.002	Bacteroidetes	Bacteroidia	Chitinophagales	Saprospiraceae	Saprospiraceae_ge
14048	0	0	1	2	0.002	Bacteroidetes	Bacteroidia	Chitinophagales	Saprospiraceae	Saprospiraceae_ge
5949	0	0	1	2	0.001	Bacteroidetes	Bacteroidia	Chitinophagales	Saprospiraceae	Saprospiraceae_ge
6049	0	0	1	2	0.001	Bacteroidetes	Bacteroidia	Chitinophagales	Saprospiraceae	Saprospiraceae_ge
9075	0	0	1	2	0.001	Bacteroidetes	Bacteroidia	Chitinophagales	Saprospiraceae	Saprospiraceae_ge
9104	0	0	1	2	0.001	Bacteroidetes	Bacteroidia	Chitinophagales	Saprospiraceae	Saprospiraceae_ge
11355	0	0	1	2	0.001	Bacteroidetes	Bacteroidia	Chitinophagales	Saprospiraceae	Saprospiraceae_ge
14046	0	0	1	2	0.001	Bacteroidetes	Bacteroidia	Chitinophagales	Saprospiraceae	Saprospiraceae_ge
1476	1	1	0	5	0.028	Bacteroidetes	Bacteroidia	Cytophagales	Cyclobacteriaceae	Tunicatimonas
3625	1	1	0	5	0.013	Bacteroidetes	Bacteroidia	Flavobacteriales	Flavobacteriaceae	Algibacter
529	0	1	0	3	0.049	Bacteroidetes	Bacteroidia	Flavobacteriales	Flavobacteriaceae	Algitalea
7009	0	0	1	2	0.045	Bacteroidetes	Bacteroidia	Flavobacteriales	Flavobacteriaceae	Algitalea
7007	0	1	1	6	0.034	Bacteroidetes	Bacteroidia	Flavobacteriales	Flavobacteriaceae	Algitalea
1927	1	1	0	5	0.033	Bacteroidetes	Bacteroidia	Flavobacteriales	Flavobacteriaceae	Algitalea
3781	1	0	0	1	0.02	Bacteroidetes	Bacteroidia	Flavobacteriales	Flavobacteriaceae	Algitalea
9665	0	0	1	2	0.001	Bacteroidetes	Bacteroidia	Flavobacteriales	Flavobacteriaceae	Bizionia
3672	0	1	1	6	0.036	Bacteroidetes	Bacteroidia	Flavobacteriales	Flavobacteriaceae	Dokdonia
4108	1	0	0	1	0.002	Bacteroidetes	Bacteroidia	Flavobacteriales	Flavobacteriaceae	Dokdonia
5397	1	0	0	1	0.028	Bacteroidetes	Bacteroidia	Flavobacteriales	Flavobacteriaceae	Flavobacteriaceae_ge
6581	0	1	1	6	0.028	Bacteroidetes	Bacteroidia	Flavobacteriales	Flavobacteriaceae	Flavobacteriaceae_ge
3624	1	0	0	1	0.002	Bacteroidetes	Bacteroidia	Flavobacteriales	Flavobacteriaceae	Flavobacteriaceae_ge
13617	0	0	1	2	0.001	Bacteroidetes	Bacteroidia	Flavobacteriales	Flavobacteriaceae	Flavobacteriaceae_ge
9616	1	0	0	1	0.001	Bacteroidetes	Bacteroidia	Flavobacteriales	Flavobacteriaceae	Lacinutrix
9671	1	0	0	1	0.001	Bacteroidetes	Bacteroidia	Flavobacteriales	Flavobacteriaceae	Lacinutrix
5327	1	1	0	5	0.023	Bacteroidetes	Bacteroidia	Flavobacteriales	Flavobacteriaceae	Maribacter
6784	0	0	1	2	0.012	Bacteroidetes	Bacteroidia	Flavobacteriales	Flavobacteriaceae	Maribacter
5328	1	1	0	5	0.002	Bacteroidetes	Bacteroidia	Flavobacteriales	Flavobacteriaceae	Maribacter
5408	0	1	0	3	0.001	Bacteroidetes	Bacteroidia	Flavobacteriales	Flavobacteriaceae	Maribacter
6794	0	1	1	6	0.028	Bacteroidetes	Bacteroidia	Flavobacteriales	Flavobacteriaceae	Maritimimonas
9723	1	0	0	1	0.041	Bacteroidetes	Bacteroidia	Flavobacteriales	Flavobacteriaceae	Nonlabens
3861	1	0	0	1	0.038	Bacteroidetes	Bacteroidia	Flavobacteriales	Flavobacteriaceae	Nonlabens
9724	1	0	0	1	0.012	Bacteroidetes	Bacteroidia	Flavobacteriales	Flavobacteriaceae	Nonlabens
9727	1	0	0	1	0.01	Bacteroidetes	Bacteroidia	Flavobacteriales	Flavobacteriaceae	Nonlabens
9734	1	0	0	1	0.001	Bacteroidetes	Bacteroidia	Flavobacteriales	Flavobacteriaceae	Nonlabens
1828	1	0	0	1	0.002	Bacteroidetes	Bacteroidia	Flavobacteriales	Flavobacteriaceae	Pibocella
1738	1	0	0	1	0.041	Bacteroidetes	Bacteroidia	Flavobacteriales	Flavobacteriaceae	Pricia
5454	1	0	0	1	0.002	Bacteroidetes	Bacteroidia	Flavobacteriales	Flavobacteriaceae	Pricia
5417	1	1	0	5	0.001	Bacteroidetes	Bacteroidia	Flavobacteriales	Flavobacteriaceae	Pricia
1385	1	0	0	1	0.001	Bacteroidetes	Bacteroidia	Flavobacteriales	Flavobacteriaceae	Pricia
5420	1	0	0	1	0.001	Bacteroidetes	Bacteroidia	Flavobacteriales	Flavobacteriaceae	Pricia
3727	1	0	0	1	0.001	Bacteroidetes	Bacteroidia	Flavobacteriales	Flavobacteriaceae	Psychroserpens
3816	1	0	0	1	0.028	Bacteroidetes	Bacteroidia	Flavobacteriales	Flavobacteriaceae	Ulvibacter
13623	1	0	0	1	0.005	Bacteroidetes	Bacteroidia	Flavobacteriales	Flavobacteriaceae	Winogradskyella
5941	1	0	0	1	0.012	Bacteroidetes	Bacteroidia	Flavobacteriales	Flavobacteriaceae	Zobellia
6762	0	0	1	2	0.012	Bacteroidetes	Bacteroidia	Flavobacteriales	Flavobacteriaceae	Zobellia
7845	1	0	0	1	0.03	Bacteroidetes	Bacteroidia	Flavobacteriales	NS9 marine group	NS9 marine group_ge
9697	0	0	1	2	0.028	Bacteroidetes	Bacteroidia	Flavobacteriales	NS9 marine group	NS9 marine group_ge
2568	1	0	0	1	0.002	Bacteroidetes	Bacteroidia	Flavobacteriales	Schleiferiaceae	Schleiferia
1826	1	0	0	1	0.002	Bacteroidetes	Bacteroidia	Flavobacteriales	Schleiferiaceae	Schleiferia
5441	1	0	0	1	0.001	Bacteroidetes	Rhodothermia	Rhodothermales	Rhodothermaceae	Rubrivirga
11725	0	0	1	2	0.028	Cyanobacteria	Oxyphotobacteria	Nostocales	Xenococcaceae	Pleurocapsa PCC7319
11724	0	0	1	2	0.007	Cyanobacteria	Oxyphotobacteria	Nostocales	Xenococcaceae	Pleurocapsa PCC7319
10384	0	0	1	2	0.028	Cyanobacteria	Oxyphotobacteria	Synechococcales	Synechococcales Incertae Sedis	Schizothrix LEGE 07164
10383	0	0	1	2	0.023	Cyanobacteria	Oxyphotobacteria	Synechococcales	Synechococcales Incertae Sedis	Schizothrix LEGE 07164
13132	0	0	1	2	0.041	Planctomycetes	OM190	OM190_or	OM190_or_fa	OM190_or_fa_ge
13104	0	1	0	3	0.002	Planctomycetes	OM190	OM190_or	OM190_or_fa	OM190_or_fa_ge
826	1	1	0	5	0.001	Planctomycetes	Phycisphaerae	Phycisphaerales	Phycisphaeraceae	Phycisphaera
9525	0	0	1	2	0.028	Planctomycetes	Planctomycetacia	Pirellulales	Pirellulaceae	Blastopirellula
3649	0	0	1	2	0.018	Planctomycetes	Planctomycetacia	Pirellulales	Pirellulaceae	Blastopirellula
3589	0	1	1	6	0.001	Planctomycetes	Planctomycetacia	Pirellulales	Pirellulaceae	Blastopirellula
6891	1	0	0	1	0.008	Planctomycetes	Planctomycetacia	Pirellulales	Pirellulaceae	Rhodopirellula
6920	0	0	1	2	0.002	Planctomycetes	Planctomycetacia	Pirellulales	Pirellulaceae	Rhodopirellula
6949	1	1	0	5	0.001	Planctomycetes	Planctomycetacia	Pirellulales	Pirellulaceae	Rubripirellula
230	1	1	0	5	0.04	Proteobacteria	Alphaproteobacteria	Alphaproteobacteria Incertae Sedis	Alphaproteobacteria Incertae Sedis_fa	Acuticoccus
10763	0	1	0	3	0.048	Proteobacteria	Alphaproteobacteria	Caulobacterales	Hyphomonadaceae	Litorimonas
10762	0	0	1	2	0.021	Proteobacteria	Alphaproteobacteria	Caulobacterales	Hyphomonadaceae	Litorimonas
5755	0	0	1	2	0.007	Proteobacteria	Alphaproteobacteria	Caulobacterales	Hyphomonadaceae	Litorimonas
11119	0	0	1	2	0.005	Proteobacteria	Alphaproteobacteria	Caulobacterales	Hyphomonadaceae	Litorimonas
5726	0	1	1	6	0.002	Proteobacteria	Alphaproteobacteria	Caulobacterales	Hyphomonadaceae	Litorimonas
5758	0	1	0	3	0.002	Proteobacteria	Alphaproteobacteria	Caulobacterales	Hyphomonadaceae	Litorimonas
5723	0	0	1	2	0.001	Proteobacteria	Alphaproteobacteria	Caulobacterales	Hyphomonadaceae	Litorimonas
11118	0	1	1	6	0.001	Proteobacteria	Alphaproteobacteria	Caulobacterales	Hyphomonadaceae	Litorimonas
14071	0	0	1	2	0.012	Proteobacteria	Alphaproteobacteria	Caulobacterales	Hyphomonadaceae	Robiginitomaculum
11131	0	0	1	2	0.005	Proteobacteria	Alphaproteobacteria	Caulobacterales	Hyphomonadaceae	Robiginitomaculum
14444	1	0	0	1	0.018	Proteobacteria	Alphaproteobacteria	Rhizobiales	Rhizobiaceae	Ahrensia
7658	1	0	0	1	0.001	Proteobacteria	Alphaproteobacteria	Rhizobiales	Rhizobiaceae	Aminobacter
12476	0	1	1	6	0.012	Proteobacteria	Alphaproteobacteria	Rhizobiales	Rhizobiaceae	Lentilitoribacter
12326	0	0	1	2	0.002	Proteobacteria	Alphaproteobacteria	Rhizobiales	Rhizobiaceae	Pseudahrensia
3236	1	0	0	1	0.001	Proteobacteria	Alphaproteobacteria	Rhizobiales	Rhizobiaceae	Rhizobiaceae_ge
2294	0	1	1	6	0.016	Proteobacteria	Alphaproteobacteria	Rhodobacterales	Rhodobacteraceae	Celeribacter
12369	1	0	0	1	0.036	Proteobacteria	Alphaproteobacteria	Rhodobacterales	Rhodobacteraceae	Defluviimonas
7463	0	1	1	6	0.006	Proteobacteria	Alphaproteobacteria	Rhodobacterales	Rhodobacteraceae	Defluviimonas
7602	1	0	0	1	0.025	Proteobacteria	Alphaproteobacteria	Rhodobacterales	Rhodobacteraceae	Jannaschia
7533	0	1	0	3	0.006	Proteobacteria	Alphaproteobacteria	Rhodobacterales	Rhodobacteraceae	Leisingera
7471	0	0	1	2	0.002	Proteobacteria	Alphaproteobacteria	Rhodobacterales	Rhodobacteraceae	Leisingera
12407	1	0	0	1	0.028	Proteobacteria	Alphaproteobacteria	Rhodobacterales	Rhodobacteraceae	Maritimibacter
12254	1	1	1	7	0.028	Proteobacteria	Alphaproteobacteria	Rhodobacterales	Rhodobacteraceae	Octadecabacter
12134	1	1	0	5	0.008	Proteobacteria	Alphaproteobacteria	Rhodobacterales	Rhodobacteraceae	Octadecabacter
12130	0	1	1	6	0.008	Proteobacteria	Alphaproteobacteria	Rhodobacterales	Rhodobacteraceae	Octadecabacter
14578	0	1	1	6	0.008	Proteobacteria	Alphaproteobacteria	Rhodobacterales	Rhodobacteraceae	Planktotalea
14498	0	0	1	2	0.042	Proteobacteria	Alphaproteobacteria	Rhodobacterales	Rhodobacteraceae	Rhodobacteraceae_ge
12440	0	1	1	6	0.035	Proteobacteria	Alphaproteobacteria	Rhodobacterales	Rhodobacteraceae	Rhodobacteraceae_ge
7464	0	1	1	6	0.028	Proteobacteria	Alphaproteobacteria	Rhodobacterales	Rhodobacteraceae	Rhodobacteraceae_ge
12363	1	0	0	1	0.018	Proteobacteria	Alphaproteobacteria	Rhodobacterales	Rhodobacteraceae	Rhodobacteraceae_ge
15020	1	0	1	4	0.012	Proteobacteria	Alphaproteobacteria	Rhodobacterales	Rhodobacteraceae	Rhodobacteraceae_ge
12197	1	0	0	1	0.002	Proteobacteria	Alphaproteobacteria	Rhodobacterales	Rhodobacteraceae	Rhodobacteraceae_ge
7570	1	1	0	5	0.002	Proteobacteria	Alphaproteobacteria	Rhodobacterales	Rhodobacteraceae	Rhodobacteraceae_ge
14571	0	1	1	6	0.001	Proteobacteria	Alphaproteobacteria	Rhodobacterales	Rhodobacteraceae	Rhodobacteraceae_ge
12374	1	0	0	1	0.038	Proteobacteria	Alphaproteobacteria	Rhodobacterales	Rhodobacteraceae	Ruegeria
7131	1	0	0	1	0.006	Proteobacteria	Alphaproteobacteria	Rhodobacterales	Rhodobacteraceae	Sulfitobacter
12505	0	0	1	2	0.028	Proteobacteria	Alphaproteobacteria	Rhodobacterales	Rhodobacteraceae	Tateyamaria
14779	0	0	1	2	0.023	Proteobacteria	Alphaproteobacteria	Sphingomonadales	Sphingomonadaceae	Altererythrobacter
9163	1	0	0	1	0.009	Proteobacteria	Alphaproteobacteria	Sphingomonadales	Sphingomonadaceae	Altererythrobacter
8993	1	0	0	1	0.002	Proteobacteria	Alphaproteobacteria	Sphingomonadales	Sphingomonadaceae	Sphingorhabdus
12173	1	0	0	1	0.031	Proteobacteria	Deltaproteobacteria	Bdellovibrionales	Bacteriovoracaceae	Peredibacter
7182	1	0	0	1	0.012	Proteobacteria	Deltaproteobacteria	Bdellovibrionales	Bacteriovoracaceae	Peredibacter
10195	1	1	0	5	0.028	Proteobacteria	Deltaproteobacteria	Bdellovibrionales	Bdellovibrionaceae	OM27 clade
11025	0	1	0	3	0.045	Proteobacteria	Deltaproteobacteria	Myxococcales	BIrii41	BIrii41_ge
6255	0	0	1	2	0.023	Proteobacteria	Deltaproteobacteria	Myxococcales	Haliangiaceae	Haliangium
6256	0	0	1	2	0.001	Proteobacteria	Deltaproteobacteria	Myxococcales	Haliangiaceae	Haliangium
8184	0	1	0	3	0.04	Proteobacteria	Gammaproteobacteria	Alteromonadales	Psychromonadaceae	Psychromonas
8262	0	1	1	6	0.037	Proteobacteria	Gammaproteobacteria	Arenicellales	Arenicellaceae	Arenicella
12758	0	1	0	3	0.033	Proteobacteria	Gammaproteobacteria	Arenicellales	Arenicellaceae	Arenicella
14658	0	1	1	6	0.002	Proteobacteria	Gammaproteobacteria	Arenicellales	Arenicellaceae	Arenicella
8051	1	1	0	5	0.002	Proteobacteria	Gammaproteobacteria	Arenicellales	Arenicellaceae	Arenicella
8372	1	1	1	7	0.028	Proteobacteria	Gammaproteobacteria	Betaproteobacteriales	Burkholderiaceae	BurkholderiaCaballeroniaParaburkholderia
2528	1	0	0	1	0.028	Proteobacteria	Gammaproteobacteria	Betaproteobacteriales	Burkholderiaceae	BurkholderiaCaballeroniaParaburkholderia
8371	1	1	1	7	0.004	Proteobacteria	Gammaproteobacteria	Betaproteobacteriales	Burkholderiaceae	BurkholderiaCaballeroniaParaburkholderia
15264	0	0	1	2	0.005	Proteobacteria	Gammaproteobacteria	Ectothiorhodospirales	Thioalkalispiraceae	Thiohalophilus
3981	0	1	0	3	0.028	Proteobacteria	Gammaproteobacteria	KI89A clade	KI89A clade_fa	KI89A clade_fa_ge
2680	0	0	1	2	0.028	Proteobacteria	Gammaproteobacteria	Nitrosococcales	Methylophagaceae	Methylophagaceae_ge
11538	1	0	0	1	0.001	Proteobacteria	Gammaproteobacteria	Oceanospirillales	Hahellaceae	Hahella
10011	0	0	1	2	0.046	Proteobacteria	Gammaproteobacteria	Oceanospirillales	Saccharospirillaceae	Reinekea
13694	0	0	1	2	0.04	Proteobacteria	Gammaproteobacteria	Oceanospirillales	Saccharospirillaceae	Reinekea
1628	0	0	1	2	0.033	Proteobacteria	Gammaproteobacteria	Oceanospirillales	Saccharospirillaceae	Reinekea
2426	0	0	1	2	0.028	Proteobacteria	Gammaproteobacteria	Oceanospirillales	Saccharospirillaceae	Reinekea
3976	0	0	1	2	0.028	Proteobacteria	Gammaproteobacteria	Oceanospirillales	Saccharospirillaceae	Reinekea
10015	0	0	1	2	0.028	Proteobacteria	Gammaproteobacteria	Oceanospirillales	Saccharospirillaceae	Reinekea
11562	0	0	1	2	0.028	Proteobacteria	Gammaproteobacteria	Oceanospirillales	Saccharospirillaceae	Reinekea
1623	0	0	1	2	0.024	Proteobacteria	Gammaproteobacteria	Oceanospirillales	Saccharospirillaceae	Reinekea
11561	0	0	1	2	0.023	Proteobacteria	Gammaproteobacteria	Oceanospirillales	Saccharospirillaceae	Reinekea
6299	0	0	1	2	0.019	Proteobacteria	Gammaproteobacteria	Oceanospirillales	Saccharospirillaceae	Reinekea
1600	0	0	1	2	0.018	Proteobacteria	Gammaproteobacteria	Oceanospirillales	Saccharospirillaceae	Reinekea
6496	0	0	1	2	0.016	Proteobacteria	Gammaproteobacteria	Oceanospirillales	Saccharospirillaceae	Reinekea
5138	0	0	1	2	0.014	Proteobacteria	Gammaproteobacteria	Oceanospirillales	Saccharospirillaceae	Reinekea
6300	0	0	1	2	0.002	Proteobacteria	Gammaproteobacteria	Oceanospirillales	Saccharospirillaceae	Reinekea
6397	1	0	0	1	0.028	Proteobacteria	Gammaproteobacteria	Pseudomonadales	Pseudomonadaceae	Pseudomonas
795	0	1	0	3	0.045	Proteobacteria	Gammaproteobacteria	Thiohalorhabdales	Thiohalorhabdaceae	Granulosicoccus
802	0	1	0	3	0.04	Proteobacteria	Gammaproteobacteria	Thiohalorhabdales	Thiohalorhabdaceae	Granulosicoccus
3254	1	0	0	1	0.04	Proteobacteria	Gammaproteobacteria	Thiohalorhabdales	Thiohalorhabdaceae	Granulosicoccus
3256	1	0	0	1	0.04	Proteobacteria	Gammaproteobacteria	Thiohalorhabdales	Thiohalorhabdaceae	Granulosicoccus
13532	0	1	1	6	0.03	Proteobacteria	Gammaproteobacteria	Thiohalorhabdales	Thiohalorhabdaceae	Granulosicoccus
13531	0	1	1	6	0.029	Proteobacteria	Gammaproteobacteria	Thiohalorhabdales	Thiohalorhabdaceae	Granulosicoccus
300	0	0	1	2	0.028	Proteobacteria	Gammaproteobacteria	Thiohalorhabdales	Thiohalorhabdaceae	Granulosicoccus
7093	0	0	1	2	0.028	Proteobacteria	Gammaproteobacteria	Thiohalorhabdales	Thiohalorhabdaceae	Granulosicoccus
4215	0	1	0	3	0.027	Proteobacteria	Gammaproteobacteria	Thiohalorhabdales	Thiohalorhabdaceae	Granulosicoccus
4239	0	0	1	2	0.023	Proteobacteria	Gammaproteobacteria	Thiohalorhabdales	Thiohalorhabdaceae	Granulosicoccus
9442	0	1	1	6	0.023	Proteobacteria	Gammaproteobacteria	Thiohalorhabdales	Thiohalorhabdaceae	Granulosicoccus
3267	1	1	0	5	0.018	Proteobacteria	Gammaproteobacteria	Thiohalorhabdales	Thiohalorhabdaceae	Granulosicoccus
3357	1	1	0	5	0.013	Proteobacteria	Gammaproteobacteria	Thiohalorhabdales	Thiohalorhabdaceae	Granulosicoccus
3330	0	1	1	6	0.012	Proteobacteria	Gammaproteobacteria	Thiohalorhabdales	Thiohalorhabdaceae	Granulosicoccus
7103	0	1	0	3	0.012	Proteobacteria	Gammaproteobacteria	Thiohalorhabdales	Thiohalorhabdaceae	Granulosicoccus
9424	0	0	1	2	0.01	Proteobacteria	Gammaproteobacteria	Thiohalorhabdales	Thiohalorhabdaceae	Granulosicoccus
9427	0	0	1	2	0.009	Proteobacteria	Gammaproteobacteria	Thiohalorhabdales	Thiohalorhabdaceae	Granulosicoccus
13517	0	1	1	6	0.008	Proteobacteria	Gammaproteobacteria	Thiohalorhabdales	Thiohalorhabdaceae	Granulosicoccus
1733	0	0	1	2	0.008	Proteobacteria	Gammaproteobacteria	Thiohalorhabdales	Thiohalorhabdaceae	Granulosicoccus
3250	1	0	0	1	0.008	Proteobacteria	Gammaproteobacteria	Thiohalorhabdales	Thiohalorhabdaceae	Granulosicoccus
9383	0	0	1	2	0.006	Proteobacteria	Gammaproteobacteria	Thiohalorhabdales	Thiohalorhabdaceae	Granulosicoccus
4211	0	1	1	6	0.002	Proteobacteria	Gammaproteobacteria	Thiohalorhabdales	Thiohalorhabdaceae	Granulosicoccus
7102	0	0	1	2	0.002	Proteobacteria	Gammaproteobacteria	Thiohalorhabdales	Thiohalorhabdaceae	Granulosicoccus
787	0	0	1	2	0.001	Proteobacteria	Gammaproteobacteria	Thiohalorhabdales	Thiohalorhabdaceae	Granulosicoccus
320	1	0	0	1	0.001	Proteobacteria	Gammaproteobacteria	Thiohalorhabdales	Thiohalorhabdaceae	Granulosicoccus
9423	0	0	1	2	0.001	Proteobacteria	Gammaproteobacteria	Thiohalorhabdales	Thiohalorhabdaceae	Granulosicoccus
3316	1	1	0	5	0.001	Proteobacteria	Gammaproteobacteria	Thiohalorhabdales	Thiohalorhabdaceae	Granulosicoccus
324	1	0	0	1	0.001	Proteobacteria	Gammaproteobacteria	Thiohalorhabdales	Thiohalorhabdaceae	Granulosicoccus
786	0	1	1	6	0.001	Proteobacteria	Gammaproteobacteria	Thiohalorhabdales	Thiohalorhabdaceae	Granulosicoccus
3265	1	1	0	5	0.001	Proteobacteria	Gammaproteobacteria	Thiohalorhabdales	Thiohalorhabdaceae	Granulosicoccus
3318	1	0	0	1	0.001	Proteobacteria	Gammaproteobacteria	Thiohalorhabdales	Thiohalorhabdaceae	Granulosicoccus
3355	0	0	1	2	0.001	Proteobacteria	Gammaproteobacteria	Thiohalorhabdales	Thiohalorhabdaceae	Granulosicoccus
3362	1	0	0	1	0.001	Proteobacteria	Gammaproteobacteria	Thiohalorhabdales	Thiohalorhabdaceae	Granulosicoccus
3381	0	0	1	2	0.001	Proteobacteria	Gammaproteobacteria	Thiohalorhabdales	Thiohalorhabdaceae	Granulosicoccus
9377	0	0	1	2	0.001	Proteobacteria	Gammaproteobacteria	Thiohalorhabdales	Thiohalorhabdaceae	Granulosicoccus
9418	0	0	1	2	0.001	Proteobacteria	Gammaproteobacteria	Thiohalorhabdales	Thiohalorhabdaceae	Granulosicoccus
8019	0	0	1	2	0.028	Proteobacteria	Gammaproteobacteria	Thiotrichales	Thiotrichaceae	Cocleimonas
8025	0	0	1	2	0.028	Proteobacteria	Gammaproteobacteria	Thiotrichales	Thiotrichaceae	Cocleimonas
13113	0	0	1	2	0.001	Proteobacteria	Gammaproteobacteria	Thiotrichales	Thiotrichaceae	Cocleimonas
7965	0	1	1	6	0.01	Proteobacteria	Gammaproteobacteria	Thiotrichales	Thiotrichaceae	Leucothrix
7967	0	0	1	2	0.008	Proteobacteria	Gammaproteobacteria	Thiotrichales	Thiotrichaceae	Leucothrix
12612	0	0	1	2	0.008	Proteobacteria	Gammaproteobacteria	Thiotrichales	Thiotrichaceae	Leucothrix
14638	0	0	1	2	0.008	Proteobacteria	Gammaproteobacteria	Thiotrichales	Thiotrichaceae	Leucothrix
12637	0	1	1	6	0.005	Proteobacteria	Gammaproteobacteria	Thiotrichales	Thiotrichaceae	Leucothrix
12636	0	1	1	6	0.002	Proteobacteria	Gammaproteobacteria	Thiotrichales	Thiotrichaceae	Leucothrix
12606	0	0	1	2	0.002	Proteobacteria	Gammaproteobacteria	Thiotrichales	Thiotrichaceae	Leucothrix
12613	0	0	1	2	0.001	Proteobacteria	Gammaproteobacteria	Thiotrichales	Thiotrichaceae	Leucothrix
12607	0	0	1	2	0.001	Proteobacteria	Gammaproteobacteria	Thiotrichales	Thiotrichaceae	Leucothrix
14634	0	0	1	2	0.001	Proteobacteria	Gammaproteobacteria	Thiotrichales	Thiotrichaceae	Leucothrix
7966	0	1	1	6	0.001	Proteobacteria	Gammaproteobacteria	Thiotrichales	Thiotrichaceae	Leucothrix
7939	0	0	1	2	0.001	Proteobacteria	Gammaproteobacteria	Thiotrichales	Thiotrichaceae	Leucothrix
12610	0	0	1	2	0.001	Proteobacteria	Gammaproteobacteria	Thiotrichales	Thiotrichaceae	Leucothrix
14636	0	0	1	2	0.001	Proteobacteria	Gammaproteobacteria	Thiotrichales	Thiotrichaceae	Leucothrix
14637	0	0	1	2	0.001	Proteobacteria	Gammaproteobacteria	Thiotrichales	Thiotrichaceae	Leucothrix
11659	0	0	1	2	0.028	Proteobacteria	Gammaproteobacteria	Thiotrichales	Thiotrichaceae	Thiothrix
3442	0	0	1	2	0.028	Proteobacteria	Gammaproteobacteria	UBA10353 marine group	UBA10353 marine group_fa	UBA10353 marine group_fa_ge
9012	0	0	1	2	0.028	Proteobacteria	Gammaproteobacteria	UBA10353 marine group	UBA10353 marine group_fa	UBA10353 marine group_fa_ge
11462	1	0	0	1	0.028	Verrucomicrobia	Verrucomicrobiae	Verrucomicrobiales	DEV007	DEV007_ge
670	0	0	1	2	0.019	Verrucomicrobia	Verrucomicrobiae	Verrucomicrobiales	DEV007	DEV007_ge
5244	1	1	0	5	0.028	Verrucomicrobia	Verrucomicrobiae	Verrucomicrobiales	Rubritaleaceae	Luteolibacter
10810	1	0	0	1	0.017	Verrucomicrobia	Verrucomicrobiae	Verrucomicrobiales	Rubritaleaceae	Luteolibacter
10350	1	1	1	7	0.028	Verrucomicrobia	Verrucomicrobiae	Verrucomicrobiales	Rubritaleaceae	Roseibacillus
13825	1	0	1	4	0.018	Verrucomicrobia	Verrucomicrobiae	Verrucomicrobiales	Rubritaleaceae	Roseibacillus
10574	0	0	1	2	0.014	Verrucomicrobia	Verrucomicrobiae	Verrucomicrobiales	Rubritaleaceae	Roseibacillus
4986	1	0	0	1	0.012	Verrucomicrobia	Verrucomicrobiae	Verrucomicrobiales	Rubritaleaceae	Roseibacillus
10362	0	0	1	2	0.003	Verrucomicrobia	Verrucomicrobiae	Verrucomicrobiales	Rubritaleaceae	Roseibacillus
10370	0	0	1	2	0.003	Verrucomicrobia	Verrucomicrobiae	Verrucomicrobiales	Rubritaleaceae	Roseibacillus
10360	0	0	1	2	0.002	Verrucomicrobia	Verrucomicrobiae	Verrucomicrobiales	Rubritaleaceae	Roseibacillus
10608	0	0	1	2	0.002	Verrucomicrobia	Verrucomicrobiae	Verrucomicrobiales	Rubritaleaceae	Roseibacillus
10576	0	0	1	2	0.001	Verrucomicrobia	Verrucomicrobiae	Verrucomicrobiales	Rubritaleaceae	Roseibacillus
10369	0	0	1	2	0.001	Verrucomicrobia	Verrucomicrobiae	Verrucomicrobiales	Rubritaleaceae	Roseibacillus
10607	0	0	1	2	0.001	Verrucomicrobia	Verrucomicrobiae	Verrucomicrobiales	Rubritaleaceae	Roseibacillus
13823	0	0	1	2	0.001	Verrucomicrobia	Verrucomicrobiae	Verrucomicrobiales	Rubritaleaceae	Roseibacillus
9123	0	1	1	6	0.012	Verrucomicrobia	Verrucomicrobiae	Verrucomicrobiales	Rubritaleaceae	Rubritalea
4929	0	1	0	3	0.002	Verrucomicrobia	Verrucomicrobiae	Verrucomicrobiales	Rubritaleaceae	Rubritalea
5527	0	0	1	2	0.001	Verrucomicrobia	Verrucomicrobiae	Verrucomicrobiales	Rubritaleaceae	Rubritalea
1435	0	0	1	2	0.001	Verrucomicrobia	Verrucomicrobiae	Verrucomicrobiales	Rubritaleaceae	Rubritalea
