# Supplementary material for: Bacterial Communities Show Algal Host (Fucus spp.)/Zone Differentiation Across the Stress Gradient of the Intertidal Zone
Source: Front Microbiol. 2020 Sep 24;11:563118. doi: 10.3389/fmicb.2020.563118 (PMC7541829; doi:10.3389/fmicb.2020.563118)
Supplement: Supplementary file 9 [file Table_5.xlsx]

## Sheet: ReadMe
ASVs Identified as Significantly Different Among Transplant Treatments, Fucus vesiculosus, and Fucus spiralis (mvabund + indicator species analysis)
"Composition": Analysis of MGLM based on presence/absence and binomial distribution
"Structure": Analysis of MGLM based on abundance and negative-binomial distribution
"transUniqueComposition" : A subset of "Composition" tab, shows ASVs that are uniquely indicative of transplant treatments
"transUniqueStructure" : A subset of "Structure" tab, shows ASVs that are uniquely indicative of transplant treatments
Columns:
ASV ID: ASV Identification
Fs: Is the ASV an indicator (1) or not (0) of Fucus spiralis
D: Is the ASV an indicator (1) or not (0) of dry transplants
W: Is the ASV an indicator (1) or not (0) of watered transplants
PC: Is the ASV an indicator (1) or not (0) of procedural control transplants
Fv: Is the ASV an indicator (1) or not (0) of Fucus vesiculosus
Index: A sorting mechanism for groups that an ASV is indicative of (i.e., all ASVs of the same index are indicators of same congeners)
p-value: The adjusted p-value returned from univariate testing of MGLM (mvabund)
Phylum, Class, Order, Family, Genus: The taxonomic information for the ASV, generated from Silva v132

## Sheet: Composition
ASV ID	Fs	D	W	PC	FV	Index	p-value	Phylum	Class	Order	Family	Genus
324	1	0	0	0	0	1	0.001	Proteobacteria	Gammaproteobacteria	Thiohalorhabdales	Thiohalorhabdaceae	Granulosicoccus
403	0	1	1	0	0	15	0.001	Proteobacteria	Gammaproteobacteria	Alteromonadales	Pseudoalteromonadaceae	Pseudoalteromonas
786	0	0	0	1	1	10	0.001	Proteobacteria	Gammaproteobacteria	Thiohalorhabdales	Thiohalorhabdaceae	Granulosicoccus
795	0	0	0	1	1	10	0.009	Proteobacteria	Gammaproteobacteria	Thiohalorhabdales	Thiohalorhabdaceae	Granulosicoccus
1358	1	0	0	0	0	1	0.043	Actinobacteria	Acidimicrobiia	Microtrichales	Ilumatobacteraceae	Ilumatobacter
1435	0	0	1	1	1	23	0.001	Verrucomicrobia	Verrucomicrobiae	Verrucomicrobiales	Rubritaleaceae	Rubritalea
1534	1	0	0	1	1	16	0.001	Actinobacteria	Acidimicrobiia	Microtrichales	Microtrichaceae	Sva0996 marine group
1679	1	0	0	1	1	16	0.045	Actinobacteria	Acidimicrobiia	Microtrichales	Microtrichaceae	Microtrichaceae_ge
1826	1	0	0	0	0	1	0.002	Bacteroidetes	Bacteroidia	Flavobacteriales	Schleiferiaceae	Schleiferia
2211	0	0	1	1	0	14	0.013	Proteobacteria	Gammaproteobacteria	Alteromonadales	Pseudoalteromonadaceae	Pseudoalteromonadaceae_ge
2568	1	0	0	1	1	16	0.001	Bacteroidetes	Bacteroidia	Flavobacteriales	Schleiferiaceae	Schleiferia
2591	0	1	1	0	0	15	0.009	Proteobacteria	Gammaproteobacteria	Alteromonadales	Alteromonadaceae	Alteromonas
2792	0	0	0	1	1	10	0.001	Bacteroidetes	Bacteroidia	Chitinophagales	Saprospiraceae	Saprospiraceae_ge
2832	1	1	1	1	0	29	0.033	Proteobacteria	Gammaproteobacteria	Alteromonadales	Alteromonadaceae	Glaciecola
2837	0	0	0	1	1	10	0.001	Bacteroidetes	Bacteroidia	Chitinophagales	Saprospiraceae	Rubidimonas
2930	0	0	0	1	1	10	0.012	Bacteroidetes	Bacteroidia	Chitinophagales	Saprospiraceae	Portibacter
2991	0	0	0	1	1	10	0.001	Bacteroidetes	Bacteroidia	Chitinophagales	Saprospiraceae	Saprospiraceae_ge
3093	0	0	0	1	1	10	0.001	Bacteroidetes	Bacteroidia	Chitinophagales	Saprospiraceae	Saprospiraceae_ge
3236	1	0	0	0	0	1	0.026	Proteobacteria	Alphaproteobacteria	Rhizobiales	Rhizobiaceae	Rhizobiaceae_ge
3250	1	0	0	0	0	1	0.002	Proteobacteria	Gammaproteobacteria	Thiohalorhabdales	Thiohalorhabdaceae	Granulosicoccus
3254	1	0	0	0	0	1	0.01	Proteobacteria	Gammaproteobacteria	Thiohalorhabdales	Thiohalorhabdaceae	Granulosicoccus
3316	1	1	1	1	1	31	0.047	Proteobacteria	Gammaproteobacteria	Thiohalorhabdales	Thiohalorhabdaceae	Granulosicoccus
3318	1	0	0	0	0	1	0.001	Proteobacteria	Gammaproteobacteria	Thiohalorhabdales	Thiohalorhabdaceae	Granulosicoccus
3356	1	0	0	1	1	16	0.016	Proteobacteria	Gammaproteobacteria	Thiohalorhabdales	Thiohalorhabdaceae	Granulosicoccus
3362	1	0	0	0	0	1	0.001	Proteobacteria	Gammaproteobacteria	Thiohalorhabdales	Thiohalorhabdaceae	Granulosicoccus
3391	1	0	0	1	1	16	0.047	Proteobacteria	Gammaproteobacteria	Thiohalorhabdales	Thiohalorhabdaceae	Granulosicoccus
3471	0	1	1	0	0	15	0.004	Proteobacteria	Gammaproteobacteria	Alteromonadales	Pseudoalteromonadaceae	Pseudoalteromonas
3588	1	1	1	1	1	31	0.047	Planctomycetes	Planctomycetacia	Pirellulales	Pirellulaceae	Blastopirellula
3589	0	0	0	1	1	10	0.002	Planctomycetes	Planctomycetacia	Pirellulales	Pirellulaceae	Blastopirellula
3694	0	1	1	1	1	30	0.043	Planctomycetes	Planctomycetacia	Pirellulales	Pirellulaceae	Blastopirellula
3727	1	0	0	0	0	1	0.001	Bacteroidetes	Bacteroidia	Flavobacteriales	Flavobacteriaceae	Psychroserpens
3781	1	0	0	0	0	1	0.016	Bacteroidetes	Bacteroidia	Flavobacteriales	Flavobacteriaceae	Algitalea
3862	0	1	1	0	0	15	0.001	Bacteroidetes	Bacteroidia	Flavobacteriales	Flavobacteriaceae	Mesonia
3981	0	0	1	1	1	23	0.002	Proteobacteria	Gammaproteobacteria	KI89A clade	KI89A clade_fa	KI89A clade_fa_ge
4834	1	0	0	0	0	1	0.002	Actinobacteria	Actinobacteria	Micrococcales	Micrococcales_fa	Micrococcales_fa_ge
4889	0	0	1	1	0	14	0.047	Proteobacteria	Gammaproteobacteria	Alteromonadales	Alteromonadaceae	Paraglaciecola
4929	0	0	0	1	1	10	0.001	Verrucomicrobia	Verrucomicrobiae	Verrucomicrobiales	Rubritaleaceae	Rubritalea
5328	1	0	0	0	1	6	0.004	Bacteroidetes	Bacteroidia	Flavobacteriales	Flavobacteriaceae	Maribacter
5408	0	0	0	1	1	10	0.047	Bacteroidetes	Bacteroidia	Flavobacteriales	Flavobacteriaceae	Maribacter
5417	1	0	0	0	1	6	0.001	Bacteroidetes	Bacteroidia	Flavobacteriales	Flavobacteriaceae	Pricia
5419	1	0	0	0	1	6	0.002	Bacteroidetes	Bacteroidia	Flavobacteriales	Flavobacteriaceae	Pseudozobellia
5420	1	0	0	0	0	1	0.001	Bacteroidetes	Bacteroidia	Flavobacteriales	Flavobacteriaceae	Pricia
5441	1	0	0	0	0	1	0.001	Bacteroidetes	Rhodothermia	Rhodothermales	Rhodothermaceae	Rubrivirga
5527	0	0	0	1	1	10	0.033	Verrucomicrobia	Verrucomicrobiae	Verrucomicrobiales	Rubritaleaceae	Rubritalea
5726	0	0	1	1	1	23	0.047	Proteobacteria	Alphaproteobacteria	Caulobacterales	Hyphomonadaceae	Litorimonas
5758	0	0	0	1	1	10	0.001	Proteobacteria	Alphaproteobacteria	Caulobacterales	Hyphomonadaceae	Litorimonas
5858	0	0	0	1	1	10	0.002	Bacteroidetes	Bacteroidia	Chitinophagales	Saprospiraceae	Saprospiraceae_ge
5941	1	0	0	0	0	1	0.01	Bacteroidetes	Bacteroidia	Flavobacteriales	Flavobacteriaceae	Zobellia
5949	0	0	0	1	1	10	0.001	Bacteroidetes	Bacteroidia	Chitinophagales	Saprospiraceae	Saprospiraceae_ge
6203	0	1	1	1	0	25	0.002	Proteobacteria	Gammaproteobacteria	Oceanospirillales	Marinomonadaceae	Marinomonas
6204	0	1	1	1	0	25	0.033	Proteobacteria	Gammaproteobacteria	Oceanospirillales	Marinomonadaceae	Marinomonas
6239	1	0	0	0	0	1	0.001	Proteobacteria	Gammaproteobacteria	Cellvibrionales	Cellvibrionaceae	Candidatus Endobugula
6390	0	1	1	1	0	25	0.002	Proteobacteria	Gammaproteobacteria	Oceanospirillales	Marinomonadaceae	Marinomonas
6763	0	1	1	0	0	15	0.001	Bacteroidetes	Bacteroidia	Flavobacteriales	Flavobacteriaceae	Maribacter
6949	1	0	1	1	1	27	0.047	Planctomycetes	Planctomycetacia	Pirellulales	Pirellulaceae	Rubripirellula
7103	0	0	0	1	1	10	0.016	Proteobacteria	Gammaproteobacteria	Thiohalorhabdales	Thiohalorhabdaceae	Granulosicoccus
7160	0	1	1	0	0	15	0.001	Proteobacteria	Alphaproteobacteria	Rhodobacterales	Rhodobacteraceae	Loktanella
7182	1	0	0	0	0	1	0.002	Proteobacteria	Deltaproteobacteria	Bdellovibrionales	Bacteriovoracaceae	Peredibacter
7197	1	0	0	1	1	16	0.001	Proteobacteria	Deltaproteobacteria	Bdellovibrionales	Bacteriovoracaceae	Peredibacter
7658	1	0	0	0	0	1	0.019	Proteobacteria	Alphaproteobacteria	Rhizobiales	Rhizobiaceae	Aminobacter
7835	0	1	0	0	0	4	0.001	Proteobacteria	Gammaproteobacteria	Alteromonadales	Psychromonadaceae	Psychromonas
7885	0	1	0	0	0	4	0.002	Proteobacteria	Gammaproteobacteria	Alteromonadales	Psychromonadaceae	Psychromonas
7939	0	0	0	1	1	10	0.001	Proteobacteria	Gammaproteobacteria	Thiotrichales	Thiotrichaceae	Leucothrix
7965	0	0	0	1	1	10	0.001	Proteobacteria	Gammaproteobacteria	Thiotrichales	Thiotrichaceae	Leucothrix
7966	0	0	0	1	1	10	0.002	Proteobacteria	Gammaproteobacteria	Thiotrichales	Thiotrichaceae	Leucothrix
7998	0	1	0	0	0	4	0.003	Proteobacteria	Gammaproteobacteria	Alteromonadales	Psychromonadaceae	Psychromonas
8019	0	0	1	1	1	23	0.002	Proteobacteria	Gammaproteobacteria	Thiotrichales	Thiotrichaceae	Cocleimonas
8051	1	0	0	1	1	16	0.001	Proteobacteria	Gammaproteobacteria	Arenicellales	Arenicellaceae	Arenicella
8053	1	1	1	1	1	31	0.03	Proteobacteria	Gammaproteobacteria	Arenicellales	Arenicellaceae	Arenicella
8124	0	1	1	0	0	15	0.001	Proteobacteria	Gammaproteobacteria	Alteromonadales	Alteromonadaceae	Alteromonas
8179	0	1	0	0	0	4	0.001	Proteobacteria	Gammaproteobacteria	Alteromonadales	Psychromonadaceae	Psychromonas
8181	0	1	1	1	0	25	0.001	Proteobacteria	Gammaproteobacteria	Alteromonadales	Psychromonadaceae	Psychromonas
8184	0	1	1	1	0	25	0.001	Proteobacteria	Gammaproteobacteria	Alteromonadales	Psychromonadaceae	Psychromonas
8185	0	1	0	0	0	4	0.001	Proteobacteria	Gammaproteobacteria	Alteromonadales	Psychromonadaceae	Psychromonas
8191	0	1	0	0	0	4	0.001	Proteobacteria	Gammaproteobacteria	Alteromonadales	Psychromonadaceae	Psychromonas
8211	0	1	0	0	0	4	0.001	Proteobacteria	Gammaproteobacteria	Alteromonadales	Psychromonadaceae	Psychromonas
8242	0	0	0	1	1	10	0.01	Bacteroidetes	Bacteroidia	Chitinophagales	Saprospiraceae	Portibacter
8246	0	0	0	1	1	10	0.001	Bacteroidetes	Bacteroidia	Chitinophagales	Saprospiraceae	Portibacter
8248	0	1	1	1	1	30	0.018	Bacteroidetes	Bacteroidia	Chitinophagales	Saprospiraceae	Portibacter
8336	0	1	1	0	0	15	0.001	Proteobacteria	Gammaproteobacteria	Alteromonadales	Alteromonadaceae	Paraglaciecola
8357	0	1	0	0	0	4	0.001	Proteobacteria	Gammaproteobacteria	Alteromonadales	Psychromonadaceae	Psychromonas
8624	0	1	0	0	0	4	0.001	Proteobacteria	Gammaproteobacteria	Alteromonadales	Psychromonadaceae	Psychromonas
9075	0	0	0	1	1	10	0.001	Bacteroidetes	Bacteroidia	Chitinophagales	Saprospiraceae	Saprospiraceae_ge
9104	0	0	0	1	1	10	0.047	Bacteroidetes	Bacteroidia	Chitinophagales	Saprospiraceae	Saprospiraceae_ge
9123	0	0	0	1	1	10	0.029	Verrucomicrobia	Verrucomicrobiae	Verrucomicrobiales	Rubritaleaceae	Rubritalea
9234	0	0	1	1	0	14	0.001	Proteobacteria	Alphaproteobacteria	Micavibrionales	Micavibrionaceae	Micavibrionaceae_ge
9377	0	0	0	1	1	10	0.029	Proteobacteria	Gammaproteobacteria	Thiohalorhabdales	Thiohalorhabdaceae	Granulosicoccus
9442	0	0	0	1	1	10	0.031	Proteobacteria	Gammaproteobacteria	Thiohalorhabdales	Thiohalorhabdaceae	Granulosicoccus
9581	0	1	1	1	0	25	0.016	Bacteroidetes	Bacteroidia	Flavobacteriales	Flavobacteriaceae	Algibacter
9671	1	0	0	0	0	1	0.033	Bacteroidetes	Bacteroidia	Flavobacteriales	Flavobacteriaceae	Lacinutrix
9752	0	1	1	0	0	15	0.002	Bacteroidetes	Bacteroidia	Flavobacteriales	Flavobacteriaceae	Dokdonia
9927	0	1	1	0	0	15	0.047	Proteobacteria	Gammaproteobacteria	Thiohalorhabdales	Thiohalorhabdaceae	Granulosicoccus
10300	1	0	0	0	0	1	0.001	Actinobacteria	Nitriliruptoria	Euzebyales	Euzebyaceae	Euzebya
10574	0	0	0	1	1	10	0.034	Verrucomicrobia	Verrucomicrobiae	Verrucomicrobiales	Rubritaleaceae	Roseibacillus
10607	0	0	0	1	1	10	0.001	Verrucomicrobia	Verrucomicrobiae	Verrucomicrobiales	Rubritaleaceae	Roseibacillus
10608	0	0	0	1	1	10	0.002	Verrucomicrobia	Verrucomicrobiae	Verrucomicrobiales	Rubritaleaceae	Roseibacillus
10711	1	0	0	0	0	1	0.002	Bacteroidetes	Bacteroidia	Chitinophagales	Chitinophagaceae	Taibaiella
10810	1	0	0	0	0	1	0.001	Verrucomicrobia	Verrucomicrobiae	Verrucomicrobiales	Rubritaleaceae	Luteolibacter
11137	1	0	0	1	1	16	0.001	Bacteroidetes	Bacteroidia	Chitinophagales	Chitinophagaceae	Taibaiella
11277	0	0	0	1	1	10	0.05	Bacteroidetes	Bacteroidia	Chitinophagales	Saprospiraceae	Saprospiraceae_ge
11355	0	0	0	1	1	10	0.001	Bacteroidetes	Bacteroidia	Chitinophagales	Saprospiraceae	Saprospiraceae_ge
11356	0	0	0	1	1	10	0.001	Bacteroidetes	Bacteroidia	Chitinophagales	Saprospiraceae	Saprospiraceae_ge
11652	0	1	1	0	0	15	0.001	Proteobacteria	Gammaproteobacteria	Oceanospirillales	Marinomonadaceae	Marinomonas
12233	0	1	1	0	0	15	0.002	Proteobacteria	Alphaproteobacteria	Rhodobacterales	Rhodobacteraceae	Sulfitobacter
12353	1	1	1	0	0	21	0.01	Proteobacteria	Alphaproteobacteria	Rhodobacterales	Rhodobacteraceae	Rhodobacteraceae_ge
12369	1	0	0	0	0	1	0.045	Proteobacteria	Alphaproteobacteria	Rhodobacterales	Rhodobacteraceae	Defluviimonas
12440	0	0	1	1	1	23	0.009	Proteobacteria	Alphaproteobacteria	Rhodobacterales	Rhodobacteraceae	Rhodobacteraceae_ge
12607	0	0	0	1	1	10	0.001	Proteobacteria	Gammaproteobacteria	Thiotrichales	Thiotrichaceae	Leucothrix
12636	0	0	0	1	1	10	0.008	Proteobacteria	Gammaproteobacteria	Thiotrichales	Thiotrichaceae	Leucothrix
12729	0	1	1	0	0	15	0.001	Proteobacteria	Gammaproteobacteria	Alteromonadales	Alteromonadaceae	Glaciecola
12903	0	1	0	0	0	4	0.01	Proteobacteria	Gammaproteobacteria	Alteromonadales	Alteromonadaceae	Paraglaciecola
12907	0	1	0	0	0	4	0.045	Proteobacteria	Gammaproteobacteria	Alteromonadales	Alteromonadaceae	Alteromonas
13104	0	0	0	1	1	10	0.001	Planctomycetes	OM190	OM190_or	OM190_or_fa	OM190_or_fa_ge
13276	1	0	0	0	0	1	0.01	Bacteroidetes	Bacteroidia	Chitinophagales	Saprospiraceae	Lewinella
13603	0	1	0	0	0	4	0.002	Bacteroidetes	Bacteroidia	Flavobacteriales	Flavobacteriaceae	Formosa
13623	1	0	0	0	0	1	0.001	Bacteroidetes	Bacteroidia	Flavobacteriales	Flavobacteriaceae	Winogradskyella
14071	0	0	1	1	1	23	0.002	Proteobacteria	Alphaproteobacteria	Caulobacterales	Hyphomonadaceae	Robiginitomaculum
14444	1	0	0	0	0	1	0.002	Proteobacteria	Alphaproteobacteria	Rhizobiales	Rhizobiaceae	Ahrensia
14465	0	1	0	0	0	4	0.047	Proteobacteria	Alphaproteobacteria	Rhodobacterales	Rhodobacteraceae	Defluviimonas
14571	0	1	1	1	1	30	0.001	Proteobacteria	Alphaproteobacteria	Rhodobacterales	Rhodobacteraceae	Rhodobacteraceae_ge
14658	0	1	1	1	1	30	0.002	Proteobacteria	Gammaproteobacteria	Arenicellales	Arenicellaceae	Arenicella
14674	0	1	0	1	0	13	0.024	Proteobacteria	Gammaproteobacteria	Alteromonadales	Psychromonadaceae	Psychromonas
15392	0	0	0	1	1	10	0.045	Bacteroidetes	Bacteroidia	Chitinophagales	Saprospiraceae	Saprospiraceae_ge
15559	0	1	0	0	0	4	0.018	Proteobacteria	Gammaproteobacteria	Alteromonadales	Psychromonadaceae	Psychromonas

## Sheet: Structure
ASV ID	Fs	D	W	PC	FV	Index	p-value	Phylum	Class	Order	Family	Genus
324	1	0	0	0	0	1	0.002	Proteobacteria	Gammaproteobacteria	Thiohalorhabdales	Thiohalorhabdaceae	Granulosicoccus
403	0	1	1	0	0	15	0.002	Proteobacteria	Gammaproteobacteria	Alteromonadales	Pseudoalteromonadaceae	Pseudoalteromonas
649	1	0	0	1	1	16	0.042	Planctomycetes	Planctomycetacia	Pirellulales	Pirellulaceae	Blastopirellula
786	0	0	0	1	1	10	0.008	Proteobacteria	Gammaproteobacteria	Thiohalorhabdales	Thiohalorhabdaceae	Granulosicoccus
1385	1	0	0	0	0	1	0.001	Bacteroidetes	Bacteroidia	Flavobacteriales	Flavobacteriaceae	Pricia
1478	1	0	0	1	1	16	0.007	Proteobacteria	Deltaproteobacteria	Myxococcales	Sandaracinaceae	Sandaracinaceae_ge
1826	1	0	0	0	0	1	0.002	Bacteroidetes	Bacteroidia	Flavobacteriales	Schleiferiaceae	Schleiferia
1828	1	0	0	0	0	1	0.029	Bacteroidetes	Bacteroidia	Flavobacteriales	Flavobacteriaceae	Pibocella
2211	0	0	1	1	0	14	0.022	Proteobacteria	Gammaproteobacteria	Alteromonadales	Pseudoalteromonadaceae	Pseudoalteromonadaceae_ge
2568	1	0	0	0	0	1	0.002	Bacteroidetes	Bacteroidia	Flavobacteriales	Schleiferiaceae	Schleiferia
2591	0	1	0	0	0	4	0.039	Proteobacteria	Gammaproteobacteria	Alteromonadales	Alteromonadaceae	Alteromonas
2792	0	0	0	1	1	10	0.003	Bacteroidetes	Bacteroidia	Chitinophagales	Saprospiraceae	Saprospiraceae_ge
2832	0	1	1	0	0	15	0.002	Proteobacteria	Gammaproteobacteria	Alteromonadales	Alteromonadaceae	Glaciecola
2837	0	0	0	1	1	10	0.036	Bacteroidetes	Bacteroidia	Chitinophagales	Saprospiraceae	Rubidimonas
2991	0	0	0	1	1	10	0.02	Bacteroidetes	Bacteroidia	Chitinophagales	Saprospiraceae	Saprospiraceae_ge
3093	0	0	0	1	1	10	0.009	Bacteroidetes	Bacteroidia	Chitinophagales	Saprospiraceae	Saprospiraceae_ge
3236	1	0	0	0	0	1	0.024	Proteobacteria	Alphaproteobacteria	Rhizobiales	Rhizobiaceae	Rhizobiaceae_ge
3250	1	0	0	0	0	1	0.013	Proteobacteria	Gammaproteobacteria	Thiohalorhabdales	Thiohalorhabdaceae	Granulosicoccus
3254	1	0	0	0	0	1	0.042	Proteobacteria	Gammaproteobacteria	Thiohalorhabdales	Thiohalorhabdaceae	Granulosicoccus
3267	1	0	0	1	1	16	0.037	Proteobacteria	Gammaproteobacteria	Thiohalorhabdales	Thiohalorhabdaceae	Granulosicoccus
3316	1	0	1	1	1	27	0.001	Proteobacteria	Gammaproteobacteria	Thiohalorhabdales	Thiohalorhabdaceae	Granulosicoccus
3318	1	0	0	0	0	1	0.002	Proteobacteria	Gammaproteobacteria	Thiohalorhabdales	Thiohalorhabdaceae	Granulosicoccus
3362	1	0	0	0	0	1	0.002	Proteobacteria	Gammaproteobacteria	Thiohalorhabdales	Thiohalorhabdaceae	Granulosicoccus
3471	0	1	1	0	0	15	0.035	Proteobacteria	Gammaproteobacteria	Alteromonadales	Pseudoalteromonadaceae	Pseudoalteromonas
3589	0	0	0	1	1	10	0.006	Planctomycetes	Planctomycetacia	Pirellulales	Pirellulaceae	Blastopirellula
3694	0	0	0	1	1	10	0.032	Planctomycetes	Planctomycetacia	Pirellulales	Pirellulaceae	Blastopirellula
3727	1	0	0	0	0	1	0.002	Bacteroidetes	Bacteroidia	Flavobacteriales	Flavobacteriaceae	Psychroserpens
3861	1	1	1	0	0	21	0.014	Bacteroidetes	Bacteroidia	Flavobacteriales	Flavobacteriaceae	Nonlabens
3862	0	1	1	0	0	15	0.002	Bacteroidetes	Bacteroidia	Flavobacteriales	Flavobacteriaceae	Mesonia
3981	0	0	0	1	1	10	0.04	Proteobacteria	Gammaproteobacteria	KI89A clade	KI89A clade_fa	KI89A clade_fa_ge
4211	0	0	1	1	1	23	0.002	Proteobacteria	Gammaproteobacteria	Thiohalorhabdales	Thiohalorhabdaceae	Granulosicoccus
4213	1	0	0	1	1	16	0.037	Proteobacteria	Gammaproteobacteria	Thiohalorhabdales	Thiohalorhabdaceae	Granulosicoccus
4929	0	0	0	1	1	10	0.002	Verrucomicrobia	Verrucomicrobiae	Verrucomicrobiales	Rubritaleaceae	Rubritalea
5328	1	0	0	0	1	6	0.002	Bacteroidetes	Bacteroidia	Flavobacteriales	Flavobacteriaceae	Maribacter
5408	0	0	0	1	1	10	0.039	Bacteroidetes	Bacteroidia	Flavobacteriales	Flavobacteriaceae	Maribacter
5417	1	0	0	0	1	6	0.001	Bacteroidetes	Bacteroidia	Flavobacteriales	Flavobacteriaceae	Pricia
5419	1	0	0	0	1	6	0.016	Bacteroidetes	Bacteroidia	Flavobacteriales	Flavobacteriaceae	Pseudozobellia
5420	1	0	0	0	0	1	0.002	Bacteroidetes	Bacteroidia	Flavobacteriales	Flavobacteriaceae	Pricia
5441	1	0	0	0	0	1	0.035	Bacteroidetes	Rhodothermia	Rhodothermales	Rhodothermaceae	Rubrivirga
5726	0	0	1	1	1	23	0.029	Proteobacteria	Alphaproteobacteria	Caulobacterales	Hyphomonadaceae	Litorimonas
5727	0	0	0	1	1	10	0.02	Proteobacteria	Alphaproteobacteria	Caulobacterales	Hyphomonadaceae	Litorimonas
5737	0	0	0	0	1	2	0.049	Proteobacteria	Alphaproteobacteria	Caulobacterales	Hyphomonadaceae	Litorimonas
5758	0	0	0	1	1	10	0.024	Proteobacteria	Alphaproteobacteria	Caulobacterales	Hyphomonadaceae	Litorimonas
5858	0	0	0	1	0	3	0.008	Bacteroidetes	Bacteroidia	Chitinophagales	Saprospiraceae	Saprospiraceae_ge
5941	1	0	0	0	0	1	0.047	Bacteroidetes	Bacteroidia	Flavobacteriales	Flavobacteriaceae	Zobellia
5949	0	0	0	1	1	10	0.002	Bacteroidetes	Bacteroidia	Chitinophagales	Saprospiraceae	Saprospiraceae_ge
6203	0	0	1	0	0	5	0.002	Proteobacteria	Gammaproteobacteria	Oceanospirillales	Marinomonadaceae	Marinomonas
6239	1	0	0	0	0	1	0.009	Proteobacteria	Gammaproteobacteria	Cellvibrionales	Cellvibrionaceae	Candidatus Endobugula
6390	0	0	1	1	0	14	0.007	Proteobacteria	Gammaproteobacteria	Oceanospirillales	Marinomonadaceae	Marinomonas
6763	0	1	1	0	0	15	0.002	Bacteroidetes	Bacteroidia	Flavobacteriales	Flavobacteriaceae	Maribacter
6891	1	0	0	0	0	1	0.002	Planctomycetes	Planctomycetacia	Pirellulales	Pirellulaceae	Rhodopirellula
6949	1	0	0	1	1	16	0.002	Planctomycetes	Planctomycetacia	Pirellulales	Pirellulaceae	Rubripirellula
7076	0	0	0	1	1	10	0.049	Bacteroidetes	Bacteroidia	Flavobacteriales	Flavobacteriaceae	Algitalea
7160	0	1	1	0	0	15	0.001	Proteobacteria	Alphaproteobacteria	Rhodobacterales	Rhodobacteraceae	Loktanella
7182	1	0	0	0	0	1	0.037	Proteobacteria	Deltaproteobacteria	Bdellovibrionales	Bacteriovoracaceae	Peredibacter
7197	1	0	0	1	1	16	0.028	Proteobacteria	Deltaproteobacteria	Bdellovibrionales	Bacteriovoracaceae	Peredibacter
7332	1	0	0	0	0	1	0.013	Proteobacteria	Alphaproteobacteria	Rhodobacterales	Rhodobacteraceae	Octadecabacter
7835	0	1	0	0	0	4	0.002	Proteobacteria	Gammaproteobacteria	Alteromonadales	Psychromonadaceae	Psychromonas
7885	0	1	0	0	0	4	0.024	Proteobacteria	Gammaproteobacteria	Alteromonadales	Psychromonadaceae	Psychromonas
7939	0	0	0	1	1	10	0.002	Proteobacteria	Gammaproteobacteria	Thiotrichales	Thiotrichaceae	Leucothrix
7965	0	0	0	1	1	10	0.002	Proteobacteria	Gammaproteobacteria	Thiotrichales	Thiotrichaceae	Leucothrix
7998	0	1	0	0	0	4	0.016	Proteobacteria	Gammaproteobacteria	Alteromonadales	Psychromonadaceae	Psychromonas
8019	0	0	0	1	1	10	0.004	Proteobacteria	Gammaproteobacteria	Thiotrichales	Thiotrichaceae	Cocleimonas
8050	1	0	0	1	1	16	0.001	Proteobacteria	Gammaproteobacteria	Arenicellales	Arenicellaceae	Arenicella
8051	1	0	0	1	1	16	0.002	Proteobacteria	Gammaproteobacteria	Arenicellales	Arenicellaceae	Arenicella
8053	1	0	0	1	1	16	0.002	Proteobacteria	Gammaproteobacteria	Arenicellales	Arenicellaceae	Arenicella
8124	0	1	1	0	0	15	0.001	Proteobacteria	Gammaproteobacteria	Alteromonadales	Alteromonadaceae	Alteromonas
8179	0	1	0	0	0	4	0.032	Proteobacteria	Gammaproteobacteria	Alteromonadales	Psychromonadaceae	Psychromonas
8181	0	1	1	0	0	15	0.001	Proteobacteria	Gammaproteobacteria	Alteromonadales	Psychromonadaceae	Psychromonas
8184	0	1	1	1	0	25	0.002	Proteobacteria	Gammaproteobacteria	Alteromonadales	Psychromonadaceae	Psychromonas
8185	0	1	0	0	0	4	0.002	Proteobacteria	Gammaproteobacteria	Alteromonadales	Psychromonadaceae	Psychromonas
8191	0	1	0	0	0	4	0.009	Proteobacteria	Gammaproteobacteria	Alteromonadales	Psychromonadaceae	Psychromonas
8211	0	1	0	0	0	4	0.012	Proteobacteria	Gammaproteobacteria	Alteromonadales	Psychromonadaceae	Psychromonas
8243	0	0	0	1	1	10	0.002	Bacteroidetes	Bacteroidia	Chitinophagales	Saprospiraceae	Portibacter
8244	1	0	0	1	1	16	0.021	Bacteroidetes	Bacteroidia	Chitinophagales	Saprospiraceae	Portibacter
8245	0	0	0	1	1	10	0.002	Bacteroidetes	Bacteroidia	Chitinophagales	Saprospiraceae	Portibacter
8246	0	0	0	1	1	10	0.002	Bacteroidetes	Bacteroidia	Chitinophagales	Saprospiraceae	Portibacter
8336	0	1	0	0	0	4	0.002	Proteobacteria	Gammaproteobacteria	Alteromonadales	Alteromonadaceae	Paraglaciecola
8357	0	1	0	0	0	4	0.01	Proteobacteria	Gammaproteobacteria	Alteromonadales	Psychromonadaceae	Psychromonas
8372	1	0	0	0	1	6	0.002	Proteobacteria	Gammaproteobacteria	Betaproteobacteriales	Burkholderiaceae	BurkholderiaCaballeroniaParaburkholderia
8624	0	1	0	0	0	4	0.002	Proteobacteria	Gammaproteobacteria	Alteromonadales	Psychromonadaceae	Psychromonas
9075	0	0	0	1	1	10	0.002	Bacteroidetes	Bacteroidia	Chitinophagales	Saprospiraceae	Saprospiraceae_ge
9234	0	0	1	1	0	14	0.002	Proteobacteria	Alphaproteobacteria	Micavibrionales	Micavibrionaceae	Micavibrionaceae_ge
9581	0	1	1	0	0	15	0.013	Bacteroidetes	Bacteroidia	Flavobacteriales	Flavobacteriaceae	Algibacter
9671	1	0	0	0	0	1	0.002	Bacteroidetes	Bacteroidia	Flavobacteriales	Flavobacteriaceae	Lacinutrix
9734	1	0	0	0	0	1	0.007	Bacteroidetes	Bacteroidia	Flavobacteriales	Flavobacteriaceae	Nonlabens
9752	0	1	1	0	0	15	0.028	Bacteroidetes	Bacteroidia	Flavobacteriales	Flavobacteriaceae	Dokdonia
9927	0	1	0	0	0	4	0.02	Proteobacteria	Gammaproteobacteria	Thiohalorhabdales	Thiohalorhabdaceae	Granulosicoccus
10300	1	0	0	0	0	1	0.002	Actinobacteria	Nitriliruptoria	Euzebyales	Euzebyaceae	Euzebya
10361	1	0	1	1	1	27	0.01	Verrucomicrobia	Verrucomicrobiae	Verrucomicrobiales	Rubritaleaceae	Roseibacillus
10474	0	1	0	0	0	4	0.008	Proteobacteria	Gammaproteobacteria	Oceanospirillales	Halomonadaceae	Cobetia
10607	0	0	0	1	1	10	0.002	Verrucomicrobia	Verrucomicrobiae	Verrucomicrobiales	Rubritaleaceae	Roseibacillus
10608	0	0	0	1	1	10	0.014	Verrucomicrobia	Verrucomicrobiae	Verrucomicrobiales	Rubritaleaceae	Roseibacillus
11118	0	1	1	1	1	30	0.024	Proteobacteria	Alphaproteobacteria	Caulobacterales	Hyphomonadaceae	Litorimonas
11137	1	0	0	1	1	16	0.032	Bacteroidetes	Bacteroidia	Chitinophagales	Chitinophagaceae	Taibaiella
11313	0	0	0	1	1	10	0.008	Proteobacteria	Alphaproteobacteria	Caulobacterales	Hyphomonadaceae	Fretibacter
11356	0	0	0	1	1	10	0.002	Bacteroidetes	Bacteroidia	Chitinophagales	Saprospiraceae	Saprospiraceae_ge
11538	1	1	1	0	0	21	0.002	Proteobacteria	Gammaproteobacteria	Oceanospirillales	Hahellaceae	Hahella
11635	0	0	1	1	0	14	0.049	Proteobacteria	Gammaproteobacteria	Oceanospirillales	Marinomonadaceae	Marinomonas
11652	0	1	0	0	0	4	0.014	Proteobacteria	Gammaproteobacteria	Oceanospirillales	Marinomonadaceae	Marinomonas
12119	0	0	1	0	0	5	0.027	Proteobacteria	Alphaproteobacteria	Rhodobacterales	Rhodobacteraceae	Roseobacter
12134	1	1	1	0	0	21	0.049	Proteobacteria	Alphaproteobacteria	Rhodobacterales	Rhodobacteraceae	Octadecabacter
12197	1	0	0	0	0	1	0.002	Proteobacteria	Alphaproteobacteria	Rhodobacterales	Rhodobacteraceae	Rhodobacteraceae_ge
12233	0	1	0	0	0	4	0.007	Proteobacteria	Alphaproteobacteria	Rhodobacterales	Rhodobacteraceae	Sulfitobacter
12331	1	0	0	0	0	1	0.025	Proteobacteria	Alphaproteobacteria	Rhizobiales	Rhizobiaceae	Ahrensia
12607	0	0	0	1	1	10	0.034	Proteobacteria	Gammaproteobacteria	Thiotrichales	Thiotrichaceae	Leucothrix
12636	0	0	0	1	1	10	0.003	Proteobacteria	Gammaproteobacteria	Thiotrichales	Thiotrichaceae	Leucothrix
12637	0	1	1	1	0	25	0.002	Proteobacteria	Gammaproteobacteria	Thiotrichales	Thiotrichaceae	Leucothrix
12729	0	0	1	0	0	5	0.002	Proteobacteria	Gammaproteobacteria	Alteromonadales	Alteromonadaceae	Glaciecola
12903	0	1	0	0	0	4	0.049	Proteobacteria	Gammaproteobacteria	Alteromonadales	Alteromonadaceae	Paraglaciecola
13276	1	0	0	0	0	1	0.049	Bacteroidetes	Bacteroidia	Chitinophagales	Saprospiraceae	Lewinella
13603	0	1	0	0	0	4	0.026	Bacteroidetes	Bacteroidia	Flavobacteriales	Flavobacteriaceae	Formosa
13623	1	0	0	0	0	1	0.002	Bacteroidetes	Bacteroidia	Flavobacteriales	Flavobacteriaceae	Winogradskyella
14047	1	0	0	1	1	16	0.035	Bacteroidetes	Bacteroidia	Chitinophagales	Saprospiraceae	Saprospiraceae_ge
14071	0	0	0	1	1	10	0.01	Proteobacteria	Alphaproteobacteria	Caulobacterales	Hyphomonadaceae	Robiginitomaculum
14444	1	0	0	0	0	1	0.016	Proteobacteria	Alphaproteobacteria	Rhizobiales	Rhizobiaceae	Ahrensia
14571	0	1	1	1	1	30	0.036	Proteobacteria	Alphaproteobacteria	Rhodobacterales	Rhodobacteraceae	Rhodobacteraceae_ge

## Sheet: transUniqueComposition
ASV ID	Fs	D	W	PC	FV	Index	p-value	Phylum	Class	Order	Family	Genus
13603	0	1	0	0	0	4	0.002	Bacteroidetes	Bacteroidia	Flavobacteriales	Flavobacteriaceae	Formosa
14465	0	1	0	0	0	4	0.047	Proteobacteria	Alphaproteobacteria	Rhodobacterales	Rhodobacteraceae	Defluviimonas
12907	0	1	0	0	0	4	0.045	Proteobacteria	Gammaproteobacteria	Alteromonadales	Alteromonadaceae	Alteromonas
12903	0	1	0	0	0	4	0.01	Proteobacteria	Gammaproteobacteria	Alteromonadales	Alteromonadaceae	Paraglaciecola
7835	0	1	0	0	0	4	0.001	Proteobacteria	Gammaproteobacteria	Alteromonadales	Psychromonadaceae	Psychromonas
7885	0	1	0	0	0	4	0.002	Proteobacteria	Gammaproteobacteria	Alteromonadales	Psychromonadaceae	Psychromonas
7998	0	1	0	0	0	4	0.003	Proteobacteria	Gammaproteobacteria	Alteromonadales	Psychromonadaceae	Psychromonas
8179	0	1	0	0	0	4	0.001	Proteobacteria	Gammaproteobacteria	Alteromonadales	Psychromonadaceae	Psychromonas
8185	0	1	0	0	0	4	0.001	Proteobacteria	Gammaproteobacteria	Alteromonadales	Psychromonadaceae	Psychromonas
8191	0	1	0	0	0	4	0.001	Proteobacteria	Gammaproteobacteria	Alteromonadales	Psychromonadaceae	Psychromonas
8211	0	1	0	0	0	4	0.001	Proteobacteria	Gammaproteobacteria	Alteromonadales	Psychromonadaceae	Psychromonas
8357	0	1	0	0	0	4	0.001	Proteobacteria	Gammaproteobacteria	Alteromonadales	Psychromonadaceae	Psychromonas
8624	0	1	0	0	0	4	0.001	Proteobacteria	Gammaproteobacteria	Alteromonadales	Psychromonadaceae	Psychromonas
15559	0	1	0	0	0	4	0.018	Proteobacteria	Gammaproteobacteria	Alteromonadales	Psychromonadaceae	Psychromonas
14674	0	1	0	1	0	13	0.024	Proteobacteria	Gammaproteobacteria	Alteromonadales	Psychromonadaceae	Psychromonas
9234	0	0	1	1	0	14	0.001	Proteobacteria	Alphaproteobacteria	Micavibrionales	Micavibrionaceae	Micavibrionaceae_ge
4889	0	0	1	1	0	14	0.047	Proteobacteria	Gammaproteobacteria	Alteromonadales	Alteromonadaceae	Paraglaciecola
2211	0	0	1	1	0	14	0.013	Proteobacteria	Gammaproteobacteria	Alteromonadales	Pseudoalteromonadaceae	Pseudoalteromonadaceae_ge
9752	0	1	1	0	0	15	0.002	Bacteroidetes	Bacteroidia	Flavobacteriales	Flavobacteriaceae	Dokdonia
6763	0	1	1	0	0	15	0.001	Bacteroidetes	Bacteroidia	Flavobacteriales	Flavobacteriaceae	Maribacter
3862	0	1	1	0	0	15	0.001	Bacteroidetes	Bacteroidia	Flavobacteriales	Flavobacteriaceae	Mesonia
7160	0	1	1	0	0	15	0.001	Proteobacteria	Alphaproteobacteria	Rhodobacterales	Rhodobacteraceae	Loktanella
12233	0	1	1	0	0	15	0.002	Proteobacteria	Alphaproteobacteria	Rhodobacterales	Rhodobacteraceae	Sulfitobacter
2591	0	1	1	0	0	15	0.009	Proteobacteria	Gammaproteobacteria	Alteromonadales	Alteromonadaceae	Alteromonas
8124	0	1	1	0	0	15	0.001	Proteobacteria	Gammaproteobacteria	Alteromonadales	Alteromonadaceae	Alteromonas
12729	0	1	1	0	0	15	0.001	Proteobacteria	Gammaproteobacteria	Alteromonadales	Alteromonadaceae	Glaciecola
8336	0	1	1	0	0	15	0.001	Proteobacteria	Gammaproteobacteria	Alteromonadales	Alteromonadaceae	Paraglaciecola
403	0	1	1	0	0	15	0.001	Proteobacteria	Gammaproteobacteria	Alteromonadales	Pseudoalteromonadaceae	Pseudoalteromonas
3471	0	1	1	0	0	15	0.004	Proteobacteria	Gammaproteobacteria	Alteromonadales	Pseudoalteromonadaceae	Pseudoalteromonas
11652	0	1	1	0	0	15	0.001	Proteobacteria	Gammaproteobacteria	Oceanospirillales	Marinomonadaceae	Marinomonas
9927	0	1	1	0	0	15	0.047	Proteobacteria	Gammaproteobacteria	Thiohalorhabdales	Thiohalorhabdaceae	Granulosicoccus
9581	0	1	1	1	0	25	0.016	Bacteroidetes	Bacteroidia	Flavobacteriales	Flavobacteriaceae	Algibacter
8181	0	1	1	1	0	25	0.001	Proteobacteria	Gammaproteobacteria	Alteromonadales	Psychromonadaceae	Psychromonas
8184	0	1	1	1	0	25	0.001	Proteobacteria	Gammaproteobacteria	Alteromonadales	Psychromonadaceae	Psychromonas
6203	0	1	1	1	0	25	0.002	Proteobacteria	Gammaproteobacteria	Oceanospirillales	Marinomonadaceae	Marinomonas
6204	0	1	1	1	0	25	0.033	Proteobacteria	Gammaproteobacteria	Oceanospirillales	Marinomonadaceae	Marinomonas
6390	0	1	1	1	0	25	0.002	Proteobacteria	Gammaproteobacteria	Oceanospirillales	Marinomonadaceae	Marinomonas

## Sheet: transUniqueStructure
ASV ID	Fs	D	W	PC	FV	Index	p-value	Phylum	Class	Order	Family	Genus
5858	0	0	0	1	0	3	0.008	Bacteroidetes	Bacteroidia	Chitinophagales	Saprospiraceae	Saprospiraceae_ge
13603	0	1	0	0	0	4	0.026	Bacteroidetes	Bacteroidia	Flavobacteriales	Flavobacteriaceae	Formosa
12233	0	1	0	0	0	4	0.007	Proteobacteria	Alphaproteobacteria	Rhodobacterales	Rhodobacteraceae	Sulfitobacter
2591	0	1	0	0	0	4	0.039	Proteobacteria	Gammaproteobacteria	Alteromonadales	Alteromonadaceae	Alteromonas
8336	0	1	0	0	0	4	0.002	Proteobacteria	Gammaproteobacteria	Alteromonadales	Alteromonadaceae	Paraglaciecola
12903	0	1	0	0	0	4	0.049	Proteobacteria	Gammaproteobacteria	Alteromonadales	Alteromonadaceae	Paraglaciecola
7835	0	1	0	0	0	4	0.002	Proteobacteria	Gammaproteobacteria	Alteromonadales	Psychromonadaceae	Psychromonas
7885	0	1	0	0	0	4	0.024	Proteobacteria	Gammaproteobacteria	Alteromonadales	Psychromonadaceae	Psychromonas
7998	0	1	0	0	0	4	0.016	Proteobacteria	Gammaproteobacteria	Alteromonadales	Psychromonadaceae	Psychromonas
8179	0	1	0	0	0	4	0.032	Proteobacteria	Gammaproteobacteria	Alteromonadales	Psychromonadaceae	Psychromonas
8185	0	1	0	0	0	4	0.002	Proteobacteria	Gammaproteobacteria	Alteromonadales	Psychromonadaceae	Psychromonas
8191	0	1	0	0	0	4	0.009	Proteobacteria	Gammaproteobacteria	Alteromonadales	Psychromonadaceae	Psychromonas
8211	0	1	0	0	0	4	0.012	Proteobacteria	Gammaproteobacteria	Alteromonadales	Psychromonadaceae	Psychromonas
8357	0	1	0	0	0	4	0.01	Proteobacteria	Gammaproteobacteria	Alteromonadales	Psychromonadaceae	Psychromonas
8624	0	1	0	0	0	4	0.002	Proteobacteria	Gammaproteobacteria	Alteromonadales	Psychromonadaceae	Psychromonas
10474	0	1	0	0	0	4	0.008	Proteobacteria	Gammaproteobacteria	Oceanospirillales	Halomonadaceae	Cobetia
11652	0	1	0	0	0	4	0.014	Proteobacteria	Gammaproteobacteria	Oceanospirillales	Marinomonadaceae	Marinomonas
9927	0	1	0	0	0	4	0.02	Proteobacteria	Gammaproteobacteria	Thiohalorhabdales	Thiohalorhabdaceae	Granulosicoccus
12119	0	0	1	0	0	5	0.027	Proteobacteria	Alphaproteobacteria	Rhodobacterales	Rhodobacteraceae	Roseobacter
12729	0	0	1	0	0	5	0.002	Proteobacteria	Gammaproteobacteria	Alteromonadales	Alteromonadaceae	Glaciecola
6203	0	0	1	0	0	5	0.002	Proteobacteria	Gammaproteobacteria	Oceanospirillales	Marinomonadaceae	Marinomonas
9234	0	0	1	1	0	14	0.002	Proteobacteria	Alphaproteobacteria	Micavibrionales	Micavibrionaceae	Micavibrionaceae_ge
2211	0	0	1	1	0	14	0.022	Proteobacteria	Gammaproteobacteria	Alteromonadales	Pseudoalteromonadaceae	Pseudoalteromonadaceae_ge
6390	0	0	1	1	0	14	0.007	Proteobacteria	Gammaproteobacteria	Oceanospirillales	Marinomonadaceae	Marinomonas
11635	0	0	1	1	0	14	0.049	Proteobacteria	Gammaproteobacteria	Oceanospirillales	Marinomonadaceae	Marinomonas
9581	0	1	1	0	0	15	0.013	Bacteroidetes	Bacteroidia	Flavobacteriales	Flavobacteriaceae	Algibacter
9752	0	1	1	0	0	15	0.028	Bacteroidetes	Bacteroidia	Flavobacteriales	Flavobacteriaceae	Dokdonia
6763	0	1	1	0	0	15	0.002	Bacteroidetes	Bacteroidia	Flavobacteriales	Flavobacteriaceae	Maribacter
3862	0	1	1	0	0	15	0.002	Bacteroidetes	Bacteroidia	Flavobacteriales	Flavobacteriaceae	Mesonia
7160	0	1	1	0	0	15	0.001	Proteobacteria	Alphaproteobacteria	Rhodobacterales	Rhodobacteraceae	Loktanella
8124	0	1	1	0	0	15	0.001	Proteobacteria	Gammaproteobacteria	Alteromonadales	Alteromonadaceae	Alteromonas
2832	0	1	1	0	0	15	0.002	Proteobacteria	Gammaproteobacteria	Alteromonadales	Alteromonadaceae	Glaciecola
403	0	1	1	0	0	15	0.002	Proteobacteria	Gammaproteobacteria	Alteromonadales	Pseudoalteromonadaceae	Pseudoalteromonas
3471	0	1	1	0	0	15	0.035	Proteobacteria	Gammaproteobacteria	Alteromonadales	Pseudoalteromonadaceae	Pseudoalteromonas
8181	0	1	1	0	0	15	0.001	Proteobacteria	Gammaproteobacteria	Alteromonadales	Psychromonadaceae	Psychromonas
8184	0	1	1	1	0	25	0.002	Proteobacteria	Gammaproteobacteria	Alteromonadales	Psychromonadaceae	Psychromonas
12637	0	1	1	1	0	25	0.002	Proteobacteria	Gammaproteobacteria	Thiotrichales	Thiotrichaceae	Leucothrix
