# Supplementary material for: Bacterial Communities Show Algal Host (Fucus spp.)/Zone Differentiation Across the Stress Gradient of the Intertidal Zone
Source: Front Microbiol. 2020 Sep 24;11:563118. doi: 10.3389/fmicb.2020.563118 (PMC7541829; doi:10.3389/fmicb.2020.563118)
Supplement: Supplementary file 10 [file Table_6.xlsx]

## Sheet: ReadMe
Core Communities For Natural Congeners and Transplant Treatments
"All data": All ASVs that are present in at least 50% of algal groups
"Fs": All ASVs that are present in at least 50% of all Fucus spiralis tissues
"D": All ASVs that are present in at least 50% of all dry transplant tissues
"W": All ASVs that are present in at least 50% of all watered transplant tissues
"PC": All ASVs that are present in at least 50% of all procedural control transplant tissues
"Fv": All ASVs that are present in at least 50% of all Fucus vesiculosus tissues
"Fd": All ASVs that are present in at least 50% of all Fucus distichus tissues
"nat_H": All ASVs that are present in at least 50% of all natural congener holdfasts
"nat_R": All ASVs that are present in at least 50% of all natural congener receptacles
"nat_V": All ASVs that are present in at least 50% of all natural congener vegetative tips
"tp_H": All ASVs that are present in at least 50% of all transplanted holdfasts
"tp_R": All ASVs that are present in at least 50% of all transplanted receptacles
"tp_V": All ASVs that are present in at least 50% of all transplanted vegetative tips
Columns:
ASV ID: ASV Identification
FsH - FdV: Proportion of samples that ASV is in for the group, NA indicates ASV present in less than 50%
Phylum, Class, Order, Family, Genus: The taxonomic information for the ASV, generated from Silva v132

## Sheet: All data
ASVid	FsH	FsR	FsV	DH	DR	DV	WH	WR	WV	PCH	PCR	PCV	FvH	FvR	FvV	FdH	FdR	FdV	Domain	Phylum	Class	Order	Family	Genus
8371	1	1	1	1	1	1	1	1	1	1	1	1	1	1	1	1	1	1	Bacteria	Proteobacteria	Gammaproteobacteria	Betaproteobacteriales	Burkholderiaceae	BurkholderiaCaballeroniaParaburkholderia
3260	1	1	1	1	1	1	1	1	1	1	1	1	0.8	1	1	1	1	1	Bacteria	Proteobacteria	Gammaproteobacteria	Thiohalorhabdales	Thiohalorhabdaceae	Granulosicoccus
12254	1	1	1	1	1	0.75	1	1	0.875	1	1	1	1	1	1	1	0.833333	0.5	Bacteria	Proteobacteria	Alphaproteobacteria	Rhodobacterales	Rhodobacteraceae	Octadecabacter
628	0.6	1	1	0.625	1	0.625	0.75	1	1	1	1	1	1	1	1	0.833333	1	1	Bacteria	Planctomycetes	Planctomycetacia	Pirellulales	Pirellulaceae	Blastopirellula
3316	1	1	1	0.5	0.6	0.625	1	0.875	1	1	1	0.875	1	1	1	1	0.833333	0.833333	Bacteria	Proteobacteria	Gammaproteobacteria	Thiohalorhabdales	Thiohalorhabdaceae	Granulosicoccus
10361	0.8	1	1	0.5	1	0.75	0.75	1	0.875	0.857143	1	1	1	1	1	0.5	1	1	Bacteria	Verrucomicrobia	Verrucomicrobiae	Verrucomicrobiales	Rubritaleaceae	Roseibacillus
6062	1	1	1	1	0.8	0.5	1	0.625	0.75	1	1	0.875	1	0.8	0.666667	1	1	1	Bacteria	Actinobacteria	Acidimicrobiia	Microtrichales	Ilumatobacteraceae	Ilumatobacter
8053	1	0.833333	0.833333	0.875	NA	0.5	1	NA	0.625	1	1	1	1	1	1	1	1	0.666667	Bacteria	Proteobacteria	Gammaproteobacteria	Arenicellales	Arenicellaceae	Arenicella
5990	0.6	1	1	0.5	1	0.625	0.625	0.75	0.875	0.571429	1	1	NA	1	1	NA	1	1	Bacteria	Proteobacteria	Alphaproteobacteria	Caulobacterales	Hyphomonadaceae	Litorimonas
7351	0.6	0.833333	0.833333	1	0.8	0.75	1	0.875	0.75	0.857143	0.875	0.5	1	1	0.833333	1	NA	NA	Bacteria	Proteobacteria	Alphaproteobacteria	Rhodobacterales	Rhodobacteraceae	Sulfitobacter
12206	NA	1	0.666667	0.625	0.8	0.625	1	0.875	0.75	1	1	1	0.6	1	0.833333	0.666667	1	NA	Bacteria	Proteobacteria	Alphaproteobacteria	Rhodobacterales	Rhodobacteraceae	Rhodobacteraceae_ge
12214	1	0.833333	0.833333	0.875	0.8	0.5	1	0.875	0.875	0.857143	1	0.625	NA	0.6	0.833333	0.5	0.833333	0.5	Bacteria	Proteobacteria	Alphaproteobacteria	Rhodobacterales	Rhodobacteraceae	Sulfitobacter
5725	NA	1	1	0.5	1	0.75	NA	1	1	0.714286	1	1	NA	1	1	NA	1	1	Bacteria	Proteobacteria	Alphaproteobacteria	Caulobacterales	Hyphomonadaceae	Litorimonas
530	0.6	1	1	NA	0.8	0.875	NA	1	0.875	NA	1	1	NA	1	1	0.5	1	1	Bacteria	Planctomycetes	Planctomycetacia	Pirellulales	Pirellulaceae	Blastopirellula
8050	NA	1	1	0.625	NA	NA	0.875	NA	0.625	1	1	0.75	1	0.8	0.666667	1	1	0.833333	Bacteria	Proteobacteria	Gammaproteobacteria	Arenicellales	Arenicellaceae	Arenicella
3588	NA	0.833333	0.833333	NA	0.6	0.625	NA	0.5	0.75	0.714286	1	1	0.8	1	1	0.666667	0.833333	1	Bacteria	Planctomycetes	Planctomycetacia	Pirellulales	Pirellulaceae	Blastopirellula
3586	NA	1	1	NA	1	0.75	0.625	0.75	0.875	NA	1	1	NA	1	1	NA	1	1	Bacteria	Planctomycetes	Planctomycetacia	Pirellulales	Pirellulaceae	Blastopirellula
13594	0.8	1	0.833333	1	NA	NA	1	NA	0.625	1	0.75	0.625	1	NA	NA	1	1	0.666667	Bacteria	Bacteroidetes	Bacteroidia	Flavobacteriales	Flavobacteriaceae	Flavobacteriaceae_ge
3693	NA	1	1	NA	0.8	0.625	NA	0.875	1	NA	1	1	NA	1	1	NA	1	1	Bacteria	Planctomycetes	Planctomycetacia	Pirellulales	Pirellulaceae	Blastopirellula
7463	0.8	0.666667	0.833333	NA	0.6	0.625	0.5	0.625	0.625	NA	1	1	NA	1	1	NA	1	1	Bacteria	Proteobacteria	Alphaproteobacteria	Rhodobacterales	Rhodobacteraceae	Defluviimonas
623	NA	1	0.833333	NA	0.6	0.75	NA	0.75	1	NA	1	1	0.6	1	1	NA	1	0.666667	Bacteria	Planctomycetes	Planctomycetacia	Pirellulales	Pirellulaceae	Blastopirellula
2988	NA	1	1	NA	0.8	0.625	NA	1	0.75	NA	1	1	NA	1	1	NA	1	1	Bacteria	Bacteroidetes	Bacteroidia	Chitinophagales	Saprospiraceae	Saprospiraceae_ge
7464	NA	0.666667	0.666667	NA	0.6	0.5	NA	0.5	0.625	0.571429	1	0.75	0.8	1	0.833333	0.666667	1	0.833333	Bacteria	Proteobacteria	Alphaproteobacteria	Rhodobacterales	Rhodobacteraceae	Rhodobacteraceae_ge
12519	NA	0.666667	0.833333	NA	0.6	NA	NA	0.625	0.75	0.571429	1	0.75	0.8	1	0.833333	0.666667	1	0.833333	Bacteria	Proteobacteria	Alphaproteobacteria	Rhodobacterales	Rhodobacteraceae	Rhodobacteraceae_ge
8372	1	1	1	NA	NA	0.875	NA	0.625	0.875	NA	0.75	0.625	NA	1	1	NA	1	1	Bacteria	Proteobacteria	Gammaproteobacteria	Betaproteobacteriales	Burkholderiaceae	BurkholderiaCaballeroniaParaburkholderia
12637	NA	0.5	NA	1	0.6	0.625	1	0.75	0.75	0.714286	0.875	0.625	NA	0.6	0.833333	NA	1	0.666667	Bacteria	Proteobacteria	Gammaproteobacteria	Thiotrichales	Thiotrichaceae	Leucothrix
12134	0.8	0.5	0.666667	1	1	0.625	0.875	0.875	0.75	NA	0.875	0.625	NA	0.6	0.833333	NA	0.5	NA	Bacteria	Proteobacteria	Alphaproteobacteria	Rhodobacterales	Rhodobacteraceae	Octadecabacter
323	NA	1	1	NA	0.8	0.75	NA	1	0.875	NA	1	1	NA	1	1	NA	0.5	0.5	Bacteria	Proteobacteria	Gammaproteobacteria	Thiohalorhabdales	Thiohalorhabdaceae	Granulosicoccus
7007	NA	0.666667	0.833333	0.75	NA	NA	1	NA	0.625	1	1	0.875	1	NA	0.5	1	0.666667	0.5	Bacteria	Bacteroidetes	Bacteroidia	Flavobacteriales	Flavobacteriaceae	Algitalea
4211	NA	0.5	0.5	NA	0.8	0.75	NA	1	1	NA	1	1	NA	1	1	NA	1	0.833333	Bacteria	Proteobacteria	Gammaproteobacteria	Thiohalorhabdales	Thiohalorhabdaceae	Granulosicoccus
1534	NA	1	0.833333	NA	NA	NA	NA	0.5	0.5	NA	1	0.875	1	1	1	0.666667	1	1	Bacteria	Actinobacteria	Acidimicrobiia	Microtrichales	Microtrichaceae	Sva0996 marine group
1871	NA	0.666667	0.833333	NA	0.6	0.5	NA	0.75	0.875	NA	1	1	0.6	1	1	NA	0.666667	0.833333	Bacteria	Planctomycetes	Planctomycetacia	Pirellulales	Pirellulaceae	Rhodopirellula
88	NA	1	1	NA	NA	0.625	NA	0.875	0.75	NA	1	1	NA	1	1	0.666667	0.666667	0.666667	Bacteria	Proteobacteria	Gammaproteobacteria	Thiohalorhabdales	Thiohalorhabdaceae	Granulosicoccus
5327	NA	1	1	NA	0.6	0.875	NA	0.875	0.875	NA	1	1	NA	1	1	NA	0.5	0.5	Bacteria	Bacteroidetes	Bacteroidia	Flavobacteriales	Flavobacteriaceae	Maribacter
283	0.6	1	1	NA	NA	0.75	NA	0.625	0.75	NA	1	1	NA	1	1	NA	0.833333	0.666667	Bacteria	Proteobacteria	Gammaproteobacteria	Thiohalorhabdales	Thiohalorhabdaceae	Granulosicoccus
11107	NA	0.833333	0.833333	NA	NA	NA	0.875	NA	NA	0.857143	1	0.875	0.6	1	0.833333	0.833333	1	0.666667	Bacteria	Proteobacteria	Alphaproteobacteria	Caulobacterales	Hyphomonadaceae	Hellea
1679	0.8	1	1	NA	NA	NA	NA	NA	0.625	NA	1	0.875	NA	1	0.833333	0.833333	1	1	Bacteria	Actinobacteria	Acidimicrobiia	Microtrichales	Microtrichaceae	Microtrichaceae_ge
14571	NA	NA	NA	0.875	NA	NA	1	NA	NA	1	0.875	0.875	1	0.8	1	1	0.833333	0.666667	Bacteria	Proteobacteria	Alphaproteobacteria	Rhodobacterales	Rhodobacteraceae	Rhodobacteraceae_ge
10350	NA	1	1	NA	NA	0.5	NA	0.875	0.875	NA	1	1	NA	1	1	NA	1	0.666667	Bacteria	Verrucomicrobia	Verrucomicrobiae	Verrucomicrobiales	Rubritaleaceae	Roseibacillus
280	NA	1	1	NA	NA	0.625	NA	0.875	0.75	NA	1	1	NA	1	1	NA	0.833333	0.833333	Bacteria	Proteobacteria	Gammaproteobacteria	Thiohalorhabdales	Thiohalorhabdaceae	Granulosicoccus
10351	NA	1	1	NA	NA	0.5	NA	0.75	0.75	NA	1	1	NA	1	0.833333	NA	1	1	Bacteria	Verrucomicrobia	Verrucomicrobiae	Verrucomicrobiales	Rubritaleaceae	Roseibacillus
5727	NA	0.833333	1	NA	NA	0.625	NA	0.625	0.75	NA	1	1	NA	1	1	NA	1	1	Bacteria	Proteobacteria	Alphaproteobacteria	Caulobacterales	Hyphomonadaceae	Litorimonas
6949	0.8	1	1	NA	NA	NA	0.75	NA	0.625	0.857143	1	0.625	0.8	1	0.833333	0.5	NA	NA	Bacteria	Planctomycetes	Planctomycetacia	Pirellulales	Pirellulaceae	Rubripirellula
11118	NA	NA	NA	NA	1	0.5	0.5	0.5	0.625	NA	1	1	NA	1	1	0.5	1	1	Bacteria	Proteobacteria	Alphaproteobacteria	Caulobacterales	Hyphomonadaceae	Litorimonas
3263	NA	1	1	NA	NA	0.625	NA	0.75	0.875	NA	1	1	NA	1	1	NA	0.666667	0.666667	Bacteria	Proteobacteria	Gammaproteobacteria	Thiohalorhabdales	Thiohalorhabdaceae	Granulosicoccus
3265	NA	0.833333	0.833333	NA	0.6	0.625	NA	0.75	0.625	NA	1	0.875	NA	1	1	NA	0.666667	0.666667	Bacteria	Proteobacteria	Gammaproteobacteria	Thiohalorhabdales	Thiohalorhabdaceae	Granulosicoccus
3267	NA	1	1	NA	NA	0.5	NA	0.625	0.875	NA	1	1	NA	1	1	NA	0.666667	0.666667	Bacteria	Proteobacteria	Gammaproteobacteria	Thiohalorhabdales	Thiohalorhabdaceae	Granulosicoccus
7352	0.6	NA	0.5	0.625	NA	NA	1	NA	0.625	1	0.75	0.5	0.8	0.6	0.666667	0.666667	0.833333	NA	Bacteria	Proteobacteria	Alphaproteobacteria	Rhodobacterales	Rhodobacteraceae	Sulfitobacter
3266	NA	1	1	NA	NA	0.625	NA	0.75	0.875	NA	0.875	1	NA	1	0.833333	NA	0.5	0.5	Bacteria	Proteobacteria	Gammaproteobacteria	Thiohalorhabdales	Thiohalorhabdaceae	Granulosicoccus
10392	NA	0.5	0.666667	NA	0.8	0.625	NA	0.625	0.5	NA	0.875	0.75	NA	1	1	NA	0.833333	0.5	Bacteria	Cyanobacteria	Oxyphotobacteria	Nostocales	Xenococcaceae	Pleurocapsa PCC7319
3186	0.6	0.5	0.666667	0.75	NA	NA	0.875	0.5	NA	0.571429	1	0.75	NA	0.6	0.5	NA	0.833333	0.5	Bacteria	Bacteroidetes	Bacteroidia	Chitinophagales	Saprospiraceae	Lewinella
1435	NA	NA	NA	0.5	NA	NA	1	NA	NA	1	0.875	0.625	0.8	1	NA	1	1	0.833333	Bacteria	Verrucomicrobia	Verrucomicrobiae	Verrucomicrobiales	Rubritaleaceae	Rubritalea
14744	NA	0.833333	0.5	NA	NA	0.5	NA	0.875	0.625	NA	1	0.75	NA	1	1	NA	1	0.5	Bacteria	Planctomycetes	OM190	OM190_or	OM190_or_fa	OM190_or_fa_ge
12135	0.6	0.5	NA	1	NA	0.5	1	0.625	0.625	0.857143	0.75	0.625	NA	NA	1	NA	0.5	NA	Bacteria	Proteobacteria	Alphaproteobacteria	Rhodobacterales	Rhodobacteraceae	Octadecabacter
3095	NA	0.833333	0.666667	NA	NA	NA	NA	0.5	0.5	NA	1	1	NA	1	1	NA	1	1	Bacteria	Bacteroidetes	Bacteroidia	Chitinophagales	Saprospiraceae	Saprospiraceae_ge
2054	NA	0.833333	0.833333	NA	NA	0.5	NA	0.5	0.75	NA	1	0.75	NA	1	1	NA	0.5	0.833333	Bacteria	Proteobacteria	Gammaproteobacteria	Thiohalorhabdales	Thiohalorhabdaceae	Granulosicoccus
5723	NA	0.833333	NA	0.5	NA	NA	0.75	0.5	NA	NA	1	0.875	NA	1	1	NA	1	1	Bacteria	Proteobacteria	Alphaproteobacteria	Caulobacterales	Hyphomonadaceae	Litorimonas
12235	NA	NA	NA	1	0.6	NA	1	0.75	0.5	1	0.625	0.5	0.8	NA	NA	1	0.666667	NA	Bacteria	Proteobacteria	Alphaproteobacteria	Rhodobacterales	Rhodobacteraceae	Rhodobacteraceae_ge
2023	NA	1	1	NA	NA	NA	NA	0.5	0.75	NA	0.875	0.875	NA	1	1	NA	0.666667	0.666667	Bacteria	Proteobacteria	Gammaproteobacteria	Thiohalorhabdales	Thiohalorhabdaceae	Granulosicoccus
12388	NA	NA	NA	1	0.6	0.625	1	0.625	0.75	1	0.875	NA	NA	NA	NA	1	0.833333	NA	Bacteria	Proteobacteria	Alphaproteobacteria	Rhodobacterales	Rhodobacteraceae	Loktanella
11538	0.6	1	0.833333	0.75	NA	0.75	0.625	0.875	0.875	NA	0.625	0.625	NA	NA	0.666667	NA	NA	NA	Bacteria	Proteobacteria	Gammaproteobacteria	Oceanospirillales	Hahellaceae	Hahella
8241	NA	1	0.833333	NA	NA	NA	NA	NA	0.625	NA	1	1	NA	1	1	NA	1	0.666667	Bacteria	Bacteroidetes	Bacteroidia	Chitinophagales	Saprospiraceae	Portibacter
15020	0.6	1	1	0.625	NA	NA	0.75	NA	NA	1	NA	NA	0.8	NA	NA	0.666667	0.833333	0.833333	Bacteria	Proteobacteria	Alphaproteobacteria	Rhodobacterales	Rhodobacteraceae	Rhodobacteraceae_ge
14658	NA	NA	NA	0.875	NA	NA	1	NA	NA	1	0.75	0.625	1	NA	NA	1	1	0.833333	Bacteria	Proteobacteria	Gammaproteobacteria	Arenicellales	Arenicellaceae	Arenicella
4932	0.6	0.5	NA	NA	NA	NA	0.625	NA	NA	1	0.75	NA	0.8	0.8	0.666667	0.833333	0.833333	0.666667	Bacteria	Verrucomicrobia	Verrucomicrobiae	Verrucomicrobiales	Rubritaleaceae	Rubritalea
8244	NA	0.833333	1	NA	NA	NA	NA	NA	0.5	NA	1	0.875	NA	1	1	NA	1	0.833333	Bacteria	Bacteroidetes	Bacteroidia	Chitinophagales	Saprospiraceae	Portibacter
3255	NA	1	0.833333	NA	NA	0.5	NA	NA	0.75	NA	0.875	0.875	NA	1	1	NA	0.666667	0.5	Bacteria	Proteobacteria	Gammaproteobacteria	Thiohalorhabdales	Thiohalorhabdaceae	Granulosicoccus
6125	NA	0.833333	0.833333	NA	NA	0.5	NA	NA	NA	NA	1	0.875	NA	1	0.833333	NA	1	1	Bacteria	Actinobacteria	Acidimicrobiia	Microtrichales	Microtrichaceae	Sva0996 marine group
2837	NA	NA	NA	0.5	NA	NA	NA	NA	NA	0.571429	0.875	0.75	1	1	0.666667	0.5	1	1	Bacteria	Bacteroidetes	Bacteroidia	Chitinophagales	Saprospiraceae	Rubidimonas
12489	NA	0.666667	0.833333	NA	0.6	0.5	NA	0.875	0.625	NA	1	0.875	NA	0.8	1	NA	NA	NA	Bacteria	Proteobacteria	Alphaproteobacteria	Rhodobacterales	Rhodobacteraceae	Tateyamaria
8243	NA	NA	NA	NA	NA	0.5	NA	0.5	0.75	NA	1	1	NA	1	1	NA	1	1	Bacteria	Bacteroidetes	Bacteroidia	Chitinophagales	Saprospiraceae	Portibacter
8181	NA	NA	NA	1	1	0.875	1	1	0.875	1	0.5	0.5	NA	NA	NA	NA	NA	NA	Bacteria	Proteobacteria	Gammaproteobacteria	Alteromonadales	Psychromonadaceae	Psychromonas
2288	0.6	NA	0.5	1	NA	NA	1	NA	NA	1	0.5	NA	1	0.6	NA	1	0.5	NA	Bacteria	Proteobacteria	Alphaproteobacteria	Rhodobacterales	Rhodobacteraceae	Boseongicola
1478	NA	0.833333	0.666667	0.5	NA	NA	0.875	NA	NA	0.714286	1	0.625	1	0.8	NA	0.666667	NA	NA	Bacteria	Proteobacteria	Deltaproteobacteria	Myxococcales	Sandaracinaceae	Sandaracinaceae_ge
3330	NA	0.666667	0.5	NA	NA	0.5	NA	NA	NA	NA	1	1	NA	1	1	NA	1	1	Bacteria	Proteobacteria	Gammaproteobacteria	Thiohalorhabdales	Thiohalorhabdaceae	Granulosicoccus
8245	NA	NA	0.5	NA	NA	NA	NA	0.625	0.5	NA	0.875	1	NA	1	1	NA	1	1	Bacteria	Bacteroidetes	Bacteroidia	Chitinophagales	Saprospiraceae	Portibacter
7633	NA	NA	0.666667	NA	NA	0.5	NA	NA	0.625	NA	0.875	0.75	0.6	0.8	0.666667	0.666667	0.833333	0.5	Bacteria	Proteobacteria	Alphaproteobacteria	Rhodobacterales	Rhodobacteraceae	Rhodobacteraceae_ge
11313	NA	NA	0.5	NA	NA	NA	NA	0.5	0.625	NA	1	1	NA	1	1	NA	0.666667	1	Bacteria	Proteobacteria	Alphaproteobacteria	Caulobacterales	Hyphomonadaceae	Fretibacter
12130	NA	NA	NA	1	NA	NA	0.875	0.625	0.5	1	0.75	NA	1	NA	NA	1	0.5	NA	Bacteria	Proteobacteria	Alphaproteobacteria	Rhodobacterales	Rhodobacteraceae	Octadecabacter
2832	NA	NA	0.5	0.75	0.6	0.75	1	0.875	0.75	1	NA	0.5	NA	NA	0.5	NA	NA	NA	Bacteria	Proteobacteria	Gammaproteobacteria	Alteromonadales	Alteromonadaceae	Glaciecola
3694	NA	NA	NA	NA	NA	0.5	NA	NA	0.5	NA	0.875	1	NA	1	1	0.666667	0.833333	0.833333	Bacteria	Planctomycetes	Planctomycetacia	Pirellulales	Pirellulaceae	Blastopirellula
3287	NA	1	1	NA	NA	NA	NA	NA	0.625	NA	0.625	0.75	NA	1	1	NA	0.5	0.666667	Bacteria	Proteobacteria	Gammaproteobacteria	Thiohalorhabdales	Thiohalorhabdaceae	Granulosicoccus
13617	NA	NA	NA	0.75	NA	0.5	0.875	NA	NA	1	NA	NA	1	NA	NA	1	1	1	Bacteria	Bacteroidetes	Bacteroidia	Flavobacteriales	Flavobacteriaceae	Flavobacteriaceae_ge
8184	NA	NA	NA	0.75	1	0.75	0.875	0.75	0.75	1	0.625	0.625	NA	NA	NA	NA	NA	NA	Bacteria	Proteobacteria	Gammaproteobacteria	Alteromonadales	Psychromonadaceae	Psychromonas
14071	NA	NA	NA	NA	NA	NA	1	NA	NA	0.714286	1	0.75	0.6	0.8	0.5	NA	1	0.666667	Bacteria	Proteobacteria	Alphaproteobacteria	Caulobacterales	Hyphomonadaceae	Robiginitomaculum
3589	NA	NA	NA	NA	NA	NA	NA	NA	0.5	NA	1	0.875	0.6	1	1	NA	1	1	Bacteria	Planctomycetes	Planctomycetacia	Pirellulales	Pirellulaceae	Blastopirellula
14047	NA	0.5	0.666667	NA	NA	NA	NA	NA	NA	NA	1	0.75	NA	1	1	NA	1	1	Bacteria	Bacteroidetes	Bacteroidia	Chitinophagales	Saprospiraceae	Saprospiraceae_ge
12436	1	NA	NA	1	NA	NA	1	NA	0.5	1	NA	0.625	1	NA	NA	0.666667	NA	NA	Bacteria	Proteobacteria	Alphaproteobacteria	Rhodobacterales	Rhodobacteraceae	Octadecabacter
5726	NA	NA	NA	NA	NA	NA	0.75	NA	0.5	NA	1	0.875	NA	1	0.833333	NA	0.833333	1	Bacteria	Proteobacteria	Alphaproteobacteria	Caulobacterales	Hyphomonadaceae	Litorimonas
6300	NA	NA	NA	0.75	NA	NA	1	0.5	NA	1	0.5	NA	1	NA	NA	1	0.5	0.5	Bacteria	Proteobacteria	Gammaproteobacteria	Oceanospirillales	Saccharospirillaceae	Reinekea
2143	1	NA	NA	1	NA	NA	1	NA	0.5	1	0.625	0.625	1	NA	NA	NA	NA	NA	Bacteria	Proteobacteria	Alphaproteobacteria	Rhodobacterales	Rhodobacteraceae	Octadecabacter
5561	0.8	NA	0.5	1	NA	NA	1	NA	NA	0.857143	NA	0.5	1	NA	0.5	0.5	NA	NA	Bacteria	Verrucomicrobia	Verrucomicrobiae	Verrucomicrobiales	Rubritaleaceae	Luteolibacter
9616	NA	1	1	NA	NA	NA	NA	0.625	0.625	NA	0.875	0.625	NA	1	0.833333	NA	NA	NA	Bacteria	Bacteroidetes	Bacteroidia	Flavobacteriales	Flavobacteriaceae	Lacinutrix
5417	1	1	1	0.625	NA	NA	NA	NA	NA	NA	NA	NA	1	0.6	0.666667	0.666667	NA	NA	Bacteria	Bacteroidetes	Bacteroidia	Flavobacteriales	Flavobacteriaceae	Pricia
7197	NA	0.666667	1	NA	NA	NA	NA	NA	0.5	NA	0.875	0.875	NA	0.8	0.833333	NA	0.5	0.5	Bacteria	Proteobacteria	Deltaproteobacteria	Bdellovibrionales	Bacteriovoracaceae	Peredibacter
3392	NA	1	0.666667	NA	NA	NA	NA	NA	0.625	NA	0.875	0.75	NA	0.6	1	NA	0.5	0.5	Bacteria	Proteobacteria	Gammaproteobacteria	Thiohalorhabdales	Thiohalorhabdaceae	Granulosicoccus
11137	NA	1	0.833333	NA	NA	NA	NA	NA	NA	NA	1	0.75	0.6	0.8	0.5	NA	1	NA	Bacteria	Bacteroidetes	Bacteroidia	Chitinophagales	Chitinophagaceae	Taibaiella
4213	NA	0.833333	0.833333	NA	NA	NA	NA	NA	NA	NA	1	0.75	NA	1	1	NA	0.5	0.5	Bacteria	Proteobacteria	Gammaproteobacteria	Thiohalorhabdales	Thiohalorhabdaceae	Granulosicoccus
8124	NA	NA	NA	1	1	0.875	0.875	0.875	0.875	0.857143	NA	NA	NA	NA	NA	NA	NA	NA	Bacteria	Proteobacteria	Gammaproteobacteria	Alteromonadales	Alteromonadaceae	Alteromonas
4418	NA	0.833333	0.833333	NA	NA	NA	NA	NA	0.625	NA	0.875	0.75	NA	1	0.833333	NA	0.5	NA	Bacteria	Proteobacteria	Gammaproteobacteria	Thiohalorhabdales	Thiohalorhabdaceae	Granulosicoccus
7966	NA	NA	NA	NA	NA	0.5	NA	NA	NA	NA	1	0.875	NA	1	0.833333	NA	1	1	Bacteria	Proteobacteria	Gammaproteobacteria	Thiotrichales	Thiotrichaceae	Leucothrix
11645	NA	NA	NA	0.75	0.8	0.5	0.875	0.75	0.5	0.857143	NA	NA	NA	0.6	NA	0.5	NA	NA	Bacteria	Proteobacteria	Gammaproteobacteria	Oceanospirillales	Marinomonadaceae	Marinomonas
5527	NA	NA	NA	NA	NA	NA	0.625	NA	NA	0.714286	0.625	0.625	NA	0.8	0.833333	NA	1	0.833333	Bacteria	Verrucomicrobia	Verrucomicrobiae	Verrucomicrobiales	Rubritaleaceae	Rubritalea
285	NA	0.666667	0.666667	NA	NA	NA	NA	NA	0.5	NA	0.625	0.75	NA	0.8	1	NA	0.5	0.5	Bacteria	Proteobacteria	Gammaproteobacteria	Thiohalorhabdales	Thiohalorhabdaceae	Granulosicoccus
786	NA	NA	NA	NA	NA	NA	NA	NA	NA	NA	1	1	NA	1	1	NA	1	1	Bacteria	Proteobacteria	Gammaproteobacteria	Thiohalorhabdales	Thiohalorhabdaceae	Granulosicoccus
12636	NA	NA	NA	NA	NA	NA	0.75	NA	NA	0.571429	0.875	0.5	NA	0.8	0.833333	NA	1	0.666667	Bacteria	Proteobacteria	Gammaproteobacteria	Thiotrichales	Thiotrichaceae	Leucothrix
826	NA	0.833333	0.833333	NA	NA	NA	NA	0.5	0.875	NA	0.875	0.75	NA	0.6	0.666667	NA	NA	NA	Bacteria	Planctomycetes	Phycisphaerae	Phycisphaerales	Phycisphaeraceae	Phycisphaera
3364	1	NA	NA	0.875	NA	NA	1	NA	NA	1	NA	NA	1	NA	NA	1	NA	NA	Bacteria	Proteobacteria	Gammaproteobacteria	Thiohalorhabdales	Thiohalorhabdaceae	Granulosicoccus
8248	NA	NA	NA	NA	NA	0.5	NA	NA	0.5	NA	1	1	NA	1	1	NA	0.833333	NA	Bacteria	Bacteroidetes	Bacteroidia	Chitinophagales	Saprospiraceae	Portibacter
7249	0.8	NA	NA	1	NA	NA	1	NA	NA	1	NA	NA	1	NA	NA	1	NA	NA	Bacteria	Proteobacteria	Alphaproteobacteria	Rhodobacterales	Rhodobacteraceae	Octadecabacter
4568	0.8	NA	NA	1	NA	NA	1	NA	NA	1	NA	NA	1	NA	NA	1	NA	NA	Bacteria	Proteobacteria	Gammaproteobacteria	Cellvibrionales	Porticoccaceae	C1B045
9075	NA	NA	NA	NA	NA	NA	NA	NA	NA	NA	1	0.875	NA	1	0.833333	NA	1	1	Bacteria	Bacteroidetes	Bacteroidia	Chitinophagales	Saprospiraceae	Saprospiraceae_ge
7939	NA	NA	NA	NA	NA	NA	NA	NA	NA	NA	0.875	0.875	NA	1	0.833333	NA	1	1	Bacteria	Proteobacteria	Gammaproteobacteria	Thiotrichales	Thiotrichaceae	Leucothrix
12718	NA	NA	NA	0.75	NA	NA	1	0.5	0.625	1	NA	NA	1	NA	NA	0.666667	NA	NA	Bacteria	Proteobacteria	Gammaproteobacteria	Alteromonadales	Alteromonadaceae	Alteromonadaceae_ge
10390	NA	NA	NA	NA	NA	0.75	NA	0.5	0.5	NA	0.875	0.75	NA	1	0.666667	NA	0.5	NA	Bacteria	Cyanobacteria	Oxyphotobacteria	Nostocales	Xenococcaceae	Pleurocapsa PCC7319
12218	NA	NA	NA	1	NA	NA	1	0.5	NA	1	NA	NA	1	NA	NA	1	NA	NA	Bacteria	Proteobacteria	Alphaproteobacteria	Rhodobacterales	Rhodobacteraceae	Roseobacter
13530	0.6	NA	NA	0.875	NA	NA	1	NA	NA	1	NA	NA	1	NA	NA	1	NA	NA	Bacteria	Proteobacteria	Gammaproteobacteria	Thiohalorhabdales	Thiohalorhabdaceae	Granulosicoccus
3441	0.8	NA	NA	0.875	NA	NA	1	NA	NA	1	NA	NA	0.8	NA	NA	1	NA	NA	Bacteria	Proteobacteria	Gammaproteobacteria	UBA10353 marine group	UBA10353 marine group_fa	UBA10353 marine group_fa_ge
6255	NA	0.666667	0.666667	NA	NA	NA	NA	NA	NA	NA	0.875	0.75	NA	NA	0.5	NA	1	1	Bacteria	Proteobacteria	Deltaproteobacteria	Myxococcales	Haliangiaceae	Haliangium
12202	0.6	NA	NA	1	NA	NA	1	NA	NA	1	NA	NA	1	NA	NA	0.833333	NA	NA	Bacteria	Proteobacteria	Alphaproteobacteria	Rhodobacterales	Rhodobacteraceae	Octadecabacter
12607	NA	NA	NA	NA	NA	NA	NA	NA	NA	NA	1	0.75	NA	0.8	0.833333	NA	1	1	Bacteria	Proteobacteria	Gammaproteobacteria	Thiotrichales	Thiotrichaceae	Leucothrix
11355	NA	NA	NA	NA	NA	NA	NA	NA	NA	NA	1	0.75	NA	0.8	0.833333	NA	1	1	Bacteria	Bacteroidetes	Bacteroidia	Chitinophagales	Saprospiraceae	Saprospiraceae_ge
7490	0.8	NA	NA	0.875	NA	NA	1	NA	NA	1	NA	NA	1	NA	NA	0.666667	NA	NA	Bacteria	Proteobacteria	Alphaproteobacteria	Rhodobacterales	Rhodobacteraceae	Rhodobacteraceae_ge
10808	1	NA	0.5	1	NA	NA	1	NA	NA	1	NA	NA	0.8	NA	NA	NA	NA	NA	Bacteria	Verrucomicrobia	Verrucomicrobiae	Verrucomicrobiales	Rubritaleaceae	Luteolibacter
7533	NA	NA	NA	NA	NA	0.75	NA	0.5	0.875	NA	0.625	0.875	NA	0.8	0.833333	NA	NA	NA	Bacteria	Proteobacteria	Alphaproteobacteria	Rhodobacterales	Rhodobacteraceae	Leisingera
6368	0.8	NA	NA	0.875	NA	NA	1	NA	NA	1	NA	NA	1	NA	NA	0.5	NA	NA	Bacteria	Verrucomicrobia	Verrucomicrobiae	Verrucomicrobiales	Rubritaleaceae	Persicirhabdus
2294	NA	NA	NA	NA	NA	NA	NA	NA	NA	NA	0.875	0.625	NA	1	0.833333	NA	1	0.833333	Bacteria	Proteobacteria	Alphaproteobacteria	Rhodobacterales	Rhodobacteraceae	Celeribacter
1925	0.6	NA	NA	0.875	NA	NA	1	NA	NA	1	NA	NA	1	NA	NA	0.666667	NA	NA	Bacteria	Bacteroidetes	Bacteroidia	Flavobacteriales	Flavobacteriaceae	Algitalea
10810	1	1	1	0.625	NA	NA	0.625	NA	NA	0.857143	NA	NA	NA	NA	NA	NA	NA	NA	Bacteria	Verrucomicrobia	Verrucomicrobiae	Verrucomicrobiales	Rubritaleaceae	Luteolibacter
12422	0.6	NA	NA	0.625	NA	NA	0.875	NA	NA	1	NA	NA	1	NA	NA	1	NA	NA	Bacteria	Proteobacteria	Alphaproteobacteria	Rhodobacterales	Rhodobacteraceae	Profundibacterium
7570	NA	0.5	0.833333	NA	NA	0.5	NA	NA	NA	NA	0.625	0.75	NA	1	0.833333	NA	NA	NA	Bacteria	Proteobacteria	Alphaproteobacteria	Rhodobacterales	Rhodobacteraceae	Rhodobacteraceae_ge
8336	NA	NA	NA	1	0.8	0.5	0.75	0.5	0.625	0.857143	NA	NA	NA	NA	NA	NA	NA	NA	Bacteria	Proteobacteria	Gammaproteobacteria	Alteromonadales	Alteromonadaceae	Paraglaciecola
1927	1	NA	0.833333	0.625	NA	NA	0.625	NA	NA	0.571429	0.875	0.5	NA	NA	NA	NA	NA	NA	Bacteria	Bacteroidetes	Bacteroidia	Flavobacteriales	Flavobacteriaceae	Algitalea
4931	0.6	NA	NA	0.75	NA	NA	1	NA	NA	1	NA	NA	1	NA	NA	0.666667	NA	NA	Bacteria	Verrucomicrobia	Verrucomicrobiae	Verrucomicrobiales	Rubritaleaceae	Rubritalea
71	1	0.666667	0.5	1	0.6	0.5	0.75	NA	NA	NA	NA	NA	NA	NA	NA	NA	NA	NA	Bacteria	Bacteroidetes	Bacteroidia	Flavobacteriales	Flavobacteriaceae	Cellulophaga
8051	NA	1	1	NA	NA	NA	NA	NA	NA	NA	1	0.75	NA	0.6	0.666667	NA	NA	NA	Bacteria	Proteobacteria	Gammaproteobacteria	Arenicellales	Arenicellaceae	Arenicella
5949	NA	NA	NA	NA	NA	NA	NA	NA	NA	NA	0.75	0.625	NA	0.8	0.833333	NA	1	1	Bacteria	Bacteroidetes	Bacteroidia	Chitinophagales	Saprospiraceae	Saprospiraceae_ge
2574	NA	0.666667	0.833333	NA	NA	NA	NA	NA	NA	NA	0.5	0.5	NA	0.8	0.833333	NA	0.833333	NA	Bacteria	Planctomycetes	Planctomycetacia	Pirellulales	Pirellulaceae	Blastopirellula
13503	0.8	NA	NA	0.5	NA	NA	0.625	NA	0.5	0.571429	0.625	NA	0.8	NA	NA	NA	0.5	NA	Bacteria	Bacteroidetes	Bacteroidia	Chitinophagales	Saprospiraceae	Lewinella
3228	1	NA	NA	0.5	NA	NA	0.75	NA	NA	1	NA	NA	1	NA	NA	0.666667	NA	NA	Bacteria	Proteobacteria	Alphaproteobacteria	Rhodobacterales	Rhodobacteraceae	Rhodobacteraceae_ge
5375	0.8	NA	NA	0.75	NA	NA	1	NA	NA	1	NA	NA	NA	NA	0.666667	0.666667	NA	NA	Bacteria	Bacteroidetes	Bacteroidia	Flavobacteriales	Flavobacteriaceae	Maribacter
8560	NA	NA	NA	NA	NA	NA	NA	NA	NA	0.571429	0.875	0.5	NA	0.6	0.5	NA	1	0.833333	Bacteria	Bacteroidetes	Bacteroidia	Chitinophagales	Saprospiraceae	Saprospiraceae_ge
6783	NA	NA	NA	0.875	NA	NA	1	NA	NA	1	NA	NA	1	NA	NA	1	NA	NA	Bacteria	Bacteroidetes	Bacteroidia	Flavobacteriales	Flavobacteriaceae	Pibocella
3269	NA	1	0.833333	NA	NA	NA	NA	NA	NA	NA	0.75	0.5	NA	0.6	0.5	NA	NA	0.666667	Bacteria	Proteobacteria	Gammaproteobacteria	Thiohalorhabdales	Thiohalorhabdaceae	Granulosicoccus
2589	NA	0.5	0.5	NA	NA	0.5	NA	NA	0.875	NA	NA	0.5	0.8	NA	NA	0.666667	NA	0.5	Bacteria	Proteobacteria	Gammaproteobacteria	Betaproteobacteriales	Burkholderiaceae	BurkholderiaCaballeroniaParaburkholderia
9124	NA	NA	NA	NA	NA	NA	1	NA	NA	1	NA	0.625	1	NA	0.5	NA	NA	0.666667	Bacteria	Verrucomicrobia	Verrucomicrobiae	Verrucomicrobiales	Rubritaleaceae	Rubritalea
8019	NA	NA	NA	NA	NA	NA	0.875	NA	NA	0.857143	0.625	0.625	0.8	NA	NA	1	NA	NA	Bacteria	Proteobacteria	Gammaproteobacteria	Thiotrichales	Thiotrichaceae	Cocleimonas
171	NA	0.666667	1	NA	NA	NA	NA	NA	NA	NA	0.875	0.625	NA	0.6	0.5	NA	NA	0.5	Bacteria	Proteobacteria	Gammaproteobacteria	Thiohalorhabdales	Thiohalorhabdaceae	Granulosicoccus
7335	1	NA	NA	0.75	NA	NA	1	NA	NA	1	NA	NA	1	NA	NA	NA	NA	NA	Bacteria	Proteobacteria	Alphaproteobacteria	Rhodobacterales	Rhodobacteraceae	Octadecabacter
2528	NA	0.666667	0.833333	NA	NA	0.5	NA	0.5	0.75	NA	NA	NA	NA	NA	NA	0.833333	NA	0.666667	Bacteria	Proteobacteria	Gammaproteobacteria	Betaproteobacteriales	Burkholderiaceae	BurkholderiaCaballeroniaParaburkholderia
1933	NA	NA	NA	0.75	NA	NA	1	NA	NA	1	NA	NA	1	NA	NA	1	NA	NA	Bacteria	Proteobacteria	Alphaproteobacteria	Parvibaculales	Parvibaculales_fa	Parvibaculales_fa_ge
1678	NA	NA	NA	0.875	NA	NA	0.875	NA	NA	1	NA	NA	1	NA	NA	1	NA	NA	Bacteria	Actinobacteria	Acidimicrobiia	Microtrichales	Microtrichaceae	Microtrichaceae_ge
12401	0.6	NA	NA	0.625	NA	NA	1	NA	NA	0.857143	NA	NA	1	NA	NA	0.666667	NA	NA	Bacteria	Proteobacteria	Alphaproteobacteria	Rhodobacterales	Rhodobacteraceae	Rhodobacteraceae_ge
6891	0.6	1	0.833333	NA	NA	NA	NA	NA	NA	0.714286	0.5	NA	0.6	NA	NA	0.5	NA	NA	Bacteria	Planctomycetes	Planctomycetacia	Pirellulales	Pirellulaceae	Rhodopirellula
10813	0.8	NA	NA	0.875	NA	NA	1	NA	NA	1	NA	NA	1	NA	NA	NA	NA	NA	Bacteria	Verrucomicrobia	Verrucomicrobiae	Verrucomicrobiales	Rubritaleaceae	Luteolibacter
5244	1	NA	NA	1	NA	NA	0.875	NA	NA	1	NA	NA	0.8	NA	NA	NA	NA	NA	Bacteria	Verrucomicrobia	Verrucomicrobiae	Verrucomicrobiales	Rubritaleaceae	Luteolibacter
3625	1	NA	NA	0.875	NA	NA	1	NA	NA	1	NA	NA	0.8	NA	NA	NA	NA	NA	Bacteria	Bacteroidetes	Bacteroidia	Flavobacteriales	Flavobacteriaceae	Algibacter
11317	0.6	NA	NA	0.5	NA	NA	0.875	NA	NA	1	NA	NA	1	NA	NA	0.666667	NA	NA	Bacteria	Proteobacteria	Alphaproteobacteria	Caulobacterales	Hyphomonadaceae	Hyphomonadaceae_ge
14634	NA	NA	NA	NA	NA	NA	NA	NA	NA	NA	0.5	0.5	NA	0.8	NA	0.833333	1	1	Bacteria	Proteobacteria	Gammaproteobacteria	Thiotrichales	Thiotrichaceae	Leucothrix
9637	NA	NA	NA	0.75	NA	NA	0.875	NA	NA	1	NA	NA	1	NA	NA	1	NA	NA	Bacteria	Bacteroidetes	Bacteroidia	Flavobacteriales	Flavobacteriaceae	Algibacter
10574	NA	NA	NA	NA	NA	NA	NA	NA	NA	NA	0.875	0.625	NA	0.6	0.666667	NA	1	0.833333	Bacteria	Verrucomicrobia	Verrucomicrobiae	Verrucomicrobiales	Rubritaleaceae	Roseibacillus
12507	NA	NA	NA	0.75	NA	NA	1	NA	NA	1	NA	NA	1	NA	NA	0.833333	NA	NA	Bacteria	Proteobacteria	Alphaproteobacteria	Rhodobacterales	Rhodobacteraceae	Jannaschia
8816	NA	0.5	0.666667	NA	NA	0.625	NA	NA	0.75	NA	NA	0.75	0.6	NA	NA	0.666667	NA	NA	Bacteria	Proteobacteria	Gammaproteobacteria	Betaproteobacteriales	Burkholderiaceae	BurkholderiaCaballeroniaParaburkholderia
274	NA	0.833333	0.5	NA	NA	NA	NA	NA	NA	NA	NA	0.625	NA	0.6	0.833333	NA	0.5	0.666667	Bacteria	Planctomycetes	Planctomycetacia	Pirellulales	Pirellulaceae	Blastopirellula
294	NA	NA	0.5	NA	NA	NA	NA	NA	NA	NA	0.75	0.625	NA	0.8	0.666667	NA	0.5	0.666667	Bacteria	Proteobacteria	Gammaproteobacteria	Thiohalorhabdales	Thiohalorhabdaceae	Granulosicoccus
14430	NA	NA	NA	0.625	NA	NA	0.875	NA	NA	1	NA	NA	1	NA	NA	1	NA	NA	Bacteria	Proteobacteria	Alphaproteobacteria	Rhodobacterales	Rhodobacteraceae	Loktanella
12686	NA	0.5	NA	NA	NA	0.75	NA	1	0.75	NA	NA	NA	NA	1	0.5	NA	NA	NA	Bacteria	Proteobacteria	Gammaproteobacteria	Alteromonadales	Alteromonadaceae	Aliiglaciecola
8246	NA	NA	NA	NA	NA	NA	NA	NA	NA	NA	1	1	NA	1	1	NA	NA	0.5	Bacteria	Bacteroidetes	Bacteroidia	Chitinophagales	Saprospiraceae	Portibacter
7213	NA	NA	NA	0.5	NA	NA	1	NA	NA	1	NA	NA	1	NA	NA	1	NA	NA	Bacteria	Proteobacteria	Alphaproteobacteria	Rhodobacterales	Rhodobacteraceae	Rhodobacteraceae_ge
4884	NA	NA	NA	0.5	NA	NA	1	NA	NA	1	NA	NA	1	NA	NA	1	NA	NA	Bacteria	Proteobacteria	Gammaproteobacteria	Alteromonadales	Alteromonadaceae	Paraglaciecola
9724	NA	0.833333	0.833333	0.5	NA	NA	1	0.5	NA	NA	NA	NA	NA	NA	NA	NA	0.833333	NA	Bacteria	Bacteroidetes	Bacteroidia	Flavobacteriales	Flavobacteriaceae	Nonlabens
11356	NA	NA	NA	NA	NA	NA	NA	NA	NA	NA	0.875	0.625	NA	0.8	0.666667	NA	0.833333	0.666667	Bacteria	Bacteroidetes	Bacteroidia	Chitinophagales	Saprospiraceae	Saprospiraceae_ge
12744	NA	NA	NA	0.75	NA	NA	0.875	NA	NA	1	NA	NA	1	NA	NA	0.833333	NA	NA	Bacteria	Proteobacteria	Gammaproteobacteria	Arenicellales	Arenicellaceae	Perspicuibacter
7332	NA	0.666667	0.833333	0.625	NA	NA	0.875	NA	NA	NA	NA	NA	0.6	NA	NA	0.833333	NA	NA	Bacteria	Proteobacteria	Alphaproteobacteria	Rhodobacterales	Rhodobacteraceae	Octadecabacter
3981	NA	NA	NA	NA	NA	NA	NA	NA	0.625	NA	1	0.875	NA	0.6	0.833333	NA	NA	0.5	Bacteria	Proteobacteria	Gammaproteobacteria	KI89A clade	KI89A clade_fa	KI89A clade_fa_ge
1476	1	NA	NA	0.75	NA	NA	1	NA	NA	0.857143	NA	NA	0.8	NA	NA	NA	NA	NA	Bacteria	Bacteroidetes	Bacteroidia	Cytophagales	Cyclobacteriaceae	Tunicatimonas
12129	NA	NA	NA	NA	NA	0.625	NA	0.625	0.5	NA	0.75	0.625	NA	0.6	0.666667	NA	NA	NA	Bacteria	Proteobacteria	Alphaproteobacteria	Rhodobacterales	Rhodobacteraceae	Octadecabacter
2930	NA	NA	NA	NA	NA	NA	NA	NA	NA	NA	0.625	NA	0.6	NA	0.5	0.666667	1	1	Bacteria	Bacteroidetes	Bacteroidia	Chitinophagales	Saprospiraceae	Portibacter
13575	NA	NA	NA	0.875	NA	NA	1	NA	NA	1	NA	NA	1	NA	NA	0.5	NA	NA	Bacteria	Bacteroidetes	Bacteroidia	Flavobacteriales	Flavobacteriaceae	Winogradskyella
3093	NA	NA	NA	NA	NA	NA	NA	NA	0.5	NA	0.875	1	NA	1	1	NA	NA	NA	Bacteria	Bacteroidetes	Bacteroidia	Chitinophagales	Saprospiraceae	Saprospiraceae_ge
403	NA	NA	NA	0.5	1	0.875	0.625	0.625	0.75	NA	NA	NA	NA	NA	NA	NA	NA	NA	Bacteria	Proteobacteria	Gammaproteobacteria	Alteromonadales	Pseudoalteromonadaceae	Pseudoalteromonas
12437	1	NA	NA	0.75	NA	NA	1	NA	NA	1	NA	NA	0.6	NA	NA	NA	NA	NA	Bacteria	Proteobacteria	Alphaproteobacteria	Rhodobacterales	Rhodobacteraceae	Loktanella
1680	0.6	NA	NA	0.875	NA	NA	0.875	NA	NA	1	NA	NA	1	NA	NA	NA	NA	NA	Bacteria	Actinobacteria	Acidimicrobiia	Microtrichales	Microtrichaceae	Microtrichaceae_ge
7667	1	NA	NA	0.875	NA	NA	1	NA	NA	0.857143	NA	NA	0.6	NA	NA	NA	NA	NA	Bacteria	Proteobacteria	Alphaproteobacteria	Rhodobacterales	Rhodobacteraceae	Paenirhodobacter
10607	NA	NA	NA	NA	NA	NA	NA	NA	NA	NA	0.75	0.625	NA	0.6	0.5	NA	1	0.833333	Bacteria	Verrucomicrobia	Verrucomicrobiae	Verrucomicrobiales	Rubritaleaceae	Roseibacillus
7063	0.6	NA	NA	0.875	NA	NA	1	NA	NA	1	NA	NA	0.8	NA	NA	NA	NA	NA	Bacteria	Proteobacteria	Alphaproteobacteria	Rhizobiales	Devosiaceae	Devosia
8325	0.6	NA	NA	NA	NA	NA	0.5	NA	NA	0.857143	0.5	0.5	0.8	NA	NA	0.5	NA	NA	Bacteria	Proteobacteria	Gammaproteobacteria	Cellvibrionales	Cellvibrionaceae	Cellvibrionaceae_ge
12476	NA	NA	NA	0.5	NA	NA	0.75	NA	NA	1	NA	NA	1	NA	NA	1	NA	NA	Bacteria	Proteobacteria	Alphaproteobacteria	Rhizobiales	Rhizobiaceae	Lentilitoribacter
4199	NA	NA	NA	0.75	NA	NA	1	NA	NA	1	NA	NA	1	NA	NA	0.5	NA	NA	Bacteria	Proteobacteria	Gammaproteobacteria	Gammaproteobacteria Incertae Sedis	Gammaproteobacteria Incertae Sedis_fa	Marinicella
6086	NA	NA	NA	NA	NA	NA	NA	NA	NA	NA	0.625	0.625	0.8	NA	NA	0.666667	0.833333	0.666667	Bacteria	Actinobacteria	Acidimicrobiia	Microtrichales	Microtrichaceae	Sva0996 marine group
8373	NA	0.5	0.666667	NA	NA	0.5	NA	0.5	0.875	NA	NA	NA	NA	NA	NA	0.666667	NA	0.5	Bacteria	Proteobacteria	Gammaproteobacteria	Betaproteobacteriales	Burkholderiaceae	BurkholderiaCaballeroniaParaburkholderia
12440	NA	NA	NA	0.5	NA	NA	0.625	NA	NA	1	0.875	NA	NA	0.6	NA	0.5	NA	NA	Bacteria	Proteobacteria	Alphaproteobacteria	Rhodobacterales	Rhodobacteraceae	Rhodobacteraceae_ge
7965	NA	NA	NA	NA	NA	NA	NA	NA	NA	NA	0.875	0.625	NA	0.6	0.5	NA	1	0.5	Bacteria	Proteobacteria	Gammaproteobacteria	Thiotrichales	Thiotrichaceae	Leucothrix
676	NA	NA	NA	0.625	NA	NA	0.625	NA	NA	1	NA	NA	1	NA	NA	0.833333	NA	NA	Bacteria	Proteobacteria	Gammaproteobacteria	HOC36	HOC36_fa	HOC36_fa_ge
9591	1	NA	NA	0.75	NA	NA	0.875	NA	NA	0.857143	NA	NA	0.6	NA	NA	NA	NA	NA	Bacteria	Bacteroidetes	Bacteroidia	Flavobacteriales	Flavobacteriaceae	Winogradskyella
12726	NA	NA	NA	0.75	NA	NA	1	NA	NA	1	NA	NA	0.8	NA	NA	0.5	NA	NA	Bacteria	Proteobacteria	Gammaproteobacteria	Alteromonadales	Alteromonadaceae	Glaciecola
6390	NA	NA	NA	0.625	0.8	NA	1	0.625	NA	1	NA	NA	NA	NA	NA	NA	NA	NA	Bacteria	Proteobacteria	Gammaproteobacteria	Oceanospirillales	Marinomonadaceae	Marinomonas
5165	NA	NA	NA	0.75	NA	NA	1	NA	NA	1	NA	NA	0.6	NA	NA	NA	0.666667	NA	Bacteria	Verrucomicrobia	Verrucomicrobiae	Verrucomicrobiales	Rubritaleaceae	Rubritalea
14578	NA	NA	NA	NA	NA	NA	1	NA	NA	1	NA	NA	1	NA	NA	1	NA	NA	Bacteria	Proteobacteria	Alphaproteobacteria	Rhodobacterales	Rhodobacteraceae	Planktotalea
5408	NA	NA	NA	NA	NA	NA	NA	0.5	NA	NA	0.75	0.75	NA	1	1	NA	NA	NA	Bacteria	Bacteroidetes	Bacteroidia	Flavobacteriales	Flavobacteriaceae	Maribacter
1177	NA	NA	NA	NA	NA	NA	1	NA	NA	1	NA	NA	1	NA	NA	1	NA	NA	Bacteria	Bacteroidetes	Bacteroidia	Cytophagales	Cyclobacteriaceae	Reichenbachiella
11605	NA	NA	NA	0.625	NA	NA	0.875	NA	NA	1	NA	NA	0.8	NA	NA	0.666667	NA	NA	Bacteria	Verrucomicrobia	Verrucomicrobiae	Verrucomicrobiales	Rubritaleaceae	Persicirhabdus
7491	NA	NA	NA	0.625	NA	NA	0.875	NA	NA	1	NA	NA	0.8	NA	NA	0.666667	NA	NA	Bacteria	Proteobacteria	Alphaproteobacteria	Rhodobacterales	Rhodobacteraceae	Octadecabacter
9734	NA	0.833333	1	NA	NA	NA	0.5	0.625	0.5	NA	0.5	NA	NA	NA	NA	NA	NA	NA	Bacteria	Bacteroidetes	Bacteroidia	Flavobacteriales	Flavobacteriaceae	Nonlabens
9418	NA	NA	NA	NA	NA	NA	NA	NA	NA	NA	NA	NA	0.6	NA	0.5	0.833333	1	1	Bacteria	Proteobacteria	Gammaproteobacteria	Thiohalorhabdales	Thiohalorhabdaceae	Granulosicoccus
670	0.6	NA	NA	NA	NA	NA	NA	NA	NA	NA	NA	0.5	1	NA	NA	NA	1	0.833333	Bacteria	Verrucomicrobia	Verrucomicrobiae	Verrucomicrobiales	DEV007	DEV007_ge
649	NA	0.5	NA	NA	NA	NA	NA	NA	NA	NA	0.5	0.625	NA	0.8	0.666667	NA	0.833333	NA	Bacteria	Planctomycetes	Planctomycetacia	Pirellulales	Pirellulaceae	Blastopirellula
7064	NA	NA	NA	0.5	NA	NA	0.875	NA	NA	0.714286	NA	NA	1	NA	NA	0.833333	NA	NA	Bacteria	Proteobacteria	Alphaproteobacteria	Rhizobiales	Devosiaceae	Devosia
8950	1	NA	NA	0.875	NA	NA	0.875	NA	NA	0.571429	NA	NA	0.6	NA	NA	NA	NA	NA	Bacteria	Proteobacteria	Alphaproteobacteria	Sphingomonadales	Sphingomonadaceae	Altererythrobacter
4626	0.6	NA	NA	0.5	NA	NA	1	NA	NA	1	NA	NA	0.8	NA	NA	NA	NA	NA	Bacteria	Bacteroidetes	Bacteroidia	Cytophagales	Cyclobacteriaceae	Fulvivirga
320	0.6	0.833333	0.833333	0.5	NA	0.5	NA	0.625	NA	NA	NA	NA	NA	NA	NA	NA	NA	NA	Bacteria	Proteobacteria	Gammaproteobacteria	Thiohalorhabdales	Thiohalorhabdaceae	Granulosicoccus
13628	NA	NA	NA	0.875	NA	NA	1	NA	NA	1	NA	NA	1	NA	NA	NA	NA	NA	Bacteria	Bacteroidetes	Bacteroidia	Flavobacteriales	Flavobacteriaceae	Winogradskyella
8242	NA	NA	NA	NA	NA	NA	NA	NA	NA	NA	1	0.875	NA	1	1	NA	NA	NA	Bacteria	Bacteroidetes	Bacteroidia	Chitinophagales	Saprospiraceae	Portibacter
5242	1	NA	NA	1	NA	NA	1	NA	NA	0.857143	NA	NA	NA	NA	NA	NA	NA	NA	Bacteria	Verrucomicrobia	Verrucomicrobiae	Verrucomicrobiales	Rubritaleaceae	Luteolibacter
4200	0.8	NA	NA	0.625	NA	NA	0.75	NA	NA	0.571429	NA	NA	0.6	NA	NA	0.5	NA	NA	Bacteria	Proteobacteria	Gammaproteobacteria	Gammaproteobacteria Incertae Sedis	Gammaproteobacteria Incertae Sedis_fa	Marinicella
10369	NA	NA	NA	NA	NA	NA	NA	NA	NA	NA	0.625	0.5	NA	NA	0.666667	NA	1	1	Bacteria	Verrucomicrobia	Verrucomicrobiae	Verrucomicrobiales	Rubritaleaceae	Roseibacillus
10352	NA	0.666667	0.5	NA	NA	NA	NA	NA	NA	NA	0.5	0.5	1	0.6	NA	NA	NA	NA	Bacteria	Verrucomicrobia	Verrucomicrobiae	Verrucomicrobiales	Rubritaleaceae	Roseibacillus
2991	NA	NA	NA	NA	NA	NA	NA	NA	NA	NA	0.625	1	NA	0.8	0.833333	NA	0.5	NA	Bacteria	Bacteroidetes	Bacteroidia	Chitinophagales	Saprospiraceae	Saprospiraceae_ge
13517	NA	NA	NA	NA	NA	NA	0.75	NA	NA	1	NA	NA	1	NA	NA	1	NA	NA	Bacteria	Proteobacteria	Gammaproteobacteria	Thiohalorhabdales	Thiohalorhabdaceae	Granulosicoccus
11343	NA	0.666667	0.5	NA	NA	NA	0.625	0.625	NA	NA	NA	NA	NA	0.8	0.5	NA	NA	NA	Bacteria	Proteobacteria	Alphaproteobacteria	Micavibrionales	Micavibrionaceae	Micavibrionaceae_ge
7076	NA	NA	NA	NA	NA	NA	0.5	NA	0.5	NA	0.75	0.5	NA	0.8	0.666667	NA	NA	NA	Bacteria	Bacteroidetes	Bacteroidia	Flavobacteriales	Flavobacteriaceae	Algitalea
1127	NA	NA	NA	NA	NA	NA	0.875	NA	NA	1	NA	NA	1	NA	NA	0.833333	NA	NA	Bacteria	Proteobacteria	Alphaproteobacteria	Rhizobiales	Rhizobiales Incertae Sedis	Anderseniella
9378	0.6	NA	NA	NA	NA	NA	0.75	NA	NA	0.857143	NA	NA	1	NA	NA	0.5	NA	NA	Bacteria	Proteobacteria	Gammaproteobacteria	Thiohalorhabdales	Thiohalorhabdaceae	Granulosicoccus
9523	NA	NA	NA	NA	NA	NA	NA	NA	NA	NA	0.875	0.625	NA	NA	0.5	NA	0.833333	0.833333	Bacteria	Planctomycetes	Planctomycetacia	Pirellulales	Pirellulaceae	Blastopirellula
7103	NA	NA	NA	NA	NA	NA	NA	NA	NA	NA	0.5	0.5	NA	0.8	0.833333	NA	0.5	0.5	Bacteria	Proteobacteria	Gammaproteobacteria	Thiohalorhabdales	Thiohalorhabdaceae	Granulosicoccus
6155	NA	0.666667	0.666667	NA	NA	NA	NA	NA	0.625	NA	0.5	0.5	NA	NA	0.666667	NA	NA	NA	Bacteria	Proteobacteria	Gammaproteobacteria	Thiohalorhabdales	Thiohalorhabdaceae	Granulosicoccus
12361	NA	NA	NA	NA	NA	NA	0.625	NA	NA	1	NA	NA	1	NA	NA	1	NA	NA	Bacteria	Proteobacteria	Alphaproteobacteria	Rhodobacterales	Rhodobacteraceae	Rhodobacteraceae_ge
10608	NA	NA	NA	NA	NA	NA	NA	NA	NA	NA	0.5	0.625	NA	NA	0.5	NA	1	1	Bacteria	Verrucomicrobia	Verrucomicrobiae	Verrucomicrobiales	Rubritaleaceae	Roseibacillus
4929	NA	NA	NA	NA	NA	NA	NA	NA	NA	NA	0.625	1	NA	1	1	NA	NA	NA	Bacteria	Verrucomicrobia	Verrucomicrobiae	Verrucomicrobiales	Rubritaleaceae	Rubritalea
3356	NA	NA	NA	NA	NA	NA	NA	NA	NA	NA	0.625	0.5	NA	1	0.5	NA	0.5	0.5	Bacteria	Proteobacteria	Gammaproteobacteria	Thiohalorhabdales	Thiohalorhabdaceae	Granulosicoccus
6203	NA	NA	NA	0.5	NA	0.5	0.75	0.625	0.5	0.714286	NA	NA	NA	NA	NA	NA	NA	NA	Bacteria	Proteobacteria	Gammaproteobacteria	Oceanospirillales	Marinomonadaceae	Marinomonas
6951	0.6	NA	NA	0.625	NA	NA	0.5	NA	NA	0.857143	NA	NA	1	NA	NA	NA	NA	NA	Bacteria	Planctomycetes	Planctomycetacia	Pirellulales	Pirellulaceae	Rubripirellula
3861	0.6	0.666667	0.666667	0.75	NA	NA	0.875	NA	NA	NA	NA	NA	NA	NA	NA	NA	NA	NA	Bacteria	Bacteroidetes	Bacteroidia	Flavobacteriales	Flavobacteriaceae	Nonlabens
7413	0.6	NA	NA	0.875	NA	NA	0.625	NA	NA	0.857143	NA	NA	0.6	NA	NA	NA	NA	NA	Bacteria	Proteobacteria	Alphaproteobacteria	Rhodobacterales	Rhodobacteraceae	Octadecabacter
5563	NA	NA	NA	NA	NA	NA	0.875	NA	NA	0.857143	0.5	NA	0.8	NA	0.5	NA	NA	NA	Bacteria	Proteobacteria	Gammaproteobacteria	Cellvibrionales	Porticoccaceae	C1B045
9125	0.6	NA	NA	0.625	NA	NA	0.5	NA	NA	1	NA	NA	0.8	NA	NA	NA	NA	NA	Bacteria	Verrucomicrobia	Verrucomicrobiae	Verrucomicrobiales	Rubritaleaceae	Rubritalea
6794	NA	NA	NA	NA	NA	NA	0.5	NA	NA	1	NA	NA	1	NA	NA	1	NA	NA	Bacteria	Bacteroidetes	Bacteroidia	Flavobacteriales	Flavobacteriaceae	Maritimimonas
5328	NA	1	0.833333	NA	NA	NA	NA	NA	NA	NA	NA	NA	NA	1	0.666667	NA	NA	NA	Bacteria	Bacteroidetes	Bacteroidia	Flavobacteriales	Flavobacteriaceae	Maribacter
2144	NA	NA	NA	NA	NA	NA	NA	0.625	NA	NA	0.875	0.5	NA	NA	0.833333	NA	0.666667	NA	Bacteria	Proteobacteria	Alphaproteobacteria	Rhodobacterales	Rhodobacteraceae	Octadecabacter
529	NA	NA	NA	0.75	NA	NA	0.875	NA	NA	0.857143	NA	NA	1	NA	NA	NA	NA	NA	Bacteria	Bacteroidetes	Bacteroidia	Flavobacteriales	Flavobacteriaceae	Algitalea
2792	NA	NA	NA	NA	NA	NA	NA	NA	NA	NA	0.625	NA	NA	1	0.833333	NA	0.5	0.5	Bacteria	Bacteroidetes	Bacteroidia	Chitinophagales	Saprospiraceae	Saprospiraceae_ge
14732	NA	NA	NA	0.875	NA	NA	1	NA	NA	0.571429	NA	NA	1	NA	NA	NA	NA	NA	Bacteria	Bacteroidetes	Bacteroidia	Chitinophagales	Saprospiraceae	Saprospiraceae_ge
12455	0.6	NA	NA	0.625	NA	NA	0.75	NA	NA	0.857143	NA	NA	0.6	NA	NA	NA	NA	NA	Bacteria	Proteobacteria	Alphaproteobacteria	Rhodobacterales	Rhodobacteraceae	Pseudoruegeria
12731	NA	NA	NA	0.75	NA	NA	1	NA	NA	0.857143	NA	NA	0.8	NA	NA	NA	NA	NA	Bacteria	Proteobacteria	Gammaproteobacteria	Alteromonadales	Alteromonadaceae	Glaciecola
9645	NA	NA	NA	0.5	NA	NA	0.75	NA	NA	0.857143	NA	NA	0.8	NA	NA	0.5	NA	NA	Bacteria	Bacteroidetes	Bacteroidia	Flavobacteriales	Flavobacteriaceae	Arcticiflavibacter
7142	NA	NA	NA	NA	NA	NA	0.75	NA	NA	0.857143	NA	NA	0.8	NA	NA	1	NA	NA	Bacteria	Proteobacteria	Alphaproteobacteria	Rhodobacterales	Rhodobacteraceae	Octadecabacter
9123	NA	NA	NA	NA	NA	NA	NA	NA	NA	NA	0.75	0.625	NA	NA	1	NA	NA	1	Bacteria	Verrucomicrobia	Verrucomicrobiae	Verrucomicrobiales	Rubritaleaceae	Rubritalea
9104	NA	NA	NA	NA	NA	NA	NA	NA	NA	NA	0.75	0.625	NA	NA	NA	NA	1	1	Bacteria	Bacteroidetes	Bacteroidia	Chitinophagales	Saprospiraceae	Saprospiraceae_ge
6920	NA	NA	NA	NA	NA	NA	NA	NA	NA	NA	NA	0.875	NA	NA	0.5	NA	1	1	Bacteria	Planctomycetes	Planctomycetacia	Pirellulales	Pirellulaceae	Rhodopirellula
4887	NA	NA	NA	0.875	NA	NA	1	0.5	NA	1	NA	NA	NA	NA	NA	NA	NA	NA	Bacteria	Proteobacteria	Gammaproteobacteria	Alteromonadales	Alteromonadaceae	Paraglaciecola
7131	1	NA	0.5	0.625	NA	NA	0.625	NA	NA	NA	NA	NA	0.6	NA	NA	NA	NA	NA	Bacteria	Proteobacteria	Alphaproteobacteria	Rhodobacterales	Rhodobacteraceae	Sulfitobacter
230	0.8	NA	NA	1	NA	NA	0.75	NA	NA	NA	NA	NA	0.8	NA	NA	NA	NA	NA	Bacteria	Proteobacteria	Alphaproteobacteria	Alphaproteobacteria Incertae Sedis	Alphaproteobacteria Incertae Sedis_fa	Acuticoccus
8018	0.6	0.833333	0.666667	NA	NA	NA	NA	NA	NA	0.571429	NA	NA	NA	NA	NA	0.666667	NA	NA	Bacteria	Proteobacteria	Gammaproteobacteria	Thiotrichales	Thiotrichaceae	Cocleimonas
4612	NA	NA	NA	NA	NA	NA	0.5	NA	NA	1	NA	NA	1	NA	NA	0.833333	NA	NA	Bacteria	Proteobacteria	Gammaproteobacteria	Cellvibrionales	Porticoccaceae	C1B045
3624	NA	0.833333	1	NA	NA	0.5	NA	NA	NA	NA	NA	0.5	NA	NA	0.5	NA	NA	NA	Bacteria	Bacteroidetes	Bacteroidia	Flavobacteriales	Flavobacteriaceae	Flavobacteriaceae_ge
7452	0.6	NA	NA	0.75	NA	NA	0.5	NA	NA	0.857143	NA	NA	0.6	NA	NA	NA	NA	NA	Bacteria	Proteobacteria	Alphaproteobacteria	Rhodobacterales	Rhodobacteraceae	Octadecabacter
9026	0.8	0.5	0.5	0.5	NA	NA	0.5	NA	NA	NA	NA	NA	NA	NA	NA	0.5	NA	NA	Bacteria	Proteobacteria	Alphaproteobacteria	Sphingomonadales	Sphingomonadaceae	Altererythrobacter
7160	NA	NA	NA	1	0.8	NA	0.875	NA	0.625	NA	NA	NA	NA	NA	NA	NA	NA	NA	Bacteria	Proteobacteria	Alphaproteobacteria	Rhodobacterales	Rhodobacteraceae	Loktanella
5528	NA	NA	NA	0.75	NA	NA	0.875	NA	NA	NA	NA	NA	1	NA	NA	0.666667	NA	NA	Bacteria	Verrucomicrobia	Verrucomicrobiae	Verrucomicrobiales	Rubritaleaceae	Rubritalea
1704	NA	NA	0.5	NA	NA	NA	NA	NA	NA	NA	0.5	0.5	NA	0.6	0.666667	NA	NA	0.5	Bacteria	Planctomycetes	Planctomycetacia	Pirellulales	Pirellulaceae	Blastopirellula
13627	NA	NA	NA	NA	NA	NA	0.75	NA	NA	0.714286	NA	NA	0.8	NA	NA	1	NA	NA	Bacteria	Bacteroidetes	Bacteroidia	Flavobacteriales	Flavobacteriaceae	Flavobacteriaceae_ge
12717	NA	NA	NA	0.75	NA	NA	1	NA	NA	1	NA	NA	NA	NA	NA	0.5	NA	NA	Bacteria	Proteobacteria	Gammaproteobacteria	Alteromonadales	Alteromonadaceae	Aliiglaciecola
3980	NA	0.5	NA	NA	NA	NA	NA	NA	NA	NA	0.75	0.875	NA	0.6	0.5	NA	NA	NA	Bacteria	Proteobacteria	Gammaproteobacteria	KI89A clade	KI89A clade_fa	KI89A clade_fa_ge
4835	NA	NA	NA	0.625	NA	NA	0.75	NA	NA	NA	NA	NA	1	NA	NA	0.833333	NA	NA	Bacteria	Actinobacteria	Acidimicrobiia	Microtrichales	Microtrichaceae	Sva0996 marine group
14484	1	NA	NA	0.75	NA	NA	0.875	NA	NA	0.571429	NA	NA	NA	NA	NA	NA	NA	NA	Bacteria	Proteobacteria	Alphaproteobacteria	Rhodobacterales	Rhodobacteraceae	Sulfitobacter
3357	NA	0.833333	0.666667	NA	NA	NA	NA	NA	NA	NA	NA	NA	NA	1	0.666667	NA	NA	NA	Bacteria	Proteobacteria	Gammaproteobacteria	Thiohalorhabdales	Thiohalorhabdaceae	Granulosicoccus
9643	NA	NA	NA	NA	NA	NA	0.5	NA	NA	0.857143	NA	NA	0.8	NA	NA	1	NA	NA	Bacteria	Bacteroidetes	Bacteroidia	Flavobacteriales	Flavobacteriaceae	Flavobacteriaceae_ge
5398	NA	NA	NA	0.625	NA	NA	0.875	NA	NA	0.857143	NA	NA	0.8	NA	NA	NA	NA	NA	Bacteria	Bacteroidetes	Bacteroidia	Flavobacteriales	Flavobacteriaceae	Maribacter
13512	0.8	NA	NA	NA	NA	NA	NA	NA	NA	0.714286	NA	NA	0.8	NA	NA	0.833333	NA	NA	Bacteria	Proteobacteria	Gammaproteobacteria	Thiohalorhabdales	Thiohalorhabdaceae	Granulosicoccus
4269	0.8	NA	NA	0.875	NA	NA	0.75	NA	NA	0.714286	NA	NA	NA	NA	NA	NA	NA	NA	Bacteria	Proteobacteria	Alphaproteobacteria	Rhodobacterales	Rhodobacteraceae	Octadecabacter
12197	0.8	0.666667	0.666667	NA	NA	NA	0.5	NA	NA	NA	NA	NA	NA	NA	NA	0.5	NA	NA	Bacteria	Proteobacteria	Alphaproteobacteria	Rhodobacterales	Rhodobacteraceae	Rhodobacteraceae_ge
11430	NA	0.5	NA	NA	NA	NA	NA	NA	NA	NA	0.625	NA	NA	NA	NA	NA	1	1	Bacteria	Actinobacteria	Acidimicrobiia	Microtrichales	Microtrichaceae	Microtrichaceae_ge
2568	NA	1	1	NA	NA	NA	NA	NA	NA	NA	0.625	NA	NA	NA	NA	NA	0.5	NA	Bacteria	Bacteroidetes	Bacteroidia	Flavobacteriales	Schleiferiaceae	Schleiferia
883	NA	0.5	NA	NA	NA	0.5	NA	NA	0.625	NA	NA	NA	NA	NA	NA	0.833333	NA	0.666667	Bacteria	Proteobacteria	Gammaproteobacteria	Betaproteobacteriales	Burkholderiaceae	Ralstonia
3363	NA	NA	NA	NA	NA	NA	0.625	NA	NA	0.857143	NA	NA	0.8	NA	NA	0.833333	NA	NA	Bacteria	Proteobacteria	Gammaproteobacteria	Thiohalorhabdales	Thiohalorhabdaceae	Granulosicoccus
11443	NA	NA	NA	NA	NA	NA	NA	NA	NA	NA	0.5	NA	NA	0.6	NA	NA	1	1	Bacteria	Actinobacteria	Acidimicrobiia	Microtrichales	Microtrichaceae	Microtrichaceae_ge
6305	0.6	0.666667	0.5	NA	NA	NA	NA	NA	0.5	NA	NA	NA	NA	NA	NA	0.833333	NA	NA	Bacteria	Proteobacteria	Gammaproteobacteria	Betaproteobacteriales	Burkholderiaceae	BurkholderiaCaballeroniaParaburkholderia
5858	NA	NA	NA	NA	NA	NA	NA	NA	NA	NA	0.625	0.625	NA	NA	NA	NA	1	0.833333	Bacteria	Bacteroidetes	Bacteroidia	Chitinophagales	Saprospiraceae	Saprospiraceae_ge
12219	NA	NA	NA	0.75	NA	NA	0.875	NA	NA	0.857143	NA	NA	0.6	NA	NA	NA	NA	NA	Bacteria	Proteobacteria	Alphaproteobacteria	Rhodobacterales	Rhodobacteraceae	Roseobacter
10888	0.6	NA	NA	NA	NA	NA	0.625	NA	NA	0.857143	NA	NA	1	NA	NA	NA	NA	NA	Bacteria	Proteobacteria	Deltaproteobacteria	Myxococcales	BIrii41	BIrii41_ge
12353	0.6	NA	NA	0.875	0.6	0.5	0.5	NA	NA	NA	NA	NA	NA	NA	NA	NA	NA	NA	Bacteria	Proteobacteria	Alphaproteobacteria	Rhodobacterales	Rhodobacteraceae	Rhodobacteraceae_ge
10195	NA	0.666667	0.666667	NA	NA	NA	NA	NA	NA	NA	0.625	0.5	NA	0.6	NA	NA	NA	NA	Bacteria	Proteobacteria	Deltaproteobacteria	Bdellovibrionales	Bdellovibrionaceae	OM27 clade
12443	0.8	NA	NA	0.75	NA	NA	0.75	NA	NA	0.714286	NA	NA	NA	NA	NA	NA	NA	NA	Bacteria	Proteobacteria	Alphaproteobacteria	Rhodobacterales	Rhodobacteraceae	Rhodobacteraceae_ge
11429	NA	0.666667	0.5	NA	NA	NA	NA	NA	NA	NA	0.5	NA	NA	NA	NA	NA	0.666667	0.666667	Bacteria	Actinobacteria	Acidimicrobiia	Microtrichales	Microtrichaceae	Microtrichaceae_ge
12182	NA	NA	NA	0.5	NA	NA	0.75	0.75	NA	1	NA	NA	NA	NA	NA	NA	NA	NA	Bacteria	Proteobacteria	Alphaproteobacteria	Rhodobacterales	Rhodobacteraceae	Litoreibacter
6763	NA	NA	NA	0.875	NA	NA	1	0.5	0.625	NA	NA	NA	NA	NA	NA	NA	NA	NA	Bacteria	Bacteroidetes	Bacteroidia	Flavobacteriales	Flavobacteriaceae	Maribacter
11119	0.8	NA	0.5	NA	NA	NA	NA	NA	NA	NA	NA	NA	NA	NA	NA	NA	0.833333	0.833333	Bacteria	Proteobacteria	Alphaproteobacteria	Caulobacterales	Hyphomonadaceae	Litorimonas
14980	NA	NA	NA	NA	NA	NA	0.625	NA	NA	0.857143	NA	NA	0.8	NA	NA	0.666667	NA	NA	Bacteria	Proteobacteria	Alphaproteobacteria	Rhodobacterales	Rhodobacteraceae	Amylibacter
14499	NA	NA	NA	NA	NA	NA	0.625	NA	NA	0.857143	NA	NA	0.8	NA	NA	0.666667	NA	NA	Bacteria	Proteobacteria	Alphaproteobacteria	Rhodobacterales	Rhodobacteraceae	Rhodobacteraceae_ge
12442	NA	NA	NA	0.875	NA	NA	0.75	NA	NA	0.714286	NA	NA	0.6	NA	NA	NA	NA	NA	Bacteria	Proteobacteria	Alphaproteobacteria	Rhodobacterales	Rhodobacteraceae	Rhodobacteraceae_ge
14636	NA	NA	NA	NA	NA	NA	NA	NA	NA	NA	NA	NA	NA	0.6	NA	0.666667	1	0.666667	Bacteria	Proteobacteria	Gammaproteobacteria	Thiotrichales	Thiotrichaceae	Leucothrix
12613	NA	NA	NA	NA	NA	NA	NA	NA	NA	NA	NA	NA	0.6	NA	NA	0.666667	1	0.666667	Bacteria	Proteobacteria	Gammaproteobacteria	Thiotrichales	Thiotrichaceae	Leucothrix
9377	NA	NA	NA	NA	NA	NA	NA	NA	NA	NA	NA	NA	NA	0.6	0.5	NA	0.833333	1	Bacteria	Proteobacteria	Gammaproteobacteria	Thiohalorhabdales	Thiohalorhabdaceae	Granulosicoccus
5758	NA	NA	NA	NA	NA	NA	NA	NA	NA	NA	0.5	0.625	NA	0.8	1	NA	NA	NA	Bacteria	Proteobacteria	Alphaproteobacteria	Caulobacterales	Hyphomonadaceae	Litorimonas
8708	NA	NA	NA	0.75	NA	NA	0.5	NA	NA	0.571429	NA	NA	0.6	NA	NA	0.5	NA	NA	Bacteria	Bacteroidetes	Bacteroidia	Chitinophagales	Saprospiraceae	Portibacter
9019	NA	NA	NA	0.625	NA	NA	0.5	NA	NA	NA	0.625	NA	NA	NA	0.5	0.666667	NA	NA	Bacteria	Proteobacteria	Alphaproteobacteria	Sphingomonadales	Sphingomonadaceae	Erythrobacter
13022	NA	NA	NA	0.5	NA	NA	0.75	NA	NA	0.857143	NA	NA	0.8	NA	NA	NA	NA	NA	Bacteria	Proteobacteria	Gammaproteobacteria	Cellvibrionales	Cellvibrionaceae	Marinagarivorans
7669	0.8	NA	NA	0.625	NA	NA	0.875	NA	NA	NA	NA	NA	0.6	NA	NA	NA	NA	NA	Bacteria	Proteobacteria	Alphaproteobacteria	Rhodobacterales	Rhodobacteraceae	Paenirhodobacter
13576	NA	NA	NA	0.875	NA	NA	1	NA	NA	1	NA	NA	NA	NA	NA	NA	NA	NA	Bacteria	Bacteroidetes	Bacteroidia	Flavobacteriales	Flavobacteriaceae	Winogradskyella
12755	NA	NA	NA	NA	NA	NA	0.875	NA	NA	1	NA	NA	1	NA	NA	NA	NA	NA	Bacteria	Proteobacteria	Gammaproteobacteria	Arenicellales	Arenicellaceae	Arenicella
7132	NA	NA	NA	NA	NA	NA	0.875	NA	NA	1	NA	NA	1	NA	NA	NA	NA	NA	Bacteria	Proteobacteria	Alphaproteobacteria	Rhodobacterales	Rhodobacteraceae	Sulfitobacter
12504	NA	NA	NA	1	NA	NA	1	NA	NA	0.857143	NA	NA	NA	NA	NA	NA	NA	NA	Bacteria	Proteobacteria	Alphaproteobacteria	Rhodobacterales	Rhodobacteraceae	Jannaschia
10908	NA	NA	NA	NA	NA	NA	1	NA	NA	0.857143	NA	NA	1	NA	NA	NA	NA	NA	Bacteria	Bacteroidetes	Bacteroidia	Cytophagales	Cyclobacteriaceae	Fulvivirga
7162	NA	NA	NA	NA	NA	NA	0.875	NA	NA	0.857143	0.625	0.5	NA	NA	NA	NA	NA	NA	Bacteria	Proteobacteria	Alphaproteobacteria	Rhodobacterales	Rhodobacteraceae	Loktanella
3317	NA	NA	0.5	NA	0.6	NA	NA	0.5	0.5	NA	0.75	NA	NA	NA	NA	NA	NA	NA	Bacteria	Proteobacteria	Gammaproteobacteria	Thiohalorhabdales	Thiohalorhabdaceae	Granulosicoccus
7214	NA	NA	NA	NA	NA	NA	NA	NA	NA	NA	0.5	NA	NA	NA	NA	0.833333	0.833333	0.666667	Bacteria	Proteobacteria	Alphaproteobacteria	Rhodobacterales	Rhodobacteraceae	Rhodobacteraceae_ge
4886	NA	NA	NA	NA	NA	NA	1	NA	NA	1	NA	NA	NA	NA	NA	0.833333	NA	NA	Bacteria	Proteobacteria	Gammaproteobacteria	Alteromonadales	Alteromonadaceae	Paraglaciecola
12444	NA	NA	NA	0.625	NA	NA	0.75	NA	NA	0.857143	NA	NA	0.6	NA	NA	NA	NA	NA	Bacteria	Proteobacteria	Alphaproteobacteria	Rhodobacterales	Rhodobacteraceae	Octadecabacter
14523	NA	NA	NA	NA	NA	NA	0.5	NA	NA	0.714286	NA	NA	0.6	NA	NA	1	NA	NA	Bacteria	Proteobacteria	Alphaproteobacteria	Alphaproteobacteria_or	Alphaproteobacteria_or_fa	Alphaproteobacteria_or_fa_ge
12326	NA	NA	NA	NA	NA	NA	NA	NA	NA	0.714286	NA	NA	0.6	NA	NA	0.666667	0.833333	NA	Bacteria	Proteobacteria	Alphaproteobacteria	Rhizobiales	Rhizobiaceae	Pseudahrensia
10129	NA	NA	NA	NA	NA	NA	1	NA	NA	1	NA	NA	0.8	NA	NA	NA	NA	NA	Bacteria	Bacteroidetes	Bacteroidia	Flavobacteriales	Crocinitomicaceae	Crocinitomix
8324	NA	NA	NA	NA	NA	NA	1	NA	NA	1	NA	NA	0.8	NA	NA	NA	NA	NA	Bacteria	Proteobacteria	Gammaproteobacteria	Cellvibrionales	Cellvibrionaceae	Cellvibrionaceae_ge
12341	0.8	NA	NA	0.75	NA	NA	0.625	NA	NA	NA	NA	NA	0.6	NA	NA	NA	NA	NA	Bacteria	Proteobacteria	Alphaproteobacteria	Rhodobacterales	Rhodobacteraceae	Primorskyibacter
13969	NA	NA	NA	NA	NA	NA	0.625	NA	NA	0.714286	NA	NA	0.6	NA	NA	0.833333	NA	NA	Bacteria	Proteobacteria	Alphaproteobacteria	Rickettsiales	Rickettsiaceae	Candidatus Megaira
8556	NA	NA	0.5	NA	NA	NA	NA	NA	NA	NA	0.5	NA	NA	0.6	0.5	NA	0.666667	NA	Bacteria	Proteobacteria	Deltaproteobacteria	Bdellovibrionales	Bdellovibrionaceae	Bdellovibrio
13488	0.8	NA	NA	0.75	NA	NA	0.5	NA	NA	0.714286	NA	NA	NA	NA	NA	NA	NA	NA	Bacteria	Proteobacteria	Alphaproteobacteria	Rhodobacterales	Rhodobacteraceae	Octadecabacter
10131	NA	NA	NA	NA	NA	NA	0.75	NA	NA	1	NA	NA	1	NA	NA	NA	NA	NA	Bacteria	Bacteroidetes	Bacteroidia	Flavobacteriales	Crocinitomicaceae	Crocinitomix
4570	NA	NA	NA	NA	NA	NA	0.875	NA	NA	0.857143	NA	NA	1	NA	NA	NA	NA	NA	Bacteria	Proteobacteria	Gammaproteobacteria	Cellvibrionales	Porticoccaceae	C1B045
10153	NA	NA	NA	NA	NA	NA	1	NA	NA	0.714286	NA	NA	1	NA	NA	NA	NA	NA	Bacteria	Bacteroidetes	Bacteroidia	Flavobacteriales	Crocinitomicaceae	Crocinitomix
4306	NA	NA	NA	NA	NA	NA	NA	NA	NA	0.714286	NA	NA	1	NA	NA	1	NA	NA	Bacteria	Proteobacteria	Gammaproteobacteria	Gammaproteobacteria Incertae Sedis	Gammaproteobacteria Incertae Sedis_fa	Marinicella
7564	NA	NA	NA	0.875	NA	NA	0.5	NA	NA	0.714286	NA	NA	0.6	NA	NA	NA	NA	NA	Bacteria	Proteobacteria	Alphaproteobacteria	Rhodobacterales	Rhodobacteraceae	Octadecabacter
9999	NA	NA	NA	NA	NA	0.5	NA	NA	0.5	NA	0.5	0.5	NA	NA	0.666667	NA	NA	NA	Bacteria	Proteobacteria	Gammaproteobacteria	Thiohalorhabdales	Thiohalorhabdaceae	Granulosicoccus
5364	NA	NA	NA	NA	NA	NA	NA	NA	NA	1	NA	NA	1	NA	NA	0.666667	NA	NA	Bacteria	Bacteroidetes	Bacteroidia	Cytophagales	Cyclobacteriaceae	Marinoscillum
10841	NA	NA	NA	NA	NA	NA	NA	NA	NA	1	NA	NA	0.8	NA	NA	0.833333	NA	NA	Bacteria	Proteobacteria	Gammaproteobacteria	Cellvibrionales	Porticoccaceae	C1B045
13580	NA	NA	NA	0.625	NA	NA	1	NA	NA	1	NA	NA	NA	NA	NA	NA	NA	NA	Bacteria	Bacteroidetes	Bacteroidia	Flavobacteriales	Flavobacteriaceae	Winogradskyella
13104	NA	NA	NA	NA	NA	NA	NA	NA	NA	NA	0.625	NA	NA	1	1	NA	NA	NA	Bacteria	Planctomycetes	OM190	OM190_or	OM190_or_fa	OM190_or_fa_ge
12539	0.8	NA	NA	0.75	NA	NA	0.5	NA	NA	0.571429	NA	NA	NA	NA	NA	NA	NA	NA	Bacteria	Proteobacteria	Alphaproteobacteria	Rhodobacterales	Rhodobacteraceae	Roseobacter clade CHABI5 lineage
12727	NA	NA	NA	NA	NA	NA	1	NA	NA	1	NA	NA	0.6	NA	NA	NA	NA	NA	Bacteria	Proteobacteria	Gammaproteobacteria	Alteromonadales	Alteromonadaceae	Glaciecola
5541	NA	NA	NA	NA	NA	NA	NA	NA	NA	NA	NA	NA	0.6	NA	NA	0.5	0.833333	0.666667	Bacteria	Bacteroidetes	Bacteroidia	Chitinophagales	Saprospiraceae	Saprospiraceae_ge
5420	0.6	1	1	NA	NA	NA	NA	NA	NA	NA	NA	NA	NA	NA	NA	NA	NA	NA	Bacteria	Bacteroidetes	Bacteroidia	Flavobacteriales	Flavobacteriaceae	Pricia
7451	0.6	NA	NA	0.625	NA	NA	0.5	NA	NA	0.857143	NA	NA	NA	NA	NA	NA	NA	NA	Bacteria	Proteobacteria	Alphaproteobacteria	Rhodobacterales	Rhodobacteraceae	Octadecabacter
9581	NA	NA	NA	1	NA	NA	1	NA	NA	0.571429	NA	NA	NA	NA	NA	NA	NA	NA	Bacteria	Bacteroidetes	Bacteroidia	Flavobacteriales	Flavobacteriaceae	Algibacter
10377	NA	NA	NA	0.5	NA	NA	0.75	NA	NA	0.714286	NA	NA	0.6	NA	NA	NA	NA	NA	Bacteria	Acidobacteria	Thermoanaerobaculia	Thermoanaerobaculales	Thermoanaerobaculaceae	Subgroup 10
5246	NA	NA	NA	NA	NA	NA	0.75	NA	NA	1	NA	NA	0.8	NA	NA	NA	NA	NA	Bacteria	Verrucomicrobia	Verrucomicrobiae	Verrucomicrobiales	Rubritaleaceae	Luteolibacter
12317	NA	NA	NA	NA	NA	NA	0.875	NA	NA	0.857143	NA	NA	0.8	NA	NA	NA	NA	NA	Bacteria	Proteobacteria	Alphaproteobacteria	Rhodobacterales	Rhodobacteraceae	Loktanella
14087	NA	NA	0.5	NA	NA	NA	1	NA	NA	1	NA	NA	NA	NA	NA	NA	NA	NA	Bacteria	Proteobacteria	Alphaproteobacteria	Caulobacterales	Hyphomonadaceae	Litorimonas
12811	NA	NA	NA	NA	1	0.5	NA	0.5	NA	NA	0.5	NA	NA	NA	NA	NA	NA	NA	Bacteria	Proteobacteria	Gammaproteobacteria	Alteromonadales	Psychromonadaceae	Psychromonas
12758	NA	NA	NA	NA	NA	NA	NA	NA	NA	1	NA	NA	1	NA	NA	0.5	NA	NA	Bacteria	Proteobacteria	Gammaproteobacteria	Arenicellales	Arenicellaceae	Arenicella
10264	NA	NA	NA	NA	NA	NA	NA	NA	NA	1	NA	NA	1	NA	NA	0.5	NA	NA	Bacteria	Bacteroidetes	Bacteroidia	Cytophagales	Cyclobacteriaceae	Fulvivirga
6547	NA	NA	NA	NA	NA	NA	NA	NA	NA	NA	0.5	NA	NA	NA	NA	NA	1	1	Bacteria	Actinobacteria	Acidimicrobiia	Microtrichales	Microtrichaceae	Microtrichaceae_ge
3471	NA	NA	NA	0.5	1	0.5	NA	0.5	NA	NA	NA	NA	NA	NA	NA	NA	NA	NA	Bacteria	Proteobacteria	Gammaproteobacteria	Alteromonadales	Pseudoalteromonadaceae	Pseudoalteromonas
10887	NA	NA	NA	NA	NA	NA	NA	NA	NA	0.857143	NA	NA	0.8	NA	NA	0.833333	NA	NA	Bacteria	Proteobacteria	Deltaproteobacteria	Myxococcales	BIrii41	BIrii41_ge
13577	NA	NA	NA	0.625	NA	NA	1	NA	NA	0.857143	NA	NA	NA	NA	NA	NA	NA	NA	Bacteria	Bacteroidetes	Bacteroidia	Flavobacteriales	Flavobacteriaceae	Winogradskyella
8924	NA	NA	NA	0.875	NA	NA	0.75	NA	NA	0.857143	NA	NA	NA	NA	NA	NA	NA	NA	Bacteria	Proteobacteria	Alphaproteobacteria	Rhodobacterales	Rhodobacteraceae	Octadecabacter
11652	NA	NA	NA	0.75	0.6	0.5	0.625	NA	NA	NA	NA	NA	NA	NA	NA	NA	NA	NA	Bacteria	Proteobacteria	Gammaproteobacteria	Oceanospirillales	Marinomonadaceae	Marinomonas
3862	NA	NA	NA	1	0.6	NA	0.875	NA	NA	NA	NA	NA	NA	NA	NA	NA	NA	NA	Bacteria	Bacteroidetes	Bacteroidia	Flavobacteriales	Flavobacteriaceae	Mesonia
7196	0.8	NA	NA	NA	NA	NA	0.5	NA	NA	0.571429	NA	NA	0.6	NA	NA	NA	NA	NA	Bacteria	Planctomycetes	Phycisphaerae	Phycisphaerales	Phycisphaeraceae	Algisphaera
3236	0.8	0.666667	1	NA	NA	NA	NA	NA	NA	NA	NA	NA	NA	NA	NA	NA	NA	NA	Bacteria	Proteobacteria	Alphaproteobacteria	Rhizobiales	Rhizobiaceae	Rhizobiaceae_ge
637	NA	NA	NA	NA	NA	NA	NA	NA	NA	NA	NA	0.5	NA	0.8	0.5	NA	NA	0.666667	Bacteria	Planctomycetes	Planctomycetacia	Pirellulales	Pirellulaceae	Blastopirellula
4834	0.8	0.833333	0.833333	NA	NA	NA	NA	NA	NA	NA	NA	NA	NA	NA	NA	NA	NA	NA	Bacteria	Actinobacteria	Actinobacteria	Micrococcales	Micrococcales_fa	Micrococcales_fa_ge
6822	NA	NA	NA	NA	NA	NA	NA	NA	NA	NA	NA	0.625	NA	NA	NA	NA	0.833333	1	Bacteria	Planctomycetes	Planctomycetacia	Pirellulales	Pirellulaceae	Blastopirellula
15392	NA	NA	NA	NA	NA	NA	NA	NA	NA	NA	NA	NA	NA	0.6	0.666667	NA	0.666667	0.5	Bacteria	Bacteroidetes	Bacteroidia	Chitinophagales	Saprospiraceae	Saprospiraceae_ge
12610	NA	NA	NA	NA	NA	NA	NA	NA	NA	NA	NA	NA	NA	0.6	NA	NA	1	0.833333	Bacteria	Proteobacteria	Gammaproteobacteria	Thiotrichales	Thiotrichaceae	Leucothrix
787	NA	NA	NA	NA	NA	NA	NA	NA	NA	NA	NA	NA	NA	0.6	NA	NA	0.833333	1	Bacteria	Proteobacteria	Gammaproteobacteria	Thiohalorhabdales	Thiohalorhabdaceae	Granulosicoccus
13198	0.6	NA	NA	0.625	NA	NA	0.625	NA	NA	0.571429	NA	NA	NA	NA	NA	NA	NA	NA	Bacteria	Proteobacteria	Alphaproteobacteria	Rhodobacterales	Rhodobacteraceae	Octadecabacter
9032	NA	NA	NA	0.625	NA	NA	0.625	NA	NA	0.571429	NA	NA	0.6	NA	NA	NA	NA	NA	Bacteria	Proteobacteria	Deltaproteobacteria	Myxococcales	Eel36e1D6	Eel36e1D6_ge
7559	0.6	NA	NA	0.75	NA	NA	0.5	NA	NA	0.571429	NA	NA	NA	NA	NA	NA	NA	NA	Bacteria	Proteobacteria	Alphaproteobacteria	Rhodobacterales	Rhodobacteraceae	Octadecabacter
9442	NA	NA	NA	NA	NA	NA	NA	NA	NA	0.571429	NA	NA	1	NA	NA	NA	0.833333	NA	Bacteria	Proteobacteria	Gammaproteobacteria	Thiohalorhabdales	Thiohalorhabdaceae	Granulosicoccus
3391	NA	NA	0.5	NA	NA	NA	NA	NA	NA	NA	0.625	NA	NA	0.6	0.666667	NA	NA	NA	Bacteria	Proteobacteria	Gammaproteobacteria	Thiohalorhabdales	Thiohalorhabdaceae	Granulosicoccus
4627	NA	NA	NA	NA	NA	NA	0.875	NA	NA	0.714286	NA	NA	0.8	NA	NA	NA	NA	NA	Bacteria	Bacteroidetes	Bacteroidia	Cytophagales	Cyclobacteriaceae	Fulvivirga
13853	NA	NA	NA	NA	NA	NA	NA	NA	NA	0.714286	NA	NA	1	NA	NA	0.666667	NA	NA	Bacteria	Verrucomicrobia	Verrucomicrobiae	Verrucomicrobiales	Rubritaleaceae	Roseibacillus
11635	NA	NA	NA	NA	NA	NA	0.75	0.625	NA	1	NA	NA	NA	NA	NA	NA	NA	NA	Bacteria	Proteobacteria	Gammaproteobacteria	Oceanospirillales	Marinomonadaceae	Marinomonas
5119	NA	NA	NA	0.5	NA	NA	0.875	NA	NA	1	NA	NA	NA	NA	NA	NA	NA	NA	Bacteria	Verrucomicrobia	Verrucomicrobiae	Verrucomicrobiales	Rubritaleaceae	Rubritalea
11389	NA	NA	0.5	NA	NA	NA	NA	NA	NA	0.571429	NA	NA	0.8	NA	NA	0.5	NA	NA	Bacteria	Actinobacteria	Acidimicrobiia	Microtrichales	Microtrichaceae	Sva0996 marine group
5429	1	NA	NA	NA	NA	NA	NA	NA	NA	0.571429	NA	NA	0.8	NA	NA	NA	NA	NA	Bacteria	Bacteroidetes	Bacteroidia	Flavobacteriales	Flavobacteriaceae	Maribacter
11025	NA	NA	NA	0.5	NA	NA	NA	NA	NA	0.857143	NA	NA	1	NA	NA	NA	NA	NA	Bacteria	Proteobacteria	Deltaproteobacteria	Myxococcales	BIrii41	BIrii41_ge
7613	NA	NA	NA	0.625	NA	NA	0.875	NA	NA	0.857143	NA	NA	NA	NA	NA	NA	NA	NA	Bacteria	Proteobacteria	Alphaproteobacteria	Rhodobacterales	Rhodobacteraceae	Octadecabacter
9753	0.6	NA	NA	0.75	NA	NA	1	NA	NA	NA	NA	NA	NA	NA	NA	NA	NA	NA	Bacteria	Bacteroidetes	Bacteroidia	Flavobacteriales	Flavobacteriaceae	Dokdonia
9180	NA	NA	NA	NA	NA	NA	0.625	NA	NA	0.714286	NA	NA	1	NA	NA	NA	NA	NA	Bacteria	Bacteroidetes	Bacteroidia	Cytophagales	Flammeovirgaceae	Flexithrix
14394	NA	NA	NA	NA	NA	NA	0.5	NA	NA	NA	NA	NA	1	NA	NA	0.833333	NA	NA	Bacteria	Proteobacteria	Alphaproteobacteria	Rhodobacterales	Rhodobacteraceae	Octadecabacter
10576	NA	NA	NA	NA	NA	NA	NA	NA	NA	NA	NA	0.5	NA	NA	NA	NA	1	0.833333	Bacteria	Verrucomicrobia	Verrucomicrobiae	Verrucomicrobiales	Rubritaleaceae	Roseibacillus
5516	NA	NA	NA	NA	NA	NA	0.875	NA	NA	0.857143	NA	NA	0.6	NA	NA	NA	NA	NA	Bacteria	Verrucomicrobia	Verrucomicrobiae	Verrucomicrobiales	DEV007	DEV007_ge
14082	NA	NA	NA	NA	NA	NA	NA	NA	NA	NA	NA	NA	0.8	NA	NA	0.833333	0.666667	NA	Bacteria	Proteobacteria	Alphaproteobacteria	Caulobacterales	Hyphomonadaceae	Hellea
9052	NA	NA	NA	0.5	NA	NA	0.625	NA	NA	0.571429	NA	NA	0.6	NA	NA	NA	NA	NA	Bacteria	Proteobacteria	Gammaproteobacteria	Arenicellales	Arenicellaceae	Arenicellaceae_ge
9020	NA	NA	NA	0.5	NA	NA	0.625	NA	NA	0.571429	NA	NA	0.6	NA	NA	NA	NA	NA	Bacteria	Proteobacteria	Alphaproteobacteria	Sphingomonadales	Sphingomonadaceae	Erythrobacter
13592	NA	0.666667	0.5	NA	NA	NA	0.5	NA	NA	NA	0.625	NA	NA	NA	NA	NA	NA	NA	Bacteria	Bacteroidetes	Bacteroidia	Flavobacteriales	Flavobacteriaceae	Flavobacteriaceae_ge
11292	NA	NA	NA	NA	NA	NA	0.625	NA	NA	0.857143	NA	NA	0.8	NA	NA	NA	NA	NA	Bacteria	Bacteroidetes	Bacteroidia	Cytophagales	Cyclobacteriaceae	Ekhidna
12606	NA	NA	NA	NA	NA	NA	NA	NA	NA	NA	NA	NA	NA	0.6	NA	NA	0.833333	0.833333	Bacteria	Proteobacteria	Gammaproteobacteria	Thiotrichales	Thiotrichaceae	Leucothrix
13358	NA	NA	NA	NA	NA	NA	0.875	NA	NA	0.571429	NA	NA	0.8	NA	NA	NA	NA	NA	Bacteria	Proteobacteria	Alphaproteobacteria	Caulobacterales	Hyphomonadaceae	Hyphomonas
632	NA	NA	NA	NA	NA	NA	1	NA	NA	0.571429	NA	NA	NA	NA	NA	0.666667	NA	NA	Bacteria	Bacteroidetes	Bacteroidia	Flavobacteriales	Flavobacteriaceae	Ulvibacter
13558	1	NA	NA	NA	NA	NA	0.625	NA	NA	NA	NA	NA	0.6	NA	NA	NA	NA	NA	Bacteria	Bacteroidetes	Bacteroidia	Flavobacteriales	Flavobacteriaceae	Winogradskyella
12363	0.6	NA	0.5	0.5	NA	NA	0.625	NA	NA	NA	NA	NA	NA	NA	NA	NA	NA	NA	Bacteria	Proteobacteria	Alphaproteobacteria	Rhodobacterales	Rhodobacteraceae	Rhodobacteraceae_ge
5095	NA	NA	NA	0.75	NA	NA	0.75	NA	NA	0.714286	NA	NA	NA	NA	NA	NA	NA	NA	Bacteria	Proteobacteria	Deltaproteobacteria	Myxococcales	Nannocystaceae	Nannocystaceae_ge
1623	NA	NA	NA	NA	NA	NA	0.5	NA	NA	0.714286	NA	NA	NA	NA	NA	1	NA	NA	Bacteria	Proteobacteria	Gammaproteobacteria	Oceanospirillales	Saccharospirillaceae	Reinekea
2446	NA	NA	NA	NA	NA	NA	0.875	NA	NA	0.714286	NA	NA	0.6	NA	NA	NA	NA	NA	Bacteria	Bacteroidetes	Bacteroidia	Chitinophagales	Saprospiraceae	Aureispira
8910	NA	NA	NA	0.5	NA	NA	0.875	NA	NA	NA	NA	NA	0.8	NA	NA	NA	NA	NA	Bacteria	Proteobacteria	Alphaproteobacteria	Rhodobacterales	Rhodobacteraceae	Octadecabacter
8185	NA	NA	NA	0.875	0.8	0.5	NA	NA	NA	NA	NA	NA	NA	NA	NA	NA	NA	NA	Bacteria	Proteobacteria	Gammaproteobacteria	Alteromonadales	Psychromonadaceae	Psychromonas
866	NA	NA	NA	0.5	NA	NA	0.5	NA	NA	0.571429	NA	NA	0.6	NA	NA	NA	NA	NA	Bacteria	Proteobacteria	Alphaproteobacteria	Rhodobacterales	Rhodobacteraceae	Octadecabacter
14092	NA	0.666667	0.833333	NA	NA	NA	NA	NA	NA	NA	NA	NA	NA	NA	NA	NA	0.666667	NA	Bacteria	Proteobacteria	Alphaproteobacteria	Caulobacterales	Hyphomonadaceae	Robiginitomaculum
11655	NA	0.5	NA	NA	NA	NA	NA	NA	NA	NA	0.5	NA	NA	NA	NA	0.666667	NA	0.5	Bacteria	Proteobacteria	Gammaproteobacteria	Pseudomonadales	Pseudomonadaceae	Pseudomonas
3711	NA	NA	NA	NA	NA	NA	0.5	NA	NA	NA	NA	NA	1	NA	NA	0.666667	NA	NA	Bacteria	Bacteroidetes	Bacteroidia	Flavobacteriales	Flavobacteriaceae	Algibacter
3362	0.8	0.666667	0.666667	NA	NA	NA	NA	NA	NA	NA	NA	NA	NA	NA	NA	NA	NA	NA	Bacteria	Proteobacteria	Gammaproteobacteria	Thiohalorhabdales	Thiohalorhabdaceae	Granulosicoccus
3264	NA	NA	0.5	NA	NA	NA	NA	NA	NA	NA	NA	0.625	NA	NA	0.5	NA	NA	0.5	Bacteria	Proteobacteria	Gammaproteobacteria	Thiohalorhabdales	Thiohalorhabdaceae	Granulosicoccus
6281	0.8	NA	NA	NA	NA	NA	NA	NA	NA	0.714286	NA	NA	0.6	NA	NA	NA	NA	NA	Bacteria	Verrucomicrobia	Verrucomicrobiae	Verrucomicrobiales	DEV007	DEV007_ge
8460	NA	NA	NA	0.75	NA	NA	0.5	NA	NA	0.857143	NA	NA	NA	NA	NA	NA	NA	NA	Bacteria	Proteobacteria	Alphaproteobacteria	Rhodobacterales	Rhodobacteraceae	Octadecabacter
7091	NA	NA	NA	NA	NA	NA	NA	NA	NA	NA	0.5	0.5	NA	0.6	0.5	NA	NA	NA	Bacteria	Proteobacteria	Gammaproteobacteria	Thiohalorhabdales	Thiohalorhabdaceae	Granulosicoccus
5441	0.6	0.833333	0.666667	NA	NA	NA	NA	NA	NA	NA	NA	NA	NA	NA	NA	NA	NA	NA	Bacteria	Bacteroidetes	Rhodothermia	Rhodothermales	Rhodothermaceae	Rubrivirga
4822	NA	0.5	NA	NA	NA	NA	0.5	NA	NA	NA	0.5	NA	NA	0.6	NA	NA	NA	NA	Bacteria	Bacteroidetes	Bacteroidia	Flavobacteriales	Crocinitomicaceae	Crocinitomix
4569	NA	NA	NA	NA	NA	NA	NA	NA	NA	1	NA	NA	0.6	NA	NA	0.5	NA	NA	Bacteria	Proteobacteria	Gammaproteobacteria	Cellvibrionales	Porticoccaceae	C1B045
7867	NA	NA	NA	NA	NA	NA	0.625	NA	NA	NA	NA	NA	0.8	NA	NA	0.666667	NA	NA	Bacteria	Bacteroidetes	Bacteroidia	Flavobacteriales	NS9 marine group	NS9 marine group_ge
1730	NA	NA	NA	NA	NA	NA	NA	NA	NA	NA	0.5	0.75	NA	NA	0.833333	NA	NA	NA	Bacteria	Proteobacteria	Gammaproteobacteria	Thiohalorhabdales	Thiohalorhabdaceae	Granulosicoccus
14426	NA	NA	NA	NA	NA	NA	NA	NA	NA	0.571429	NA	NA	1	NA	NA	0.5	NA	NA	Bacteria	Proteobacteria	Alphaproteobacteria	Rhizobiales	Rhizobiaceae	Pseudahrensia
13854	NA	NA	NA	NA	NA	NA	0.5	NA	NA	0.571429	NA	NA	1	NA	NA	NA	NA	NA	Bacteria	Verrucomicrobia	Verrucomicrobiae	Verrucomicrobiales	Rubritaleaceae	Roseibacillus
8187	NA	NA	NA	0.5	NA	0.5	0.5	NA	NA	0.571429	NA	NA	NA	NA	NA	NA	NA	NA	Bacteria	Proteobacteria	Gammaproteobacteria	Alteromonadales	Psychromonadaceae	Psychromonas
6860	NA	NA	NA	NA	NA	NA	0.5	NA	NA	0.571429	NA	NA	1	NA	NA	NA	NA	NA	Bacteria	Verrucomicrobia	Verrucomicrobiae	Opitutales	Puniceicoccaceae	Lentimonas
5138	NA	NA	NA	NA	NA	NA	0.5	NA	NA	0.571429	NA	NA	NA	NA	NA	1	NA	NA	Bacteria	Proteobacteria	Gammaproteobacteria	Oceanospirillales	Saccharospirillaceae	Reinekea
4498	NA	NA	NA	NA	NA	NA	NA	NA	NA	0.571429	NA	NA	1	NA	NA	0.5	NA	NA	Bacteria	Verrucomicrobia	Verrucomicrobiae	Verrucomicrobiales	DEV007	DEV007_ge
8191	NA	NA	NA	0.75	0.8	0.5	NA	NA	NA	NA	NA	NA	NA	NA	NA	NA	NA	NA	Bacteria	Proteobacteria	Gammaproteobacteria	Alteromonadales	Psychromonadaceae	Psychromonas
7670	0.8	NA	NA	0.625	NA	NA	0.625	NA	NA	NA	NA	NA	NA	NA	NA	NA	NA	NA	Bacteria	Proteobacteria	Alphaproteobacteria	Rhodobacterales	Rhodobacteraceae	Paenirhodobacter
8262	NA	NA	NA	NA	NA	NA	NA	NA	NA	0.571429	NA	NA	0.6	NA	NA	0.833333	NA	NA	Bacteria	Proteobacteria	Gammaproteobacteria	Arenicellales	Arenicellaceae	Arenicella
11793	NA	NA	NA	NA	NA	NA	0.5	NA	NA	1	NA	NA	NA	NA	NA	0.5	NA	NA	Bacteria	Bacteroidetes	Bacteroidia	Flavobacteriales	Flavobacteriaceae	Flavobacteriaceae_ge
11138	NA	NA	NA	NA	NA	NA	NA	NA	NA	NA	0.5	NA	NA	NA	NA	NA	1	0.5	Bacteria	Bacteroidetes	Bacteroidia	Chitinophagales	Chitinophagaceae	Taibaiella
9723	NA	0.666667	0.833333	0.5	NA	NA	NA	NA	NA	NA	NA	NA	NA	NA	NA	NA	NA	NA	Bacteria	Bacteroidetes	Bacteroidia	Flavobacteriales	Flavobacteriaceae	Nonlabens
9671	NA	1	1	NA	NA	NA	NA	NA	NA	NA	NA	NA	NA	NA	NA	NA	NA	NA	Bacteria	Bacteroidetes	Bacteroidia	Flavobacteriales	Flavobacteriaceae	Lacinutrix
9665	NA	NA	NA	NA	NA	NA	NA	NA	NA	NA	NA	NA	NA	NA	NA	NA	1	1	Bacteria	Bacteroidetes	Bacteroidia	Flavobacteriales	Flavobacteriaceae	Bizionia
9424	NA	NA	NA	NA	NA	NA	NA	NA	NA	NA	NA	NA	NA	NA	NA	0.5	0.833333	0.666667	Bacteria	Proteobacteria	Gammaproteobacteria	Thiohalorhabdales	Thiohalorhabdaceae	Granulosicoccus
9163	NA	0.666667	0.833333	NA	NA	NA	NA	NA	NA	NA	NA	0.5	NA	NA	NA	NA	NA	NA	Bacteria	Proteobacteria	Alphaproteobacteria	Sphingomonadales	Sphingomonadaceae	Altererythrobacter
7511	1	0.5	NA	NA	NA	NA	0.5	NA	NA	NA	NA	NA	NA	NA	NA	NA	NA	NA	Bacteria	Proteobacteria	Alphaproteobacteria	Rhizobiales	Rhizobiaceae	Pseudahrensia
6581	NA	NA	NA	NA	NA	NA	NA	NA	NA	NA	NA	NA	1	NA	NA	1	NA	NA	Bacteria	Bacteroidetes	Bacteroidia	Flavobacteriales	Flavobacteriaceae	Flavobacteriaceae_ge
5953	NA	NA	NA	NA	NA	NA	NA	NA	NA	NA	NA	NA	NA	NA	NA	NA	1	1	Bacteria	Bacteroidetes	Bacteroidia	Chitinophagales	Saprospiraceae	Saprospiraceae_ge
3621	NA	NA	NA	NA	NA	NA	0.5	NA	NA	NA	NA	NA	1	NA	NA	0.5	NA	NA	Bacteria	Chloroflexi	Anaerolineae	SBR1031	A4b	A4b_ge
2262	NA	NA	0.5	NA	NA	NA	NA	NA	NA	NA	NA	NA	NA	NA	1	NA	NA	0.5	Bacteria	Proteobacteria	Gammaproteobacteria	Thiohalorhabdales	Thiohalorhabdaceae	Granulosicoccus
2211	NA	NA	NA	NA	NA	NA	1	NA	NA	1	NA	NA	NA	NA	NA	NA	NA	NA	Bacteria	Proteobacteria	Gammaproteobacteria	Alteromonadales	Pseudoalteromonadaceae	Pseudoalteromonadaceae_ge
1385	NA	1	1	NA	NA	NA	NA	NA	NA	NA	NA	NA	NA	NA	NA	NA	NA	NA	Bacteria	Bacteroidetes	Bacteroidia	Flavobacteriales	Flavobacteriaceae	Pricia
10305	NA	NA	NA	NA	NA	NA	0.625	NA	NA	0.857143	NA	NA	NA	NA	NA	0.5	NA	NA	Bacteria	Proteobacteria	Gammaproteobacteria	Alteromonadales	Alteromonadaceae	Glaciecola
6760	NA	NA	NA	NA	NA	NA	0.625	NA	0.5	0.857143	NA	NA	NA	NA	NA	NA	NA	NA	Bacteria	Bacteroidetes	Bacteroidia	Flavobacteriales	Flavobacteriaceae	Maribacter
7672	0.6	NA	NA	0.625	NA	NA	0.75	NA	NA	NA	NA	NA	NA	NA	NA	NA	NA	NA	Bacteria	Proteobacteria	Alphaproteobacteria	Rhodobacterales	Rhodobacteraceae	Paenirhodobacter
7334	NA	NA	NA	0.5	NA	NA	0.875	NA	NA	NA	NA	NA	0.6	NA	NA	NA	NA	NA	Bacteria	Proteobacteria	Alphaproteobacteria	Rhodobacterales	Rhodobacteraceae	Octadecabacter
4962	NA	NA	NA	NA	NA	NA	NA	NA	NA	NA	NA	0.875	NA	0.6	0.5	NA	NA	NA	Bacteria	Verrucomicrobia	Verrucomicrobiae	Verrucomicrobiales	Rubritaleaceae	Roseibacillus
14502	0.8	NA	NA	NA	NA	NA	NA	NA	NA	0.571429	NA	NA	0.6	NA	NA	NA	NA	NA	Bacteria	Proteobacteria	Alphaproteobacteria	Rhodobacterales	Rhodobacteraceae	Rhodobacteraceae_ge
4215	NA	NA	NA	NA	NA	NA	NA	NA	NA	NA	NA	0.5	NA	0.8	0.666667	NA	NA	NA	Bacteria	Proteobacteria	Gammaproteobacteria	Thiohalorhabdales	Thiohalorhabdaceae	Granulosicoccus
795	NA	NA	NA	NA	NA	NA	NA	NA	NA	NA	0.5	NA	NA	0.8	0.666667	NA	NA	NA	Bacteria	Proteobacteria	Gammaproteobacteria	Thiohalorhabdales	Thiohalorhabdaceae	Granulosicoccus
314	NA	NA	0.5	NA	NA	NA	NA	NA	NA	NA	NA	NA	NA	0.8	0.666667	NA	NA	NA	Bacteria	Proteobacteria	Gammaproteobacteria	Thiohalorhabdales	Thiohalorhabdaceae	Granulosicoccus
3897	NA	0.666667	NA	NA	NA	NA	NA	NA	NA	NA	NA	0.625	NA	NA	NA	NA	0.666667	NA	Bacteria	Planctomycetes	Planctomycetacia	Pirellulales	Pirellulaceae	Blastopirellula
13824	NA	NA	NA	NA	NA	NA	NA	NA	NA	NA	0.625	NA	NA	NA	NA	NA	0.833333	0.5	Bacteria	Verrucomicrobia	Verrucomicrobiae	Verrucomicrobiales	Rubritaleaceae	Roseibacillus
7265	NA	NA	NA	0.5	NA	NA	0.875	NA	NA	0.571429	NA	NA	NA	NA	NA	NA	NA	NA	Bacteria	Proteobacteria	Alphaproteobacteria	Rhodobacterales	Rhodobacteraceae	Rhodobacteraceae_ge
6204	NA	NA	NA	NA	NA	NA	0.875	0.5	NA	0.571429	NA	NA	NA	NA	NA	NA	NA	NA	Bacteria	Proteobacteria	Gammaproteobacteria	Oceanospirillales	Marinomonadaceae	Marinomonas
14378	NA	NA	NA	NA	NA	NA	0.625	NA	NA	0.714286	NA	NA	0.6	NA	NA	NA	NA	NA	Bacteria	Proteobacteria	Alphaproteobacteria	Rhodobacterales	Rhodobacteraceae	Rhodobacteraceae_ge
2204	NA	NA	NA	0.625	NA	NA	NA	NA	NA	0.714286	NA	NA	0.6	NA	NA	NA	NA	NA	Bacteria	Proteobacteria	Alphaproteobacteria	Rhodobacterales	Rhodobacteraceae	Octadecabacter
14459	NA	NA	NA	NA	NA	NA	0.5	NA	NA	NA	NA	NA	0.6	NA	NA	0.833333	NA	NA	Bacteria	Proteobacteria	Alphaproteobacteria	Rhizobiales	Rhizobiaceae	Ahrensia
13163	NA	NA	NA	NA	NA	NA	NA	NA	NA	NA	0.5	NA	0.6	NA	NA	NA	0.833333	NA	Bacteria	Bacteroidetes	Bacteroidia	Sphingobacteriales	NS1112 marine group	NS1112 marine group_ge
11131	NA	NA	NA	NA	NA	NA	NA	NA	NA	NA	NA	NA	NA	0.6	NA	NA	0.833333	0.5	Bacteria	Proteobacteria	Alphaproteobacteria	Caulobacterales	Hyphomonadaceae	Robiginitomaculum
5737	NA	NA	NA	NA	NA	NA	NA	NA	NA	NA	NA	NA	NA	0.6	0.833333	NA	NA	0.5	Bacteria	Proteobacteria	Alphaproteobacteria	Caulobacterales	Hyphomonadaceae	Litorimonas
3672	NA	NA	NA	NA	NA	NA	NA	NA	NA	NA	0.75	NA	NA	NA	0.666667	NA	0.5	NA	Bacteria	Bacteroidetes	Bacteroidia	Flavobacteriales	Flavobacteriaceae	Dokdonia
5418	0.6	NA	NA	NA	NA	NA	NA	NA	NA	NA	NA	NA	0.8	NA	NA	0.5	NA	NA	Bacteria	Bacteroidetes	Bacteroidia	Flavobacteriales	Flavobacteriaceae	Pseudozobellia
10342	NA	NA	NA	NA	NA	NA	0.875	NA	NA	1	NA	NA	NA	NA	NA	NA	NA	NA	Bacteria	Verrucomicrobia	Verrucomicrobiae	Verrucomicrobiales	Rubritaleaceae	Rubritalea
9927	NA	NA	NA	0.875	NA	0.5	0.5	NA	NA	NA	NA	NA	NA	NA	NA	NA	NA	NA	Bacteria	Proteobacteria	Gammaproteobacteria	Thiohalorhabdales	Thiohalorhabdaceae	Granulosicoccus
9752	NA	NA	NA	0.625	NA	NA	0.75	0.5	NA	NA	NA	NA	NA	NA	NA	NA	NA	NA	Bacteria	Bacteroidetes	Bacteroidia	Flavobacteriales	Flavobacteriaceae	Dokdonia
7278	NA	NA	NA	NA	NA	NA	0.5	NA	NA	NA	0.875	NA	NA	NA	NA	NA	0.5	NA	Bacteria	Proteobacteria	Alphaproteobacteria	Rhodobacterales	Rhodobacteraceae	Loktanella
5166	NA	NA	NA	NA	NA	NA	0.875	NA	NA	1	NA	NA	NA	NA	NA	NA	NA	NA	Bacteria	Verrucomicrobia	Verrucomicrobiae	Verrucomicrobiales	Rubritaleaceae	Rubritalea
4885	NA	NA	NA	NA	NA	NA	0.875	NA	NA	1	NA	NA	NA	NA	NA	NA	NA	NA	Bacteria	Proteobacteria	Gammaproteobacteria	Alteromonadales	Alteromonadaceae	Paraglaciecola
12370	NA	NA	NA	NA	NA	NA	0.5	NA	NA	0.571429	NA	NA	0.8	NA	NA	NA	NA	NA	Bacteria	Proteobacteria	Alphaproteobacteria	Rhodobacterales	Rhodobacteraceae	Rhodobacteraceae_ge
10265	NA	NA	NA	NA	NA	NA	0.5	NA	NA	0.571429	NA	NA	0.8	NA	NA	NA	NA	NA	Bacteria	Bacteroidetes	Bacteroidia	Cytophagales	Cyclobacteriaceae	Fulvivirga
9928	NA	NA	NA	NA	NA	NA	0.5	NA	NA	0.571429	NA	NA	0.8	NA	NA	NA	NA	NA	Bacteria	Proteobacteria	Gammaproteobacteria	Thiohalorhabdales	Thiohalorhabdaceae	Granulosicoccus
9583	NA	NA	NA	NA	NA	NA	1	NA	NA	0.857143	NA	NA	NA	NA	NA	NA	NA	NA	Bacteria	Bacteroidetes	Bacteroidia	Flavobacteriales	Flavobacteriaceae	Algibacter
9234	NA	NA	NA	NA	NA	NA	1	NA	NA	0.857143	NA	NA	NA	NA	NA	NA	NA	NA	Bacteria	Proteobacteria	Alphaproteobacteria	Micavibrionales	Micavibrionaceae	Micavibrionaceae_ge
2149	NA	NA	NA	0.5	NA	NA	0.5	NA	NA	0.857143	NA	NA	NA	NA	NA	NA	NA	NA	Bacteria	Proteobacteria	Alphaproteobacteria	Rhodobacterales	Rhodobacteraceae	Octadecabacter
2303	0.6	NA	NA	0.5	NA	NA	0.75	NA	NA	NA	NA	NA	NA	NA	NA	NA	NA	NA	Bacteria	Proteobacteria	Alphaproteobacteria	Rhodobacterales	Rhodobacteraceae	Rhodobacteraceae_ge
9633	NA	NA	NA	NA	NA	NA	0.625	NA	NA	0.714286	NA	NA	NA	NA	NA	0.5	NA	NA	Bacteria	Bacteroidetes	Bacteroidia	Flavobacteriales	Flavobacteriaceae	Arcticiflavibacter
13825	NA	0.5	NA	NA	NA	NA	NA	NA	NA	NA	NA	NA	NA	NA	NA	NA	0.666667	0.666667	Bacteria	Verrucomicrobia	Verrucomicrobiae	Verrucomicrobiales	Rubritaleaceae	Roseibacillus
14637	NA	NA	NA	NA	NA	NA	NA	NA	NA	NA	NA	NA	NA	NA	NA	0.5	0.833333	0.5	Bacteria	Proteobacteria	Gammaproteobacteria	Thiotrichales	Thiotrichaceae	Leucothrix
11311	NA	NA	NA	NA	NA	NA	NA	NA	NA	NA	NA	NA	NA	NA	NA	0.5	0.833333	0.5	Bacteria	Proteobacteria	Alphaproteobacteria	Caulobacterales	Hyphomonadaceae	Hellea
10763	NA	NA	NA	NA	NA	NA	NA	NA	NA	NA	0.5	0.5	NA	NA	0.833333	NA	NA	NA	Bacteria	Proteobacteria	Alphaproteobacteria	Caulobacterales	Hyphomonadaceae	Litorimonas
10384	NA	NA	NA	NA	NA	NA	NA	NA	NA	NA	0.5	NA	NA	NA	NA	NA	0.833333	0.5	Bacteria	Cyanobacteria	Oxyphotobacteria	Synechococcales	Synechococcales Incertae Sedis	Schizothrix LEGE 07164
10362	NA	NA	NA	NA	NA	NA	NA	NA	NA	NA	NA	NA	NA	NA	NA	NA	1	0.833333	Bacteria	Verrucomicrobia	Verrucomicrobiae	Verrucomicrobiales	Rubritaleaceae	Roseibacillus
9423	NA	NA	NA	NA	NA	NA	NA	NA	NA	NA	NA	NA	NA	NA	NA	NA	1	0.833333	Bacteria	Proteobacteria	Gammaproteobacteria	Thiohalorhabdales	Thiohalorhabdaceae	Granulosicoccus
6239	NA	0.833333	1	NA	NA	NA	NA	NA	NA	NA	NA	NA	NA	NA	NA	NA	NA	NA	Bacteria	Proteobacteria	Gammaproteobacteria	Cellvibrionales	Cellvibrionaceae	Candidatus Endobugula
6049	NA	NA	NA	NA	NA	NA	NA	NA	NA	NA	NA	NA	NA	NA	NA	NA	1	0.833333	Bacteria	Bacteroidetes	Bacteroidia	Chitinophagales	Saprospiraceae	Saprospiraceae_ge
3355	NA	NA	NA	NA	NA	NA	NA	NA	NA	NA	NA	NA	NA	NA	NA	NA	1	0.833333	Bacteria	Proteobacteria	Gammaproteobacteria	Thiohalorhabdales	Thiohalorhabdaceae	Granulosicoccus
3318	NA	1	0.833333	NA	NA	NA	NA	NA	NA	NA	NA	NA	NA	NA	NA	NA	NA	NA	Bacteria	Proteobacteria	Gammaproteobacteria	Thiohalorhabdales	Thiohalorhabdaceae	Granulosicoccus
1828	NA	1	0.833333	NA	NA	NA	NA	NA	NA	NA	NA	NA	NA	NA	NA	NA	NA	NA	Bacteria	Bacteroidetes	Bacteroidia	Flavobacteriales	Flavobacteriaceae	Pibocella
324	NA	0.833333	1	NA	NA	NA	NA	NA	NA	NA	NA	NA	NA	NA	NA	NA	NA	NA	Bacteria	Proteobacteria	Gammaproteobacteria	Thiohalorhabdales	Thiohalorhabdaceae	Granulosicoccus
13532	NA	NA	NA	NA	NA	NA	NA	NA	NA	NA	NA	NA	0.8	NA	NA	1	NA	NA	Bacteria	Proteobacteria	Gammaproteobacteria	Thiohalorhabdales	Thiohalorhabdaceae	Granulosicoccus
10300	0.8	0.5	0.5	NA	NA	NA	NA	NA	NA	NA	NA	NA	NA	NA	NA	NA	NA	NA	Bacteria	Actinobacteria	Nitriliruptoria	Euzebyales	Euzebyaceae	Euzebya
7664	0.8	NA	NA	0.5	NA	NA	0.5	NA	NA	NA	NA	NA	NA	NA	NA	NA	NA	NA	Bacteria	Proteobacteria	Alphaproteobacteria	Rhodobacterales	Rhodobacteraceae	Marivita
5454	0.8	0.5	0.5	NA	NA	NA	NA	NA	NA	NA	NA	NA	NA	NA	NA	NA	NA	NA	Bacteria	Bacteroidetes	Bacteroidia	Flavobacteriales	Flavobacteriaceae	Pricia
1537	NA	NA	NA	0.5	NA	NA	NA	NA	NA	NA	NA	NA	0.8	NA	NA	0.5	NA	NA	Bacteria	Actinobacteria	Acidimicrobiia	Microtrichales	Ilumatobacteraceae	Ilumatobacter
12513	0.6	NA	NA	0.625	NA	NA	NA	NA	NA	0.571429	NA	NA	NA	NA	NA	NA	NA	NA	Bacteria	Proteobacteria	Alphaproteobacteria	Rhodobacterales	Rhodobacteraceae	Loktanella
2244	NA	NA	NA	NA	NA	NA	0.625	NA	NA	0.571429	NA	NA	0.6	NA	NA	NA	NA	NA	Bacteria	Bacteroidetes	Bacteroidia	Flavobacteriales	Cryomorphaceae	Cryomorphaceae_ge
12638	NA	NA	NA	NA	NA	0.5	NA	NA	NA	NA	NA	NA	NA	0.6	NA	NA	0.666667	NA	Bacteria	Proteobacteria	Gammaproteobacteria	Thiotrichales	Thiotrichaceae	Leucothrix
5373	NA	NA	NA	NA	NA	NA	NA	0.625	0.5	NA	0.625	NA	NA	NA	NA	NA	NA	NA	Bacteria	Bacteroidetes	Bacteroidia	Flavobacteriales	Flavobacteriaceae	Maribacter
4360	NA	NA	NA	0.75	NA	NA	NA	NA	NA	1	NA	NA	NA	NA	NA	NA	NA	NA	Bacteria	Proteobacteria	Alphaproteobacteria	Rhodobacterales	Rhodobacteraceae	Octadecabacter
7866	NA	NA	NA	NA	NA	NA	0.875	NA	NA	0.857143	NA	NA	NA	NA	NA	NA	NA	NA	Bacteria	Bacteroidetes	Bacteroidia	Flavobacteriales	NS9 marine group	NS9 marine group_ge
4278	0.6	NA	NA	0.625	NA	NA	0.5	NA	NA	NA	NA	NA	NA	NA	NA	NA	NA	NA	Bacteria	Proteobacteria	Alphaproteobacteria	Rhodobacterales	Rhodobacteraceae	Paenirhodobacter
3030	0.6	NA	NA	0.5	NA	NA	0.625	NA	NA	NA	NA	NA	NA	NA	NA	NA	NA	NA	Bacteria	Proteobacteria	Alphaproteobacteria	Rhodobacterales	Rhodobacteraceae	Paenirhodobacter
13595	NA	NA	NA	NA	NA	NA	NA	NA	NA	0.714286	NA	NA	1	NA	NA	NA	NA	NA	Bacteria	Bacteroidetes	Bacteroidia	Flavobacteriales	Flavobacteriaceae	Flavobacteriaceae_ge
12693	NA	NA	NA	NA	NA	NA	NA	NA	NA	0.714286	NA	NA	NA	NA	NA	1	NA	NA	Bacteria	Proteobacteria	Gammaproteobacteria	Arenicellales	Arenicellaceae	Arenicella
12312	NA	NA	NA	NA	NA	NA	NA	NA	NA	0.714286	NA	NA	NA	NA	NA	0.5	0.5	NA	Bacteria	Proteobacteria	Alphaproteobacteria	Rhizobiales	Rhizobiaceae	Pseudahrensia
11814	NA	NA	NA	NA	NA	NA	0.5	NA	NA	0.714286	NA	NA	NA	NA	NA	0.5	NA	NA	Bacteria	Bacteroidetes	Bacteroidia	Flavobacteriales	Flavobacteriaceae	Tenacibaculum
4701	NA	NA	NA	NA	NA	NA	NA	NA	NA	0.714286	NA	NA	1	NA	NA	NA	NA	NA	Bacteria	Proteobacteria	Deltaproteobacteria	Bdellovibrionales	Bdellovibrionaceae	OM27 clade
12420	NA	NA	NA	0.625	NA	NA	0.5	NA	NA	0.571429	NA	NA	NA	NA	NA	NA	NA	NA	Bacteria	Proteobacteria	Alphaproteobacteria	Rhodobacterales	Rhodobacteraceae	Loktanella
14919	NA	NA	NA	NA	NA	NA	0.5	NA	NA	0.571429	NA	NA	0.6	NA	NA	NA	NA	NA	Bacteria	Proteobacteria	Alphaproteobacteria	Rhizobiales	Devosiaceae	Devosia
8409	NA	NA	NA	NA	NA	NA	NA	NA	NA	0.571429	NA	NA	0.6	NA	NA	0.5	NA	NA	Bacteria	Planctomycetes	Planctomycetacia	Planctomycetales	Rubinisphaeraceae	Fuerstia
4991	NA	NA	NA	NA	NA	NA	0.5	NA	NA	0.571429	NA	NA	0.6	NA	NA	NA	NA	NA	Bacteria	Verrucomicrobia	Verrucomicrobiae	Verrucomicrobiales	Rubritaleaceae	Roseibacillus
4823	NA	NA	NA	NA	NA	NA	NA	NA	NA	0.571429	NA	NA	0.6	NA	NA	0.5	NA	NA	Bacteria	Bacteroidetes	Bacteroidia	Flavobacteriales	Crocinitomicaceae	Crocinitomix
13207	NA	NA	NA	NA	NA	0.5	NA	NA	NA	NA	NA	NA	NA	NA	0.5	NA	NA	0.666667	Bacteria	Proteobacteria	Gammaproteobacteria	Betaproteobacteriales	Burkholderiaceae	Pelomonas
13165	NA	0.5	0.666667	NA	NA	NA	NA	NA	NA	NA	NA	NA	NA	NA	NA	0.5	NA	NA	Bacteria	Bacteroidetes	Bacteroidia	Sphingobacteriales	NS1112 marine group	NS1112 marine group_ge
12828	NA	NA	NA	NA	NA	NA	NA	NA	0.5	NA	NA	NA	NA	NA	NA	NA	0.666667	0.5	Bacteria	Proteobacteria	Gammaproteobacteria	Enterobacteriales	Enterobacteriaceae	EscherichiaShigella
10711	1	0.666667	NA	NA	NA	NA	NA	NA	NA	NA	NA	NA	NA	NA	NA	NA	NA	NA	Bacteria	Bacteroidetes	Bacteroidia	Chitinophagales	Chitinophagaceae	Taibaiella
9997	NA	0.666667	0.5	NA	NA	NA	NA	NA	NA	NA	NA	NA	NA	NA	NA	NA	NA	0.5	Bacteria	Proteobacteria	Gammaproteobacteria	Thiohalorhabdales	Thiohalorhabdaceae	Granulosicoccus
9197	NA	NA	NA	NA	NA	NA	NA	NA	NA	NA	NA	NA	1	NA	NA	0.666667	NA	NA	Bacteria	Proteobacteria	Gammaproteobacteria	Gammaproteobacteria_or	Gammaproteobacteria_or_fa	Gammaproteobacteria_or_fa_ge
8886	NA	NA	NA	NA	NA	NA	NA	NA	NA	NA	NA	NA	NA	NA	NA	NA	1	0.666667	Bacteria	Bacteroidetes	Bacteroidia	Chitinophagales	Saprospiraceae	Rubidimonas
6256	NA	NA	NA	NA	NA	NA	NA	NA	NA	NA	NA	NA	NA	NA	NA	NA	1	0.666667	Bacteria	Proteobacteria	Deltaproteobacteria	Myxococcales	Haliangiaceae	Haliangium
5419	NA	0.666667	NA	NA	NA	NA	NA	NA	NA	NA	NA	NA	1	NA	NA	NA	NA	NA	Bacteria	Bacteroidetes	Bacteroidia	Flavobacteriales	Flavobacteriaceae	Pseudozobellia
4108	NA	1	0.666667	NA	NA	NA	NA	NA	NA	NA	NA	NA	NA	NA	NA	NA	NA	NA	Bacteria	Bacteroidetes	Bacteroidia	Flavobacteriales	Flavobacteriaceae	Dokdonia
3381	NA	NA	NA	NA	NA	NA	NA	NA	NA	NA	NA	NA	NA	NA	NA	NA	1	0.666667	Bacteria	Proteobacteria	Gammaproteobacteria	Thiohalorhabdales	Thiohalorhabdaceae	Granulosicoccus
14048	NA	NA	NA	NA	NA	NA	NA	NA	NA	NA	NA	NA	NA	NA	NA	NA	0.833333	0.833333	Bacteria	Bacteroidetes	Bacteroidia	Chitinophagales	Saprospiraceae	Saprospiraceae_ge
13623	NA	0.833333	0.833333	NA	NA	NA	NA	NA	NA	NA	NA	NA	NA	NA	NA	NA	NA	NA	Bacteria	Bacteroidetes	Bacteroidia	Flavobacteriales	Flavobacteriaceae	Winogradskyella
9105	NA	NA	NA	NA	NA	NA	NA	NA	NA	NA	NA	NA	NA	NA	NA	NA	0.833333	0.833333	Bacteria	Bacteroidetes	Bacteroidia	Chitinophagales	Saprospiraceae	Saprospiraceae_ge
8714	NA	NA	NA	NA	NA	NA	NA	NA	NA	NA	NA	NA	NA	NA	NA	NA	0.833333	0.833333	Bacteria	Bacteroidetes	Bacteroidia	Chitinophagales	Saprospiraceae	Saprospiraceae_ge
3727	NA	0.833333	0.833333	NA	NA	NA	NA	NA	NA	NA	NA	NA	NA	NA	NA	NA	NA	NA	Bacteria	Bacteroidetes	Bacteroidia	Flavobacteriales	Flavobacteriaceae	Psychroserpens
6315	NA	NA	NA	NA	NA	NA	NA	NA	NA	0.857143	NA	NA	0.8	NA	NA	NA	NA	NA	Bacteria	Proteobacteria	Deltaproteobacteria	Myxococcales	Nannocystaceae	Nannocystis
14659	NA	NA	NA	NA	NA	NA	NA	NA	NA	NA	NA	NA	0.8	NA	NA	0.833333	NA	NA	Bacteria	Proteobacteria	Gammaproteobacteria	Arenicellales	Arenicellaceae	Arenicella
14657	NA	NA	NA	NA	NA	NA	NA	NA	NA	NA	NA	NA	0.8	NA	NA	0.833333	NA	NA	Bacteria	Proteobacteria	Gammaproteobacteria	Arenicellales	Arenicellaceae	Arenicella
13531	NA	NA	NA	NA	NA	NA	NA	NA	NA	NA	NA	NA	0.8	NA	NA	0.833333	NA	NA	Bacteria	Proteobacteria	Gammaproteobacteria	Thiohalorhabdales	Thiohalorhabdaceae	Granulosicoccus
12253	NA	NA	NA	NA	NA	NA	NA	NA	NA	NA	NA	NA	0.8	NA	NA	0.833333	NA	NA	Bacteria	Proteobacteria	Alphaproteobacteria	Rhodobacterales	Rhodobacteraceae	Octadecabacter
6844	NA	NA	NA	NA	NA	NA	NA	NA	NA	NA	NA	NA	0.8	NA	NA	0.833333	NA	NA	Bacteria	Bacteroidetes	Bacteroidia	Flavobacteriales	Flavobacteriaceae	Flavobacteriaceae_ge
14952	NA	NA	NA	NA	NA	0.5	NA	NA	NA	NA	0.625	0.5	NA	NA	NA	NA	NA	NA	Bacteria	Proteobacteria	Gammaproteobacteria	Alteromonadales	Colwelliaceae	Colwellia
3309	NA	0.5	NA	NA	NA	NA	NA	NA	NA	NA	0.5	0.625	NA	NA	NA	NA	NA	NA	Bacteria	Proteobacteria	Gammaproteobacteria	Thiohalorhabdales	Thiohalorhabdaceae	Granulosicoccus
10909	NA	NA	NA	NA	NA	NA	0.75	NA	NA	0.857143	NA	NA	NA	NA	NA	NA	NA	NA	Bacteria	Bacteroidetes	Bacteroidia	Cytophagales	Cyclobacteriaceae	Fulvivirga
7316	NA	NA	NA	NA	NA	NA	0.75	NA	NA	0.857143	NA	NA	NA	NA	NA	NA	NA	NA	Bacteria	Proteobacteria	Alphaproteobacteria	Rhodobacterales	Rhodobacteraceae	Roseobacter clade NAC117 lineage
4889	NA	NA	NA	NA	NA	NA	0.75	NA	NA	0.857143	NA	NA	NA	NA	NA	NA	NA	NA	Bacteria	Proteobacteria	Gammaproteobacteria	Alteromonadales	Alteromonadaceae	Paraglaciecola
14113	NA	NA	NA	NA	NA	NA	NA	NA	NA	NA	NA	NA	NA	0.6	NA	NA	NA	1	Bacteria	Actinobacteria	Acidimicrobiia	Microtrichales	Microtrichaceae	Microtrichaceae_ge
11815	0.6	NA	NA	NA	NA	NA	1	NA	NA	NA	NA	NA	NA	NA	NA	NA	NA	NA	Bacteria	Bacteroidetes	Bacteroidia	Flavobacteriales	Flavobacteriaceae	Tenacibaculum
6764	NA	NA	NA	NA	NA	NA	NA	0.5	NA	NA	NA	NA	NA	0.6	0.5	NA	NA	NA	Bacteria	Bacteroidetes	Bacteroidia	Flavobacteriales	Flavobacteriaceae	Maribacter
4230	NA	NA	NA	NA	NA	NA	NA	NA	NA	NA	NA	0.5	NA	0.6	0.5	NA	NA	NA	Bacteria	Proteobacteria	Gammaproteobacteria	Thiohalorhabdales	Thiohalorhabdaceae	Granulosicoccus
3781	0.6	0.5	0.5	NA	NA	NA	NA	NA	NA	NA	NA	NA	NA	NA	NA	NA	NA	NA	Bacteria	Bacteroidetes	Bacteroidia	Flavobacteriales	Flavobacteriaceae	Algitalea
3315	0.6	0.5	NA	NA	NA	NA	NA	0.5	NA	NA	NA	NA	NA	NA	NA	NA	NA	NA	Bacteria	Proteobacteria	Gammaproteobacteria	Thiohalorhabdales	Thiohalorhabdaceae	Granulosicoccus
3272	NA	NA	0.5	NA	NA	NA	NA	NA	NA	NA	NA	NA	NA	0.6	0.5	NA	NA	NA	Bacteria	Proteobacteria	Gammaproteobacteria	Thiohalorhabdales	Thiohalorhabdaceae	Granulosicoccus
1988	NA	NA	NA	NA	NA	0.5	NA	NA	0.5	NA	NA	NA	0.6	NA	NA	NA	NA	NA	Bacteria	Proteobacteria	Gammaproteobacteria	Betaproteobacteriales	Burkholderiaceae	BurkholderiaCaballeroniaParaburkholderia
13579	NA	NA	NA	NA	NA	NA	0.875	NA	NA	0.714286	NA	NA	NA	NA	NA	NA	NA	NA	Bacteria	Bacteroidetes	Bacteroidia	Flavobacteriales	Flavobacteriaceae	Winogradskyella
12306	NA	NA	NA	0.5	NA	NA	0.5	NA	NA	0.571429	NA	NA	NA	NA	NA	NA	NA	NA	Bacteria	Proteobacteria	Alphaproteobacteria	Rhodobacterales	Rhodobacteraceae	Rhodobacteraceae_ge
11561	NA	NA	NA	NA	NA	NA	NA	NA	NA	0.571429	NA	NA	NA	NA	NA	1	NA	NA	Bacteria	Proteobacteria	Gammaproteobacteria	Oceanospirillales	Saccharospirillaceae	Reinekea
5641	NA	NA	NA	NA	NA	NA	NA	NA	NA	0.571429	NA	NA	NA	NA	NA	1	NA	NA	Bacteria	Bacteroidetes	Bacteroidia	Cytophagales	Amoebophilaceae	Candidatus Amoebophilus
8357	NA	NA	NA	0.75	0.8	NA	NA	NA	NA	NA	NA	NA	NA	NA	NA	NA	NA	NA	Bacteria	Proteobacteria	Gammaproteobacteria	Alteromonadales	Psychromonadaceae	Psychromonas
7835	NA	NA	NA	0.75	0.8	NA	NA	NA	NA	NA	NA	NA	NA	NA	NA	NA	NA	NA	Bacteria	Proteobacteria	Gammaproteobacteria	Alteromonadales	Psychromonadaceae	Psychromonas
4772	NA	NA	NA	NA	NA	NA	0.75	NA	NA	NA	NA	NA	0.8	NA	NA	NA	NA	NA	Bacteria	Verrucomicrobia	Verrucomicrobiae	Verrucomicrobiales	Rubritaleaceae	Persicirhabdus
2545	NA	NA	NA	NA	NA	NA	NA	NA	NA	NA	0.75	NA	NA	0.8	NA	NA	NA	NA	Bacteria	Bacteroidetes	Bacteroidia	Flavobacteriales	NS9 marine group	NS9 marine group_ge
14435	NA	NA	NA	NA	NA	NA	NA	NA	NA	0.714286	NA	NA	NA	NA	NA	0.833333	NA	NA	Bacteria	Proteobacteria	Alphaproteobacteria	Rhodobacterales	Rhodobacteraceae	Pelagicola
5565	NA	NA	NA	NA	NA	NA	NA	NA	NA	0.857143	NA	NA	NA	NA	NA	0.666667	NA	NA	Bacteria	Proteobacteria	Gammaproteobacteria	Cellvibrionales	Porticoccaceae	C1B045
14674	NA	NA	NA	NA	0.8	NA	NA	NA	NA	0.714286	NA	NA	NA	NA	NA	NA	NA	NA	Bacteria	Proteobacteria	Gammaproteobacteria	Alteromonadales	Psychromonadaceae	Psychromonas
10788	NA	NA	NA	NA	NA	NA	NA	NA	NA	0.714286	NA	NA	0.8	NA	NA	NA	NA	NA	Bacteria	Bacteroidetes	Bacteroidia	Flavobacteriales	Cryomorphaceae	Cryomorphaceae_ge
14046	NA	NA	NA	NA	NA	NA	NA	NA	NA	NA	NA	NA	NA	NA	NA	NA	0.833333	0.666667	Bacteria	Bacteroidetes	Bacteroidia	Chitinophagales	Saprospiraceae	Saprospiraceae_ge
13113	NA	NA	NA	NA	NA	NA	NA	NA	NA	NA	NA	NA	NA	NA	NA	NA	0.833333	0.666667	Bacteria	Proteobacteria	Gammaproteobacteria	Thiotrichales	Thiotrichaceae	Cocleimonas
11357	NA	NA	NA	NA	NA	NA	NA	NA	NA	NA	NA	NA	NA	NA	NA	NA	0.833333	0.666667	Bacteria	Bacteroidetes	Bacteroidia	Chitinophagales	Saprospiraceae	Saprospiraceae_ge
10955	NA	NA	NA	NA	NA	NA	0.5	NA	NA	1	NA	NA	NA	NA	NA	NA	NA	NA	Bacteria	Verrucomicrobia	Verrucomicrobiae	Opitutales	Puniceicoccaceae	Lentimonas
7658	NA	0.5	1	NA	NA	NA	NA	NA	NA	NA	NA	NA	NA	NA	NA	NA	NA	NA	Bacteria	Proteobacteria	Alphaproteobacteria	Rhizobiales	Rhizobiaceae	Aminobacter
6065	NA	NA	NA	0.5	NA	NA	NA	NA	NA	NA	NA	NA	1	NA	NA	NA	NA	NA	Bacteria	Actinobacteria	Acidimicrobiia	Microtrichales	Microtrichaceae	Sva0996 marine group
4049	NA	NA	NA	NA	NA	NA	NA	NA	NA	NA	NA	NA	1	NA	NA	0.5	NA	NA	Bacteria	Proteobacteria	Gammaproteobacteria	Gammaproteobacteria Incertae Sedis	Gammaproteobacteria Incertae Sedis_fa	Gammaproteobacteria Incertae Sedis_fa_ge
2729	NA	NA	0.5	NA	NA	NA	NA	NA	0.5	NA	NA	NA	NA	NA	NA	0.5	NA	NA	Bacteria	Proteobacteria	Gammaproteobacteria	Betaproteobacteriales	Burkholderiaceae	BurkholderiaCaballeroniaParaburkholderia
1826	NA	0.666667	0.833333	NA	NA	NA	NA	NA	NA	NA	NA	NA	NA	NA	NA	NA	NA	NA	Bacteria	Bacteroidetes	Bacteroidia	Flavobacteriales	Schleiferiaceae	Schleiferia
3934	NA	NA	NA	NA	NA	NA	0.625	NA	NA	0.857143	NA	NA	NA	NA	NA	NA	NA	NA	Bacteria	Bacteroidetes	Bacteroidia	Flavobacteriales	Flavobacteriaceae	Dokdonia
11817	NA	NA	NA	NA	NA	NA	NA	NA	NA	NA	NA	NA	0.8	NA	NA	0.666667	NA	NA	Bacteria	Bacteroidetes	Bacteroidia	Flavobacteriales	Flavobacteriaceae	Tenacibaculum
11799	NA	NA	NA	NA	NA	NA	NA	NA	NA	NA	NA	NA	0.8	NA	NA	0.666667	NA	NA	Bacteria	Bacteroidetes	Bacteroidia	Flavobacteriales	Flavobacteriaceae	Tenacibaculum
11628	NA	NA	NA	NA	NA	NA	NA	NA	NA	NA	NA	NA	0.8	NA	NA	0.666667	NA	NA	Bacteria	Proteobacteria	Gammaproteobacteria	KI89A clade	KI89A clade_fa	KI89A clade_fa_ge
8826	NA	NA	NA	NA	NA	NA	NA	NA	NA	NA	NA	NA	0.8	NA	NA	0.666667	NA	NA	Bacteria	Proteobacteria	Gammaproteobacteria	Chromatiales	Chromatiaceae	Candidatus Thiobios
13573	NA	NA	NA	NA	NA	NA	0.75	NA	NA	0.714286	NA	NA	NA	NA	NA	NA	NA	NA	Bacteria	Bacteroidetes	Bacteroidia	Flavobacteriales	Flavobacteriaceae	Winogradskyella
3155	NA	NA	NA	NA	NA	NA	NA	NA	NA	0.857143	NA	NA	0.6	NA	NA	NA	NA	NA	Bacteria	Verrucomicrobia	Verrucomicrobiae	Verrucomicrobiales	Rubritaleaceae	Rubritalea
13574	NA	NA	NA	NA	NA	NA	0.875	NA	NA	0.571429	NA	NA	NA	NA	NA	NA	NA	NA	Bacteria	Bacteroidetes	Bacteroidia	Flavobacteriales	Flavobacteriaceae	Winogradskyella
12236	NA	NA	NA	NA	NA	NA	0.875	NA	NA	0.571429	NA	NA	NA	NA	NA	NA	NA	NA	Bacteria	Proteobacteria	Alphaproteobacteria	Rhodobacterales	Rhodobacteraceae	Loktanella
11795	NA	NA	NA	NA	NA	NA	0.875	NA	NA	0.571429	NA	NA	NA	NA	NA	NA	NA	NA	Bacteria	Bacteroidetes	Bacteroidia	Flavobacteriales	Flavobacteriaceae	Polaribacter 4
3442	NA	NA	NA	NA	NA	NA	NA	NA	NA	NA	NA	NA	0.6	NA	NA	0.833333	NA	NA	Bacteria	Proteobacteria	Gammaproteobacteria	UBA10353 marine group	UBA10353 marine group_fa	UBA10353 marine group_fa_ge
7637	NA	NA	NA	NA	NA	NA	NA	NA	NA	NA	0.625	NA	NA	0.8	NA	NA	NA	NA	Bacteria	Proteobacteria	Alphaproteobacteria	Rhodobacterales	Rhodobacteraceae	Phaeobacter
14661	NA	NA	NA	NA	NA	NA	NA	NA	NA	0.571429	NA	NA	NA	NA	NA	0.833333	NA	NA	Bacteria	Proteobacteria	Gammaproteobacteria	Arenicellales	Arenicellaceae	Arenicella
14196	0.6	NA	NA	NA	NA	NA	NA	NA	NA	NA	NA	NA	0.8	NA	NA	NA	NA	NA	Bacteria	Proteobacteria	Gammaproteobacteria	Steroidobacterales	Woeseiaceae	Woeseia
3367	0.6	NA	NA	NA	NA	NA	NA	NA	NA	NA	NA	NA	0.8	NA	NA	NA	NA	NA	Bacteria	Proteobacteria	Gammaproteobacteria	Thiohalorhabdales	Thiohalorhabdaceae	Granulosicoccus
14482	NA	NA	NA	NA	NA	NA	NA	NA	NA	0.714286	NA	NA	NA	NA	NA	0.666667	NA	NA	Bacteria	Proteobacteria	Alphaproteobacteria	Rhodobacterales	Rhodobacteraceae	Sulfitobacter
10184	NA	NA	NA	NA	NA	NA	NA	NA	NA	0.714286	NA	NA	NA	NA	NA	0.666667	NA	NA	Bacteria	Verrucomicrobia	Verrucomicrobiae	Verrucomicrobiales	Rubritaleaceae	Persicirhabdus
14962	NA	NA	NA	0.75	NA	NA	0.625	NA	NA	NA	NA	NA	NA	NA	NA	NA	NA	NA	Bacteria	Bacteroidetes	Bacteroidia	Flavobacteriales	Flavobacteriaceae	Flavobacteriaceae_ge
8035	NA	NA	NA	0.5	NA	NA	0.875	NA	NA	NA	NA	NA	NA	NA	NA	NA	NA	NA	Bacteria	Proteobacteria	Gammaproteobacteria	Alteromonadales	Alteromonadaceae	Glaciecola
5410	NA	NA	NA	NA	NA	NA	NA	NA	NA	NA	0.75	0.625	NA	NA	NA	NA	NA	NA	Bacteria	Bacteroidetes	Bacteroidia	Flavobacteriales	Flavobacteriaceae	Maribacter
4986	NA	NA	0.5	NA	NA	NA	0.875	NA	NA	NA	NA	NA	NA	NA	NA	NA	NA	NA	Bacteria	Verrucomicrobia	Verrucomicrobiae	Verrucomicrobiales	Rubritaleaceae	Roseibacillus
11301	NA	NA	NA	NA	NA	NA	NA	NA	NA	0.571429	NA	NA	0.8	NA	NA	NA	NA	NA	Bacteria	Bacteroidetes	Bacteroidia	Cytophagales	Cyclobacteriaceae	Ekhidna
9951	NA	NA	NA	NA	NA	NA	NA	NA	NA	0.571429	NA	NA	0.8	NA	NA	NA	NA	NA	Bacteria	Proteobacteria	Gammaproteobacteria	Gammaproteobacteria Incertae Sedis	Gammaproteobacteria Incertae Sedis_fa	Marinicella
9594	NA	NA	NA	NA	NA	NA	NA	NA	NA	0.571429	NA	NA	0.8	NA	NA	NA	NA	NA	Bacteria	Bacteroidetes	Bacteroidia	Flavobacteriales	Flavobacteriaceae	Flavobacteriaceae_ge
9370	NA	NA	NA	NA	NA	NA	NA	NA	NA	0.571429	NA	NA	0.8	NA	NA	NA	NA	NA	Bacteria	Proteobacteria	Gammaproteobacteria	Thiohalorhabdales	Thiohalorhabdaceae	Granulosicoccus
5465	NA	NA	NA	NA	NA	NA	NA	NA	NA	0.571429	NA	NA	0.8	NA	NA	NA	NA	NA	Bacteria	Bacteroidetes	Bacteroidia	Flavobacteriales	Flavobacteriaceae	Flavobacteriaceae_ge
12466	NA	NA	NA	NA	NA	NA	0.5	NA	NA	0.857143	NA	NA	NA	NA	NA	NA	NA	NA	Bacteria	Proteobacteria	Alphaproteobacteria	Rhodobacterales	Rhodobacteraceae	Rhodobacteraceae_ge
4670	NA	NA	NA	NA	NA	NA	0.5	NA	NA	0.857143	NA	NA	NA	NA	NA	NA	NA	NA	Bacteria	Bacteroidetes	Bacteroidia	Flavobacteriales	Crocinitomicaceae	Crocinitomix
4358	NA	NA	NA	NA	NA	NA	0.5	NA	NA	0.857143	NA	NA	NA	NA	NA	NA	NA	NA	Bacteria	Bacteroidetes	Bacteroidia	Flavobacteriales	NS7 marine group	NS7 marine group_ge
14509	NA	NA	NA	NA	NA	NA	0.75	NA	NA	NA	NA	NA	0.6	NA	NA	NA	NA	NA	Bacteria	Proteobacteria	Alphaproteobacteria	Rhodobacterales	Rhodobacteraceae	Rhodobacteraceae_ge
11130	NA	NA	NA	NA	NA	NA	NA	NA	NA	NA	0.75	NA	NA	0.6	NA	NA	NA	NA	Bacteria	Proteobacteria	Alphaproteobacteria	Caulobacterales	Hyphomonadaceae	Robiginitomaculum
10474	NA	NA	NA	0.75	0.6	NA	NA	NA	NA	NA	NA	NA	NA	NA	NA	NA	NA	NA	Bacteria	Proteobacteria	Gammaproteobacteria	Oceanospirillales	Halomonadaceae	Cobetia
8624	NA	NA	NA	0.75	0.6	NA	NA	NA	NA	NA	NA	NA	NA	NA	NA	NA	NA	NA	Bacteria	Proteobacteria	Gammaproteobacteria	Alteromonadales	Psychromonadaceae	Psychromonas
9248	NA	NA	NA	NA	NA	NA	0.625	NA	NA	0.714286	NA	NA	NA	NA	NA	NA	NA	NA	Bacteria	Proteobacteria	Alphaproteobacteria	Micavibrionales	Micavibrionaceae	Micavibrionaceae_ge
6578	NA	NA	NA	NA	NA	NA	0.625	NA	NA	0.714286	NA	NA	NA	NA	NA	NA	NA	NA	Bacteria	Bacteroidetes	Bacteroidia	Flavobacteriales	Flavobacteriaceae	Polaribacter
12612	NA	NA	NA	NA	NA	NA	NA	NA	NA	NA	NA	NA	NA	NA	NA	NA	0.666667	0.666667	Bacteria	Proteobacteria	Gammaproteobacteria	Thiotrichales	Thiotrichaceae	Leucothrix
9383	NA	NA	NA	NA	NA	NA	NA	NA	NA	NA	NA	NA	NA	NA	NA	0.666667	0.666667	NA	Bacteria	Proteobacteria	Gammaproteobacteria	Thiohalorhabdales	Thiohalorhabdaceae	Granulosicoccus
8476	NA	NA	NA	NA	NA	NA	NA	NA	NA	NA	NA	NA	NA	NA	NA	NA	0.666667	0.666667	Bacteria	Bacteroidetes	Bacteroidia	Chitinophagales	Saprospiraceae	Saprospiraceae_ge
7471	NA	NA	NA	NA	NA	NA	NA	NA	NA	NA	NA	NA	NA	NA	NA	NA	0.666667	0.666667	Bacteria	Proteobacteria	Alphaproteobacteria	Rhodobacterales	Rhodobacteraceae	Leisingera
7182	NA	0.666667	0.666667	NA	NA	NA	NA	NA	NA	NA	NA	NA	NA	NA	NA	NA	NA	NA	Bacteria	Proteobacteria	Deltaproteobacteria	Bdellovibrionales	Bacteriovoracaceae	Peredibacter
6784	NA	NA	NA	NA	NA	NA	NA	NA	NA	NA	NA	NA	NA	NA	NA	NA	0.666667	0.666667	Bacteria	Bacteroidetes	Bacteroidia	Flavobacteriales	Flavobacteriaceae	Maribacter
3816	NA	0.666667	0.666667	NA	NA	NA	NA	NA	NA	NA	NA	NA	NA	NA	NA	NA	NA	NA	Bacteria	Bacteroidetes	Bacteroidia	Flavobacteriales	Flavobacteriaceae	Ulvibacter
14717	NA	NA	NA	NA	NA	NA	NA	NA	NA	NA	NA	NA	NA	NA	NA	NA	0.833333	0.5	Bacteria	Bacteroidetes	Bacteroidia	Chitinophagales	Saprospiraceae	Saprospiraceae_ge
13823	NA	NA	NA	NA	NA	NA	NA	NA	NA	NA	NA	NA	NA	NA	NA	NA	0.833333	0.5	Bacteria	Verrucomicrobia	Verrucomicrobiae	Verrucomicrobiales	Rubritaleaceae	Roseibacillus
10383	NA	NA	NA	NA	NA	NA	NA	NA	NA	NA	NA	NA	NA	NA	NA	NA	0.833333	0.5	Bacteria	Cyanobacteria	Oxyphotobacteria	Synechococcales	Synechococcales Incertae Sedis	Schizothrix LEGE 07164
10199	NA	0.5	NA	NA	NA	NA	NA	NA	NA	NA	NA	NA	NA	NA	NA	0.833333	NA	NA	Bacteria	Proteobacteria	Deltaproteobacteria	Bdellovibrionales	Bdellovibrionaceae	OM27 clade
9427	NA	NA	NA	NA	NA	NA	NA	NA	NA	NA	NA	NA	NA	NA	NA	0.833333	NA	0.5	Bacteria	Proteobacteria	Gammaproteobacteria	Thiohalorhabdales	Thiohalorhabdaceae	Granulosicoccus
8351	NA	NA	NA	NA	NA	NA	NA	NA	0.5	NA	NA	NA	NA	NA	NA	0.833333	NA	NA	Bacteria	Proteobacteria	Gammaproteobacteria	Betaproteobacteriales	Burkholderiaceae	BurkholderiaCaballeroniaParaburkholderia
7967	NA	NA	NA	NA	NA	NA	NA	NA	NA	NA	NA	NA	NA	NA	NA	0.5	0.833333	NA	Bacteria	Proteobacteria	Gammaproteobacteria	Thiotrichales	Thiotrichaceae	Leucothrix
6095	NA	NA	NA	NA	NA	NA	NA	NA	NA	NA	NA	NA	NA	NA	NA	NA	0.833333	0.5	Bacteria	Actinobacteria	Acidimicrobiia	Microtrichales	Microtrichaceae	Sva0996 marine group
12720	NA	NA	NA	NA	NA	NA	0.75	NA	NA	0.571429	NA	NA	NA	NA	NA	NA	NA	NA	Bacteria	Proteobacteria	Gammaproteobacteria	Thiotrichales	Thiotrichaceae	Leucothrix
11700	NA	NA	NA	NA	NA	NA	NA	NA	NA	0.714286	NA	NA	0.6	NA	NA	NA	NA	NA	Bacteria	Proteobacteria	Deltaproteobacteria	Desulfobacterales	Desulfobulbaceae	Desulforhopalus
11316	NA	NA	NA	NA	NA	NA	NA	NA	NA	0.714286	NA	NA	0.6	NA	NA	NA	NA	NA	Bacteria	Proteobacteria	Alphaproteobacteria	Caulobacterales	Hyphomonadaceae	Robiginitomaculum
10962	NA	NA	NA	NA	NA	NA	NA	NA	NA	0.714286	NA	NA	0.6	NA	NA	NA	NA	NA	Bacteria	Proteobacteria	Gammaproteobacteria	Cellvibrionales	Spongiibacteraceae	Oceanicoccus
15073	NA	NA	NA	NA	NA	NA	0.5	NA	NA	NA	NA	NA	0.8	NA	NA	NA	NA	NA	Bacteria	Proteobacteria	Alphaproteobacteria	Rhodobacterales	Rhodobacteraceae	Xuhuaishuia
14538	0.8	NA	NA	NA	NA	NA	0.5	NA	NA	NA	NA	NA	NA	NA	NA	NA	NA	NA	Bacteria	Proteobacteria	Alphaproteobacteria	Rhodobacterales	Rhodobacteraceae	Jannaschia
14215	0.8	NA	NA	0.5	NA	NA	NA	NA	NA	NA	NA	NA	NA	NA	NA	NA	NA	NA	Bacteria	Verrucomicrobia	Verrucomicrobiae	Verrucomicrobiales	Rubritaleaceae	Luteolibacter
12748	NA	NA	NA	NA	NA	NA	NA	NA	NA	NA	NA	NA	0.8	NA	NA	0.5	NA	NA	Bacteria	Proteobacteria	Gammaproteobacteria	Arenicellales	Arenicellaceae	Perspicuibacter
12746	NA	NA	NA	NA	NA	NA	NA	NA	NA	NA	NA	NA	0.8	NA	NA	0.5	NA	NA	Bacteria	Proteobacteria	Gammaproteobacteria	Arenicellales	Arenicellaceae	Perspicuibacter
12350	0.8	NA	0.5	NA	NA	NA	NA	NA	NA	NA	NA	NA	NA	NA	NA	NA	NA	NA	Bacteria	Proteobacteria	Alphaproteobacteria	Rhodobacterales	Rhodobacteraceae	Rhodovulum
12000	0.8	NA	NA	NA	NA	NA	NA	NA	NA	NA	NA	NA	NA	NA	0.5	NA	NA	NA	Bacteria	Planctomycetes	Planctomycetacia	Pirellulales	Pirellulaceae	Rhodopirellula
8993	0.8	NA	0.5	NA	NA	NA	NA	NA	NA	NA	NA	NA	NA	NA	NA	NA	NA	NA	Bacteria	Proteobacteria	Alphaproteobacteria	Sphingomonadales	Sphingomonadaceae	Sphingorhabdus
7998	NA	NA	NA	0.5	0.8	NA	NA	NA	NA	NA	NA	NA	NA	NA	NA	NA	NA	NA	Bacteria	Proteobacteria	Gammaproteobacteria	Alteromonadales	Psychromonadaceae	Psychromonas
7366	NA	NA	NA	NA	NA	NA	0.5	NA	NA	NA	NA	NA	0.8	NA	NA	NA	NA	NA	Bacteria	Proteobacteria	Alphaproteobacteria	Rhodobacterales	Rhodobacteraceae	Octadecabacter
5543	NA	NA	NA	0.5	NA	NA	NA	NA	NA	NA	NA	NA	0.8	NA	NA	NA	NA	NA	Bacteria	Bacteroidetes	Bacteroidia	Chitinophagales	Saprospiraceae	Saprospiraceae_ge
2256	0.8	NA	NA	0.5	NA	NA	NA	NA	NA	NA	NA	NA	NA	NA	NA	NA	NA	NA	Bacteria	Proteobacteria	Alphaproteobacteria	Rhodobacterales	Rhodobacteraceae	Paenirhodobacter
1839	NA	NA	NA	0.5	NA	NA	NA	NA	NA	NA	NA	NA	0.8	NA	NA	NA	NA	NA	Bacteria	Bacteroidetes	Bacteroidia	Flavobacteriales	Flavobacteriaceae	Flavobacteriaceae_ge
802	NA	NA	NA	NA	NA	NA	NA	NA	NA	NA	0.5	NA	NA	0.8	NA	NA	NA	NA	Bacteria	Proteobacteria	Gammaproteobacteria	Thiohalorhabdales	Thiohalorhabdaceae	Granulosicoccus
10000	NA	0.666667	NA	NA	NA	NA	NA	NA	NA	NA	NA	0.625	NA	NA	NA	NA	NA	NA	Bacteria	Proteobacteria	Gammaproteobacteria	Thiohalorhabdales	Thiohalorhabdaceae	Granulosicoccus
14444	0.6	0.666667	NA	NA	NA	NA	NA	NA	NA	NA	NA	NA	NA	NA	NA	NA	NA	NA	Bacteria	Proteobacteria	Alphaproteobacteria	Rhizobiales	Rhizobiaceae	Ahrensia
11970	NA	NA	NA	NA	NA	NA	NA	NA	NA	NA	NA	NA	0.6	NA	NA	0.666667	NA	NA	Bacteria	Bacteroidetes	Bacteroidia	Flavobacteriales	Flavobacteriaceae	Maribacter
2690	NA	NA	NA	NA	NA	NA	NA	NA	NA	NA	NA	NA	0.6	NA	NA	0.666667	NA	NA	Bacteria	Proteobacteria	Gammaproteobacteria	Cellvibrionales	Cellvibrionaceae	Cellvibrionaceae_ge
1668	NA	NA	NA	NA	NA	NA	NA	NA	NA	NA	NA	NA	NA	0.6	0.666667	NA	NA	NA	Bacteria	Planctomycetes	Planctomycetacia	Pirellulales	Pirellulaceae	Blastopirellula
12215	NA	NA	NA	NA	NA	NA	0.75	NA	NA	NA	NA	NA	NA	NA	NA	0.5	NA	NA	Bacteria	Proteobacteria	Alphaproteobacteria	Rhodobacterales	Rhodobacteraceae	Sulfitobacter
12205	NA	NA	NA	NA	NA	NA	NA	0.75	0.5	NA	NA	NA	NA	NA	NA	NA	NA	NA	Bacteria	Proteobacteria	Alphaproteobacteria	Rhodobacterales	Rhodobacteraceae	Sulfitobacter
12119	NA	NA	NA	NA	NA	NA	NA	0.75	0.5	NA	NA	NA	NA	NA	NA	NA	NA	NA	Bacteria	Proteobacteria	Alphaproteobacteria	Rhodobacterales	Rhodobacteraceae	Roseobacter
10746	NA	NA	NA	NA	NA	NA	NA	0.625	0.625	NA	NA	NA	NA	NA	NA	NA	NA	NA	Bacteria	Bacteroidetes	Bacteroidia	Flavobacteriales	Flavobacteriaceae	Maribacter
3729	NA	NA	NA	0.5	NA	NA	0.75	NA	NA	NA	NA	NA	NA	NA	NA	NA	NA	NA	Bacteria	Bacteroidetes	Bacteroidia	Flavobacteriales	Flavobacteriaceae	Psychroserpens
15401	NA	NA	NA	NA	NA	NA	0.625	NA	NA	NA	NA	NA	0.6	NA	NA	NA	NA	NA	Bacteria	Bacteroidetes	Bacteroidia	Chitinophagales	Saprospiraceae	Lewinella
8211	NA	NA	NA	0.625	0.6	NA	NA	NA	NA	NA	NA	NA	NA	NA	NA	NA	NA	NA	Bacteria	Proteobacteria	Gammaproteobacteria	Alteromonadales	Psychromonadaceae	Psychromonas
8179	NA	NA	NA	0.625	0.6	NA	NA	NA	NA	NA	NA	NA	NA	NA	NA	NA	NA	NA	Bacteria	Proteobacteria	Gammaproteobacteria	Alteromonadales	Psychromonadaceae	Psychromonas
7885	NA	NA	NA	0.625	0.6	NA	NA	NA	NA	NA	NA	NA	NA	NA	NA	NA	NA	NA	Bacteria	Proteobacteria	Gammaproteobacteria	Alteromonadales	Psychromonadaceae	Psychromonas
7731	NA	NA	NA	NA	NA	NA	NA	NA	NA	NA	NA	0.625	NA	0.6	NA	NA	NA	NA	Bacteria	Proteobacteria	Alphaproteobacteria	Caulobacterales	Hyphomonadaceae	Litorimonas
12153	NA	NA	NA	NA	NA	NA	0.5	NA	NA	0.714286	NA	NA	NA	NA	NA	NA	NA	NA	Bacteria	Proteobacteria	Deltaproteobacteria	Bdellovibrionales	Bacteriovoracaceae	Peredibacter
5342	NA	NA	NA	NA	NA	NA	0.5	NA	NA	0.714286	NA	NA	NA	NA	NA	NA	NA	NA	Bacteria	Proteobacteria	Alphaproteobacteria	Micavibrionales	Micavibrionales_fa	Micavibrionales_fa_ge
10328	0.6	NA	NA	NA	NA	NA	NA	NA	NA	NA	NA	NA	0.6	NA	NA	NA	NA	NA	Bacteria	Verrucomicrobia	Verrucomicrobiae	Verrucomicrobiales	DEV007	DEV007_ge
14380	NA	NA	NA	NA	NA	NA	0.625	NA	NA	0.571429	NA	NA	NA	NA	NA	NA	NA	NA	Bacteria	Proteobacteria	Alphaproteobacteria	Rhodobacterales	Rhodobacteraceae	Rhodobacteraceae_ge
14660	NA	NA	NA	NA	NA	NA	NA	NA	NA	0.571429	NA	NA	0.6	NA	NA	NA	NA	NA	Bacteria	Proteobacteria	Gammaproteobacteria	Arenicellales	Arenicellaceae	Arenicella
13433	NA	NA	NA	NA	NA	NA	NA	NA	NA	0.571429	NA	NA	0.6	NA	NA	NA	NA	NA	Bacteria	Proteobacteria	Deltaproteobacteria	Bdellovibrionales	Bacteriovoracaceae	Peredibacter
12749	NA	NA	NA	NA	NA	NA	NA	NA	NA	0.571429	NA	NA	0.6	NA	NA	NA	NA	NA	Bacteria	Proteobacteria	Gammaproteobacteria	Arenicellales	Arenicellaceae	Perspicuibacter
11012	NA	NA	NA	NA	NA	NA	NA	NA	NA	0.571429	NA	NA	0.6	NA	NA	NA	NA	NA	Bacteria	Bacteroidetes	Bacteroidia	Chitinophagales	Saprospiraceae	Portibacter
13500	NA	0.5	0.666667	NA	NA	NA	NA	NA	NA	NA	NA	NA	NA	NA	NA	NA	NA	NA	Bacteria	Bacteroidetes	Bacteroidia	Chitinophagales	Saprospiraceae	Lewinella
12505	NA	NA	NA	NA	NA	NA	NA	NA	NA	NA	0.5	NA	NA	NA	NA	NA	0.666667	NA	Bacteria	Proteobacteria	Alphaproteobacteria	Rhodobacterales	Rhodobacteraceae	Tateyamaria
12369	NA	0.666667	0.5	NA	NA	NA	NA	NA	NA	NA	NA	NA	NA	NA	NA	NA	NA	NA	Bacteria	Proteobacteria	Alphaproteobacteria	Rhodobacterales	Rhodobacteraceae	Defluviimonas
11725	NA	NA	NA	NA	NA	NA	NA	NA	NA	NA	NA	NA	NA	NA	NA	NA	0.666667	0.5	Bacteria	Cyanobacteria	Oxyphotobacteria	Nostocales	Xenococcaceae	Pleurocapsa PCC7319
10760	NA	NA	NA	NA	NA	NA	NA	NA	NA	NA	NA	NA	NA	NA	0.666667	NA	NA	0.5	Bacteria	Proteobacteria	Alphaproteobacteria	Caulobacterales	Hyphomonadaceae	Litorimonas
10360	NA	NA	NA	NA	NA	NA	NA	NA	NA	NA	NA	NA	NA	NA	NA	NA	0.666667	0.5	Bacteria	Verrucomicrobia	Verrucomicrobiae	Verrucomicrobiales	Rubritaleaceae	Roseibacillus
9525	NA	NA	NA	NA	NA	NA	NA	NA	NA	NA	NA	NA	NA	NA	NA	NA	0.5	0.666667	Bacteria	Planctomycetes	Planctomycetacia	Pirellulales	Pirellulaceae	Blastopirellula
8977	NA	NA	NA	NA	NA	NA	NA	NA	NA	NA	NA	NA	NA	NA	NA	NA	0.666667	0.5	Bacteria	Proteobacteria	Gammaproteobacteria	UBA10353 marine group	UBA10353 marine group_fa	UBA10353 marine group_fa_ge
7845	NA	0.666667	0.5	NA	NA	NA	NA	NA	NA	NA	NA	NA	NA	NA	NA	NA	NA	NA	Bacteria	Bacteroidetes	Bacteroidia	Flavobacteriales	NS9 marine group	NS9 marine group_ge
6762	NA	NA	NA	NA	NA	NA	NA	NA	NA	NA	NA	NA	NA	NA	NA	NA	0.666667	0.5	Bacteria	Bacteroidetes	Bacteroidia	Flavobacteriales	Flavobacteriaceae	Zobellia
5941	NA	0.666667	0.5	NA	NA	NA	NA	NA	NA	NA	NA	NA	NA	NA	NA	NA	NA	NA	Bacteria	Bacteroidetes	Bacteroidia	Flavobacteriales	Flavobacteriaceae	Zobellia
4212	NA	NA	NA	NA	NA	NA	NA	NA	NA	NA	NA	NA	NA	NA	0.666667	NA	0.5	NA	Bacteria	Proteobacteria	Gammaproteobacteria	Thiohalorhabdales	Thiohalorhabdaceae	Granulosicoccus
3828	NA	NA	NA	NA	NA	NA	NA	NA	NA	NA	NA	NA	NA	NA	NA	NA	0.5	0.666667	Bacteria	Planctomycetes	Planctomycetacia	Pirellulales	Pirellulaceae	Blastopirellula
3254	NA	0.666667	0.5	NA	NA	NA	NA	NA	NA	NA	NA	NA	NA	NA	NA	NA	NA	NA	Bacteria	Proteobacteria	Gammaproteobacteria	Thiohalorhabdales	Thiohalorhabdaceae	Granulosicoccus
3250	NA	0.666667	0.5	NA	NA	NA	NA	NA	NA	NA	NA	NA	NA	NA	NA	NA	NA	NA	Bacteria	Proteobacteria	Gammaproteobacteria	Thiohalorhabdales	Thiohalorhabdaceae	Granulosicoccus
3019	NA	NA	NA	NA	NA	NA	NA	NA	NA	NA	NA	NA	NA	NA	0.666667	NA	NA	0.5	Bacteria	Bacteroidetes	Bacteroidia	Chitinophagales	Saprospiraceae	Saprospiraceae_ge
2769	NA	NA	0.666667	NA	NA	NA	NA	NA	NA	NA	NA	NA	NA	NA	NA	0.5	NA	NA	Bacteria	Proteobacteria	Gammaproteobacteria	Betaproteobacteriales	Burkholderiaceae	BurkholderiaCaballeroniaParaburkholderia
15202	NA	NA	0.5	NA	NA	NA	NA	NA	NA	NA	0.625	NA	NA	NA	NA	NA	NA	NA	Bacteria	Proteobacteria	Alphaproteobacteria	Caulobacterales	Hyphomonadaceae	Hellea
12729	NA	NA	NA	NA	NA	NA	NA	0.625	0.5	NA	NA	NA	NA	NA	NA	NA	NA	NA	Bacteria	Proteobacteria	Gammaproteobacteria	Alteromonadales	Alteromonadaceae	Glaciecola
7478	NA	NA	NA	0.625	NA	NA	0.5	NA	NA	NA	NA	NA	NA	NA	NA	NA	NA	NA	Bacteria	Proteobacteria	Alphaproteobacteria	Rhodobacterales	Rhodobacteraceae	Octadecabacter
7058	NA	NA	NA	0.5	NA	NA	NA	NA	NA	NA	0.625	NA	NA	NA	NA	NA	NA	NA	Bacteria	Bacteroidetes	Bacteroidia	Flavobacteriales	Flavobacteriaceae	Flavobacteriaceae_ge
3741	NA	NA	NA	0.5	NA	NA	0.625	NA	NA	NA	NA	NA	NA	NA	NA	NA	NA	NA	Bacteria	Bacteroidetes	Bacteroidia	Flavobacteriales	Flavobacteriaceae	Psychroserpens
15280	NA	NA	NA	0.5	0.6	NA	NA	NA	NA	NA	NA	NA	NA	NA	NA	NA	NA	NA	Bacteria	Proteobacteria	Gammaproteobacteria	Alteromonadales	Psychromonadaceae	Psychromonas
14558	0.6	NA	NA	NA	NA	NA	0.5	NA	NA	NA	NA	NA	NA	NA	NA	NA	NA	NA	Bacteria	Proteobacteria	Alphaproteobacteria	Rhodobacterales	Rhodobacteraceae	Rhodobacteraceae_ge
14478	NA	NA	NA	NA	NA	NA	NA	NA	NA	NA	0.5	NA	NA	0.6	NA	NA	NA	NA	Bacteria	Proteobacteria	Alphaproteobacteria	Rhodobacterales	Rhodobacteraceae	Rhodobacteraceae_ge
12903	NA	NA	NA	0.5	0.6	NA	NA	NA	NA	NA	NA	NA	NA	NA	NA	NA	NA	NA	Bacteria	Proteobacteria	Gammaproteobacteria	Alteromonadales	Alteromonadaceae	Paraglaciecola
12449	0.6	NA	NA	0.5	NA	NA	NA	NA	NA	NA	NA	NA	NA	NA	NA	NA	NA	NA	Bacteria	Proteobacteria	Alphaproteobacteria	Rhodobacterales	Rhodobacteraceae	Octadecabacter
12221	0.6	NA	NA	NA	NA	NA	0.5	NA	NA	NA	NA	NA	NA	NA	NA	NA	NA	NA	Bacteria	Proteobacteria	Alphaproteobacteria	Rhodobacterales	Rhodobacteraceae	Rhodobacteraceae_ge
12173	NA	0.5	NA	NA	NA	NA	NA	NA	NA	NA	NA	NA	NA	0.6	NA	NA	NA	NA	Bacteria	Proteobacteria	Deltaproteobacteria	Bdellovibrionales	Bacteriovoracaceae	Peredibacter
12069	NA	NA	NA	NA	NA	NA	NA	NA	NA	NA	NA	NA	0.6	NA	NA	0.5	NA	NA	Bacteria	Proteobacteria	Alphaproteobacteria	Rhizobiales	Hyphomicrobiaceae	Filomicrobium
12018	0.6	NA	NA	NA	NA	NA	NA	NA	NA	NA	NA	NA	NA	NA	0.5	NA	NA	NA	Bacteria	Planctomycetes	Planctomycetacia	Pirellulales	Pirellulaceae	Rubripirellula
11823	NA	NA	NA	NA	NA	NA	NA	NA	NA	NA	NA	NA	0.6	NA	NA	0.5	NA	NA	Bacteria	Bacteroidetes	Bacteroidia	Flavobacteriales	Flavobacteriaceae	Tenacibaculum
11451	NA	NA	NA	0.5	NA	NA	NA	NA	NA	NA	NA	NA	0.6	NA	NA	NA	NA	NA	Bacteria	Actinobacteria	Acidimicrobiia	Microtrichales	Microtrichaceae	Sva0996 marine group
11283	NA	NA	NA	NA	NA	NA	NA	NA	NA	NA	0.5	NA	NA	0.6	NA	NA	NA	NA	Bacteria	Bacteroidetes	Bacteroidia	Chitinophagales	Saprospiraceae	Saprospiraceae_ge
10442	NA	NA	NA	NA	NA	NA	NA	NA	NA	NA	NA	NA	0.6	NA	NA	0.5	NA	NA	Bacteria	Proteobacteria	Deltaproteobacteria	Myxococcales	Haliangiaceae	Haliangium
10060	0.6	NA	NA	0.5	NA	NA	NA	NA	NA	NA	NA	NA	NA	NA	NA	NA	NA	NA	Bacteria	Proteobacteria	Alphaproteobacteria	Rhodobacterales	Rhodobacteraceae	Octadecabacter
9979	NA	NA	NA	NA	NA	NA	0.5	NA	NA	NA	NA	NA	0.6	NA	NA	NA	NA	NA	Bacteria	Proteobacteria	Alphaproteobacteria	Rhodobacterales	Rhodobacteraceae	Octadecabacter
9039	NA	NA	NA	0.5	NA	NA	NA	NA	NA	NA	NA	NA	0.6	NA	NA	NA	NA	NA	Bacteria	Proteobacteria	Alphaproteobacteria	Sphingomonadales	Sphingomonadaceae	Altererythrobacter
8365	NA	NA	NA	0.5	0.6	NA	NA	NA	NA	NA	NA	NA	NA	NA	NA	NA	NA	NA	Bacteria	Proteobacteria	Gammaproteobacteria	Alteromonadales	Psychromonadaceae	Psychromonas
8017	NA	NA	NA	NA	NA	NA	NA	NA	NA	NA	NA	NA	0.6	NA	NA	0.5	NA	NA	Bacteria	Proteobacteria	Gammaproteobacteria	Thiotrichales	Thiotrichaceae	Cocleimonas
7861	NA	NA	NA	NA	NA	NA	NA	NA	NA	NA	NA	NA	NA	0.6	0.5	NA	NA	NA	Bacteria	Planctomycetes	Planctomycetacia	Pirellulales	Pirellulaceae	Blastopirellula
7660	NA	NA	NA	0.5	NA	NA	NA	NA	NA	NA	NA	NA	0.6	NA	NA	NA	NA	NA	Bacteria	Proteobacteria	Alphaproteobacteria	Rhodobacterales	Rhodobacteraceae	Ketogulonicigenium
7477	0.6	NA	NA	NA	NA	NA	0.5	NA	NA	NA	NA	NA	NA	NA	NA	NA	NA	NA	Bacteria	Proteobacteria	Alphaproteobacteria	Rhodobacterales	Rhodobacteraceae	Octadecabacter
7156	NA	NA	NA	NA	NA	NA	NA	NA	NA	NA	NA	NA	0.6	NA	NA	0.5	NA	NA	Bacteria	Proteobacteria	Alphaproteobacteria	Rhodobacterales	Rhodobacteraceae	Ruegeria
6774	NA	NA	NA	NA	NA	NA	NA	NA	NA	NA	NA	NA	0.6	NA	NA	0.5	NA	NA	Bacteria	Proteobacteria	Alphaproteobacteria	Rhizobiales	Methyloligellaceae	Methyloligellaceae_ge
5866	NA	NA	NA	NA	NA	NA	NA	NA	NA	NA	NA	NA	NA	0.6	0.5	NA	NA	NA	Bacteria	Proteobacteria	Alphaproteobacteria	Micavibrionales	Micavibrionaceae	Micavibrionaceae_ge
4231	NA	NA	NA	NA	NA	NA	NA	NA	NA	NA	NA	0.5	NA	0.6	NA	NA	NA	NA	Bacteria	Proteobacteria	Gammaproteobacteria	Thiohalorhabdales	Thiohalorhabdaceae	Granulosicoccus
428	NA	NA	NA	NA	NA	NA	NA	NA	NA	NA	NA	NA	0.6	NA	NA	0.5	NA	NA	Bacteria	Proteobacteria	Gammaproteobacteria	UBA10353 marine group	UBA10353 marine group_fa	UBA10353 marine group_fa_ge
253	NA	NA	NA	NA	NA	NA	NA	NA	NA	NA	NA	NA	NA	0.6	0.5	NA	NA	NA	Bacteria	Planctomycetes	Planctomycetacia	Pirellulales	Pirellulaceae	Blastopirellula
13454	NA	NA	NA	NA	NA	NA	0.5	NA	NA	0.571429	NA	NA	NA	NA	NA	NA	NA	NA	Bacteria	Proteobacteria	Deltaproteobacteria	Bdellovibrionales	Bacteriovoracaceae	Peredibacter
12535	NA	NA	NA	NA	NA	NA	0.5	NA	NA	0.571429	NA	NA	NA	NA	NA	NA	NA	NA	Bacteria	Proteobacteria	Alphaproteobacteria	Rhodobacterales	Rhodobacteraceae	Octadecabacter
10047	NA	NA	NA	0.5	NA	NA	NA	NA	NA	0.571429	NA	NA	NA	NA	NA	NA	NA	NA	Bacteria	Proteobacteria	Alphaproteobacteria	Rhodobacterales	Rhodobacteraceae	Octadecabacter
7648	NA	NA	NA	NA	NA	NA	0.5	NA	NA	0.571429	NA	NA	NA	NA	NA	NA	NA	NA	Bacteria	Proteobacteria	Alphaproteobacteria	Rhodobacterales	Rhodobacteraceae	Octadecabacter
7359	NA	NA	NA	NA	NA	NA	0.5	NA	NA	0.571429	NA	NA	NA	NA	NA	NA	NA	NA	Bacteria	Proteobacteria	Alphaproteobacteria	Rhodobacterales	Rhodobacteraceae	Octadecabacter
6902	NA	NA	NA	NA	NA	NA	0.5	NA	NA	0.571429	NA	NA	NA	NA	NA	NA	NA	NA	Bacteria	Planctomycetes	Planctomycetacia	Pirellulales	Pirellulaceae	Rhodopirellula
15487	NA	NA	NA	0.5	NA	NA	0.5	NA	NA	NA	NA	NA	NA	NA	NA	NA	NA	NA	Bacteria	Proteobacteria	Alphaproteobacteria	Rhodobacterales	Rhodobacteraceae	Octadecabacter
14745	NA	NA	0.5	NA	NA	NA	NA	NA	NA	NA	0.5	NA	NA	NA	NA	NA	NA	NA	Bacteria	Planctomycetes	OM190	OM190_or	OM190_or_fa	OM190_or_fa_ge
14498	NA	NA	NA	NA	NA	NA	NA	NA	NA	NA	NA	NA	NA	NA	NA	1	NA	NA	Bacteria	Proteobacteria	Alphaproteobacteria	Rhodobacterales	Rhodobacteraceae	Rhodobacteraceae_ge
14111	NA	NA	NA	NA	NA	NA	NA	NA	NA	NA	NA	NA	NA	NA	NA	NA	0.5	0.5	Bacteria	Actinobacteria	Acidimicrobiia	Microtrichales	Microtrichaceae	Microtrichaceae_ge
14097	NA	NA	NA	NA	NA	NA	1	NA	NA	NA	NA	NA	NA	NA	NA	NA	NA	NA	Bacteria	Proteobacteria	Alphaproteobacteria	Micavibrionales	Micavibrionaceae	Micavibrionaceae_ge
14045	NA	NA	NA	NA	NA	NA	NA	NA	NA	NA	NA	NA	NA	NA	NA	NA	0.5	0.5	Bacteria	Bacteroidetes	Bacteroidia	Chitinophagales	Saprospiraceae	Saprospiraceae_ge
13589	NA	0.5	0.5	NA	NA	NA	NA	NA	NA	NA	NA	NA	NA	NA	NA	NA	NA	NA	Bacteria	Bacteroidetes	Bacteroidia	Flavobacteriales	Flavobacteriaceae	Flavobacteriaceae_ge
13378	NA	NA	NA	NA	NA	NA	NA	NA	NA	NA	NA	NA	NA	1	NA	NA	NA	NA	Bacteria	Proteobacteria	Alphaproteobacteria	Micavibrionales	Micavibrionaceae	Micavibrionaceae_ge
13371	NA	NA	NA	NA	NA	NA	NA	NA	NA	NA	0.5	0.5	NA	NA	NA	NA	NA	NA	Bacteria	Proteobacteria	Deltaproteobacteria	Bdellovibrionales	Bacteriovoracaceae	Bacteriovoracaceae_ge
13169	NA	NA	NA	NA	NA	NA	NA	NA	NA	NA	NA	NA	NA	NA	NA	NA	0.5	0.5	Bacteria	Bacteroidetes	Bacteroidia	Chitinophagales	Saprospiraceae	Rubidimonas
13083	NA	NA	NA	NA	NA	NA	NA	NA	NA	1	NA	NA	NA	NA	NA	NA	NA	NA	Bacteria	Proteobacteria	Gammaproteobacteria	Cellvibrionales	Spongiibacteraceae	BD17 clade
12592	NA	NA	NA	NA	NA	NA	NA	NA	NA	NA	NA	NA	NA	NA	0.5	NA	NA	0.5	Bacteria	Bacteroidetes	Bacteroidia	Chitinophagales	Saprospiraceae	Portibacter
12407	1	NA	NA	NA	NA	NA	NA	NA	NA	NA	NA	NA	NA	NA	NA	NA	NA	NA	Bacteria	Proteobacteria	Alphaproteobacteria	Rhodobacterales	Rhodobacteraceae	Maritimibacter
12345	NA	NA	NA	NA	NA	NA	NA	NA	NA	NA	NA	NA	NA	NA	NA	0.5	0.5	NA	Bacteria	Proteobacteria	Alphaproteobacteria	Rhizobiales	Rhizobiaceae	Pseudahrensia
12305	1	NA	NA	NA	NA	NA	NA	NA	NA	NA	NA	NA	NA	NA	NA	NA	NA	NA	Bacteria	Proteobacteria	Alphaproteobacteria	Rhodobacterales	Rhodobacteraceae	Rhodobacteraceae_ge
12010	NA	NA	NA	NA	NA	NA	NA	NA	NA	NA	NA	NA	NA	NA	NA	NA	0.5	0.5	Bacteria	Planctomycetes	Planctomycetacia	Pirellulales	Pirellulaceae	Blastopirellula
11981	NA	NA	NA	NA	NA	NA	NA	NA	NA	1	NA	NA	NA	NA	NA	NA	NA	NA	Bacteria	Bacteroidetes	Bacteroidia	Flavobacteriales	Flavobacteriaceae	Wenyingzhuangia
11784	NA	NA	NA	NA	NA	NA	NA	NA	NA	NA	NA	NA	NA	NA	NA	NA	0.5	0.5	Bacteria	Bacteroidetes	Bacteroidia	Flavobacteriales	Flavobacteriaceae	Tenacibaculum
11634	NA	NA	NA	NA	NA	NA	0.5	0.5	NA	NA	NA	NA	NA	NA	NA	NA	NA	NA	Bacteria	Proteobacteria	Gammaproteobacteria	Oceanospirillales	Marinomonadaceae	Marinomonas
11562	NA	NA	NA	NA	NA	NA	NA	NA	NA	NA	NA	NA	NA	NA	NA	1	NA	NA	Bacteria	Proteobacteria	Gammaproteobacteria	Oceanospirillales	Saccharospirillaceae	Reinekea
11277	NA	NA	NA	NA	NA	NA	NA	NA	NA	NA	0.5	0.5	NA	NA	NA	NA	NA	NA	Bacteria	Bacteroidetes	Bacteroidia	Chitinophagales	Saprospiraceae	Saprospiraceae_ge
10370	NA	NA	NA	NA	NA	NA	NA	NA	NA	NA	NA	NA	NA	NA	NA	NA	0.5	0.5	Bacteria	Verrucomicrobia	Verrucomicrobiae	Verrucomicrobiales	Rubritaleaceae	Roseibacillus
10266	NA	NA	NA	NA	NA	NA	NA	NA	NA	NA	NA	NA	1	NA	NA	NA	NA	NA	Bacteria	Bacteroidetes	Bacteroidia	Cytophagales	Cyclobacteriaceae	Fulvivirga
9727	NA	0.5	0.5	NA	NA	NA	NA	NA	NA	NA	NA	NA	NA	NA	NA	NA	NA	NA	Bacteria	Bacteroidetes	Bacteroidia	Flavobacteriales	Flavobacteriaceae	Nonlabens
9715	NA	NA	NA	NA	NA	NA	NA	NA	NA	NA	0.5	0.5	NA	NA	NA	NA	NA	NA	Bacteria	Planctomycetes	Planctomycetacia	Pirellulales	Pirellulaceae	Blastopirellula
9524	NA	NA	NA	NA	NA	NA	NA	NA	NA	NA	NA	NA	NA	NA	NA	NA	0.5	0.5	Bacteria	Planctomycetes	Planctomycetacia	Pirellulales	Pirellulaceae	Blastopirellula
9077	NA	NA	NA	NA	NA	NA	NA	NA	NA	NA	NA	NA	NA	NA	NA	NA	0.5	0.5	Bacteria	Bacteroidetes	Bacteroidia	Chitinophagales	Saprospiraceae	Saprospiraceae_ge
8565	NA	NA	NA	NA	NA	NA	NA	NA	NA	NA	NA	NA	NA	NA	NA	NA	0.5	0.5	Bacteria	Bacteroidetes	Bacteroidia	Chitinophagales	Saprospiraceae	Saprospiraceae_ge
8268	NA	NA	NA	0.5	NA	NA	0.5	NA	NA	NA	NA	NA	NA	NA	NA	NA	NA	NA	Bacteria	Proteobacteria	Gammaproteobacteria	Arenicellales	Arenicellaceae	Arenicella
8020	NA	NA	NA	NA	NA	NA	NA	NA	NA	NA	NA	NA	NA	NA	NA	1	NA	NA	Bacteria	Proteobacteria	Gammaproteobacteria	Thiotrichales	Thiotrichaceae	Cocleimonas
7844	NA	NA	NA	NA	NA	NA	NA	NA	NA	NA	NA	NA	NA	NA	NA	NA	1	NA	Bacteria	Bacteroidetes	Bacteroidia	Flavobacteriales	NS9 marine group	NS9 marine group_ge
7785	NA	NA	NA	NA	NA	NA	NA	NA	NA	NA	NA	NA	NA	NA	NA	1	NA	NA	Bacteria	Proteobacteria	Gammaproteobacteria	Oceanospirillales	Saccharospirillaceae	Reinekea
7215	NA	NA	NA	NA	NA	NA	NA	NA	NA	NA	NA	0.5	NA	NA	0.5	NA	NA	NA	Bacteria	Proteobacteria	Deltaproteobacteria	Bdellovibrionales	Bacteriovoracaceae	Peredibacter
6675	NA	0.5	NA	NA	NA	NA	NA	NA	NA	NA	NA	NA	NA	NA	NA	NA	0.5	NA	Bacteria	Proteobacteria	Deltaproteobacteria	Bdellovibrionales	Bdellovibrionaceae	OM27 clade
6496	NA	NA	NA	NA	NA	NA	NA	NA	NA	NA	NA	NA	NA	NA	NA	1	NA	NA	Bacteria	Proteobacteria	Gammaproteobacteria	Oceanospirillales	Saccharospirillaceae	Reinekea
6419	NA	NA	NA	NA	NA	NA	NA	NA	NA	NA	NA	NA	1	NA	NA	NA	NA	NA	Bacteria	Proteobacteria	Gammaproteobacteria	Thiotrichales	Thiotrichaceae	Thiothrix
6397	NA	NA	0.5	NA	NA	NA	NA	NA	0.5	NA	NA	NA	NA	NA	NA	NA	NA	NA	Bacteria	Proteobacteria	Gammaproteobacteria	Pseudomonadales	Pseudomonadaceae	Pseudomonas
6299	NA	NA	NA	NA	NA	NA	NA	NA	NA	NA	NA	NA	NA	NA	NA	1	NA	NA	Bacteria	Proteobacteria	Gammaproteobacteria	Oceanospirillales	Saccharospirillaceae	Reinekea
6068	NA	NA	NA	NA	NA	NA	NA	NA	NA	NA	NA	NA	NA	NA	NA	NA	0.5	0.5	Bacteria	Actinobacteria	Acidimicrobiia	Microtrichales	Microtrichaceae	Sva0996 marine group
4615	NA	NA	NA	NA	NA	NA	NA	NA	NA	NA	NA	NA	1	NA	NA	NA	NA	NA	Bacteria	Proteobacteria	Gammaproteobacteria	Cellvibrionales	Porticoccaceae	C1B045
4444	NA	NA	NA	NA	NA	NA	NA	NA	NA	NA	NA	NA	NA	NA	NA	1	NA	NA	Bacteria	Proteobacteria	Gammaproteobacteria	Oceanospirillales	Saccharospirillaceae	Reinekea
4275	NA	NA	NA	0.5	NA	NA	0.5	NA	NA	NA	NA	NA	NA	NA	NA	NA	NA	NA	Bacteria	Proteobacteria	Alphaproteobacteria	Rhodobacterales	Rhodobacteraceae	Octadecabacter
4116	NA	0.5	0.5	NA	NA	NA	NA	NA	NA	NA	NA	NA	NA	NA	NA	NA	NA	NA	Bacteria	Bacteroidetes	Bacteroidia	Flavobacteriales	Flavobacteriaceae	Dokdonia
3976	NA	NA	NA	NA	NA	NA	NA	NA	NA	NA	NA	NA	NA	NA	NA	1	NA	NA	Bacteria	Proteobacteria	Gammaproteobacteria	Oceanospirillales	Saccharospirillaceae	Reinekea
3402	NA	0.5	0.5	NA	NA	NA	NA	NA	NA	NA	NA	NA	NA	NA	NA	NA	NA	NA	Bacteria	Proteobacteria	Gammaproteobacteria	Thiohalorhabdales	Thiohalorhabdaceae	Granulosicoccus
3158	NA	NA	NA	NA	NA	NA	NA	NA	NA	NA	NA	NA	1	NA	NA	NA	NA	NA	Bacteria	Bacteroidetes	Bacteroidia	Chitinophagales	Saprospiraceae	Lewinella
2572	NA	0.5	0.5	NA	NA	NA	NA	NA	NA	NA	NA	NA	NA	NA	NA	NA	NA	NA	Bacteria	Bacteroidetes	Bacteroidia	Flavobacteriales	Schleiferiaceae	Schleiferia
2462	NA	NA	NA	0.5	NA	NA	0.5	NA	NA	NA	NA	NA	NA	NA	NA	NA	NA	NA	Bacteria	Bacteroidetes	Bacteroidia	Chitinophagales	Saprospiraceae	Aureispira
2261	NA	NA	NA	0.5	NA	NA	NA	0.5	NA	NA	NA	NA	NA	NA	NA	NA	NA	NA	Bacteria	Proteobacteria	Alphaproteobacteria	Rhizobiales	Rhizobiaceae	Mesorhizobium
1901	NA	NA	NA	NA	NA	NA	NA	NA	NA	NA	NA	NA	NA	NA	NA	NA	0.5	0.5	Bacteria	Planctomycetes	Planctomycetacia	Pirellulales	Pirellulaceae	Blastopirellula
1628	NA	NA	NA	NA	NA	NA	NA	NA	NA	NA	NA	NA	NA	NA	NA	1	NA	NA	Bacteria	Proteobacteria	Gammaproteobacteria	Oceanospirillales	Saccharospirillaceae	Reinekea
1600	NA	NA	NA	NA	NA	NA	NA	NA	NA	NA	NA	NA	NA	NA	NA	1	NA	NA	Bacteria	Proteobacteria	Gammaproteobacteria	Oceanospirillales	Saccharospirillaceae	Reinekea
1313	NA	NA	NA	NA	NA	NA	NA	NA	NA	NA	NA	NA	1	NA	NA	NA	NA	NA	Bacteria	Proteobacteria	Deltaproteobacteria	Myxococcales	Sandaracinaceae	Sandaracinaceae_ge
856	NA	NA	NA	NA	NA	NA	0.5	NA	NA	NA	NA	NA	NA	NA	NA	0.5	NA	NA	Bacteria	Proteobacteria	Alphaproteobacteria	Rhodobacterales	Rhodobacteraceae	Octadecabacter
617	NA	NA	NA	NA	NA	NA	NA	NA	NA	NA	NA	NA	1	NA	NA	NA	NA	NA	Bacteria	Bacteroidetes	Bacteroidia	Cytophagales	Spirosomaceae	Taeseokella
329	NA	NA	NA	NA	NA	NA	NA	NA	NA	NA	NA	NA	NA	NA	0.5	NA	0.5	NA	Bacteria	Proteobacteria	Gammaproteobacteria	Thiohalorhabdales	Thiohalorhabdaceae	Granulosicoccus
300	NA	NA	NA	NA	NA	NA	NA	NA	NA	NA	NA	NA	NA	NA	NA	NA	0.5	0.5	Bacteria	Proteobacteria	Gammaproteobacteria	Thiohalorhabdales	Thiohalorhabdaceae	Granulosicoccus
14497	NA	NA	NA	NA	NA	NA	0.875	NA	NA	NA	NA	NA	NA	NA	NA	NA	NA	NA	Bacteria	Proteobacteria	Alphaproteobacteria	Rhodobacterales	Rhodobacteraceae	Roseovarius
13603	NA	NA	NA	0.875	NA	NA	NA	NA	NA	NA	NA	NA	NA	NA	NA	NA	NA	NA	Bacteria	Bacteroidetes	Bacteroidia	Flavobacteriales	Flavobacteriaceae	Formosa
12308	NA	NA	NA	NA	NA	NA	0.875	NA	NA	NA	NA	NA	NA	NA	NA	NA	NA	NA	Bacteria	Proteobacteria	Alphaproteobacteria	Rhodobacterales	Rhodobacteraceae	Rhodobacteraceae_ge
7315	NA	NA	NA	NA	NA	NA	0.875	NA	NA	NA	NA	NA	NA	NA	NA	NA	NA	NA	Bacteria	Proteobacteria	Alphaproteobacteria	Rhodobacterales	Rhodobacteraceae	Loktanella
13931	NA	NA	NA	NA	NA	NA	NA	NA	NA	0.857143	NA	NA	NA	NA	NA	NA	NA	NA	Bacteria	Verrucomicrobia	Verrucomicrobiae	Opitutales	Puniceicoccaceae	Lentimonas
13084	NA	NA	NA	NA	NA	NA	NA	NA	NA	0.857143	NA	NA	NA	NA	NA	NA	NA	NA	Bacteria	Proteobacteria	Gammaproteobacteria	Cellvibrionales	Spongiibacteraceae	BD17 clade
12226	NA	NA	NA	NA	NA	NA	NA	NA	NA	0.857143	NA	NA	NA	NA	NA	NA	NA	NA	Bacteria	Proteobacteria	Alphaproteobacteria	Rhodobacterales	Rhodobacteraceae	Rhodobacteraceae_ge
11744	NA	NA	NA	NA	NA	NA	NA	NA	NA	0.857143	NA	NA	NA	NA	NA	NA	NA	NA	Bacteria	Proteobacteria	Gammaproteobacteria	Alteromonadales	Colwelliaceae	Colwellia
10910	NA	NA	NA	NA	NA	NA	NA	NA	NA	0.857143	NA	NA	NA	NA	NA	NA	NA	NA	Bacteria	Bacteroidetes	Bacteroidia	Cytophagales	Cyclobacteriaceae	Reichenbachiella
10801	NA	NA	NA	NA	NA	NA	NA	NA	NA	0.857143	NA	NA	NA	NA	NA	NA	NA	NA	Bacteria	Bacteroidetes	Bacteroidia	Chitinophagales	Saprospiraceae	Saprospiraceae_ge
8281	NA	NA	NA	NA	NA	NA	NA	NA	NA	0.857143	NA	NA	NA	NA	NA	NA	NA	NA	Bacteria	Proteobacteria	Gammaproteobacteria	Arenicellales	Arenicellaceae	Arenicella
6052	NA	NA	NA	NA	NA	NA	NA	NA	NA	0.857143	NA	NA	NA	NA	NA	NA	NA	NA	Bacteria	Lentisphaerae	Lentisphaeria	Lentisphaerales	Lentisphaeraceae	Lentisphaera
6050	NA	NA	NA	NA	NA	NA	NA	NA	NA	0.857143	NA	NA	NA	NA	NA	NA	NA	NA	Bacteria	Lentisphaerae	Lentisphaeria	Lentisphaerales	Lentisphaeraceae	Lentisphaera
3475	NA	NA	NA	NA	NA	NA	NA	NA	NA	0.857143	NA	NA	NA	NA	NA	NA	NA	NA	Bacteria	Proteobacteria	Gammaproteobacteria	Alteromonadales	Pseudoalteromonadaceae	Pseudoalteromonadaceae_ge
1311	NA	NA	NA	NA	NA	NA	NA	NA	NA	0.857143	NA	NA	NA	NA	NA	NA	NA	NA	Bacteria	Proteobacteria	Gammaproteobacteria	Oceanospirillales	Saccharospirillaceae	Oleibacter
15264	NA	NA	NA	NA	NA	NA	NA	NA	NA	NA	NA	NA	NA	NA	NA	NA	0.833333	NA	Bacteria	Proteobacteria	Gammaproteobacteria	Ectothiorhodospirales	Thioalkalispiraceae	Thiohalophilus
14733	NA	NA	NA	NA	NA	NA	NA	NA	NA	NA	NA	NA	NA	NA	NA	0.833333	NA	NA	Bacteria	Bacteroidetes	Bacteroidia	Chitinophagales	Saprospiraceae	Saprospiraceae_ge
14663	NA	NA	NA	NA	NA	NA	NA	NA	NA	NA	NA	NA	NA	NA	NA	0.833333	NA	NA	Bacteria	Proteobacteria	Gammaproteobacteria	Arenicellales	Arenicellaceae	Arenicella
13889	NA	NA	NA	NA	NA	NA	NA	NA	NA	NA	NA	NA	NA	NA	NA	NA	0.833333	NA	Bacteria	Bacteroidetes	Bacteroidia	Chitinophagales	Saprospiraceae	Saprospiraceae_ge
13236	NA	NA	NA	NA	NA	NA	NA	NA	NA	NA	NA	NA	NA	NA	NA	0.833333	NA	NA	Bacteria	Proteobacteria	Gammaproteobacteria	Tenderiales	Tenderiaceae	Candidatus Tenderia
11659	NA	NA	NA	NA	NA	NA	NA	NA	NA	NA	NA	NA	NA	NA	NA	0.833333	NA	NA	Bacteria	Proteobacteria	Gammaproteobacteria	Thiotrichales	Thiotrichaceae	Thiothrix
11377	NA	NA	0.833333	NA	NA	NA	NA	NA	NA	NA	NA	NA	NA	NA	NA	NA	NA	NA	Bacteria	Actinobacteria	Acidimicrobiia	Microtrichales	Ilumatobacteraceae	Ilumatobacter
10441	NA	NA	NA	NA	NA	NA	NA	NA	NA	NA	NA	NA	NA	NA	NA	NA	0.833333	NA	Bacteria	Proteobacteria	Deltaproteobacteria	Myxococcales	Haliangiaceae	Haliangium
10207	NA	NA	NA	NA	NA	NA	NA	NA	NA	NA	NA	NA	NA	NA	NA	NA	0.833333	NA	Bacteria	Cyanobacteria	Oxyphotobacteria	Phormidesmiales	Phormidesmiaceae	Phormidesmis ANT.LACV5.1
10015	NA	NA	NA	NA	NA	NA	NA	NA	NA	NA	NA	NA	NA	NA	NA	0.833333	NA	NA	Bacteria	Proteobacteria	Gammaproteobacteria	Oceanospirillales	Saccharospirillaceae	Reinekea
9851	NA	NA	NA	NA	NA	NA	NA	NA	NA	NA	NA	NA	NA	NA	NA	0.833333	NA	NA	Bacteria	Proteobacteria	Gammaproteobacteria	Oceanospirillales	Saccharospirillaceae	Reinekea
7009	NA	NA	NA	NA	NA	NA	NA	NA	NA	NA	NA	NA	NA	NA	NA	0.833333	NA	NA	Bacteria	Bacteroidetes	Bacteroidia	Flavobacteriales	Flavobacteriaceae	Algitalea
4445	NA	NA	NA	NA	NA	NA	NA	NA	NA	NA	NA	NA	NA	NA	NA	0.833333	NA	NA	Bacteria	Proteobacteria	Gammaproteobacteria	Oceanospirillales	Saccharospirillaceae	Reinekea
4065	NA	NA	NA	NA	NA	NA	NA	NA	NA	NA	NA	NA	NA	NA	NA	0.833333	NA	NA	Bacteria	Proteobacteria	Gammaproteobacteria	Oceanospirillales	Saccharospirillaceae	Reinekea
3649	NA	NA	NA	NA	NA	NA	NA	NA	NA	NA	NA	NA	NA	NA	NA	NA	0.833333	NA	Bacteria	Planctomycetes	Planctomycetacia	Pirellulales	Pirellulaceae	Blastopirellula
2426	NA	NA	NA	NA	NA	NA	NA	NA	NA	NA	NA	NA	NA	NA	NA	0.833333	NA	NA	Bacteria	Proteobacteria	Gammaproteobacteria	Oceanospirillales	Saccharospirillaceae	Reinekea
1340	NA	NA	NA	NA	NA	NA	NA	NA	NA	NA	NA	NA	NA	NA	NA	0.833333	NA	NA	Bacteria	Proteobacteria	Gammaproteobacteria	Oceanospirillales	Saccharospirillaceae	Reinekea
307	NA	NA	NA	NA	NA	NA	NA	NA	NA	NA	NA	NA	NA	NA	NA	NA	0.833333	NA	Bacteria	Proteobacteria	Gammaproteobacteria	Thiohalorhabdales	Thiohalorhabdaceae	Granulosicoccus
15559	NA	NA	NA	NA	0.8	NA	NA	NA	NA	NA	NA	NA	NA	NA	NA	NA	NA	NA	Bacteria	Proteobacteria	Gammaproteobacteria	Alteromonadales	Psychromonadaceae	Psychromonas
14737	NA	NA	NA	NA	NA	NA	NA	NA	NA	NA	NA	NA	0.8	NA	NA	NA	NA	NA	Bacteria	Bacteroidetes	Bacteroidia	Chitinophagales	Saprospiraceae	Saprospiraceae_ge
14470	0.8	NA	NA	NA	NA	NA	NA	NA	NA	NA	NA	NA	NA	NA	NA	NA	NA	NA	Bacteria	Proteobacteria	Alphaproteobacteria	Rhodobacterales	Rhodobacteraceae	Rhodobacteraceae_ge
14396	NA	NA	NA	NA	NA	NA	NA	NA	NA	NA	NA	NA	0.8	NA	NA	NA	NA	NA	Bacteria	Proteobacteria	Alphaproteobacteria	Rhodobacterales	Rhodobacteraceae	Octadecabacter
13600	NA	NA	NA	NA	NA	NA	NA	NA	NA	NA	NA	NA	0.8	NA	NA	NA	NA	NA	Bacteria	Bacteroidetes	Bacteroidia	Flavobacteriales	Flavobacteriaceae	Flavobacteriaceae_ge
13276	0.8	NA	NA	NA	NA	NA	NA	NA	NA	NA	NA	NA	NA	NA	NA	NA	NA	NA	Bacteria	Bacteroidetes	Bacteroidia	Chitinophagales	Saprospiraceae	Lewinella
13115	NA	NA	NA	NA	NA	NA	NA	NA	NA	NA	NA	NA	0.8	NA	NA	NA	NA	NA	Bacteria	Proteobacteria	Gammaproteobacteria	Thiotrichales	Thiotrichaceae	Cocleimonas
13082	NA	NA	NA	NA	NA	NA	NA	NA	NA	NA	NA	NA	0.8	NA	NA	NA	NA	NA	Bacteria	Bacteroidetes	Bacteroidia	Chitinophagales	Saprospiraceae	Saprospiraceae_ge
13061	NA	NA	NA	NA	NA	NA	NA	NA	NA	NA	NA	NA	0.8	NA	NA	NA	NA	NA	Bacteria	Proteobacteria	Gammaproteobacteria	Chromatiales	Chromatiaceae	Candidatus Thiobios
13059	NA	NA	NA	NA	NA	NA	NA	NA	NA	NA	NA	NA	0.8	NA	NA	NA	NA	NA	Bacteria	Proteobacteria	Gammaproteobacteria	Chromatiales	Chromatiaceae	Candidatus Thiobios
13029	0.8	NA	NA	NA	NA	NA	NA	NA	NA	NA	NA	NA	NA	NA	NA	NA	NA	NA	Bacteria	Bacteroidetes	Bacteroidia	Chitinophagales	Saprospiraceae	Portibacter
12764	NA	NA	NA	NA	NA	NA	NA	NA	NA	NA	NA	NA	0.8	NA	NA	NA	NA	NA	Bacteria	Proteobacteria	Gammaproteobacteria	Arenicellales	Arenicellaceae	Arenicella
12250	NA	NA	NA	NA	NA	NA	NA	NA	NA	NA	NA	NA	0.8	NA	NA	NA	NA	NA	Bacteria	Proteobacteria	Alphaproteobacteria	Rhodobacterales	Rhodobacteraceae	Octadecabacter
11621	NA	NA	NA	NA	NA	NA	NA	NA	NA	NA	NA	NA	0.8	NA	NA	NA	NA	NA	Bacteria	Proteobacteria	Gammaproteobacteria	Cellvibrionales	Cellvibrionaceae	Saccharophagus
11462	0.8	NA	NA	NA	NA	NA	NA	NA	NA	NA	NA	NA	NA	NA	NA	NA	NA	NA	Bacteria	Verrucomicrobia	Verrucomicrobiae	Verrucomicrobiales	DEV007	DEV007_ge
10957	NA	NA	NA	NA	NA	NA	NA	NA	NA	NA	NA	NA	0.8	NA	NA	NA	NA	NA	Bacteria	Proteobacteria	Gammaproteobacteria	Cellvibrionales	Porticoccaceae	C1B045
10842	0.8	NA	NA	NA	NA	NA	NA	NA	NA	NA	NA	NA	NA	NA	NA	NA	NA	NA	Bacteria	Proteobacteria	Gammaproteobacteria	Cellvibrionales	Porticoccaceae	C1B045
10710	NA	NA	NA	NA	NA	NA	NA	NA	NA	NA	NA	NA	0.8	NA	NA	NA	NA	NA	Bacteria	Bacteroidetes	Bacteroidia	Chitinophagales	Chitinophagaceae	Taibaiella
10665	0.8	NA	NA	NA	NA	NA	NA	NA	NA	NA	NA	NA	NA	NA	NA	NA	NA	NA	Bacteria	Verrucomicrobia	Verrucomicrobiae	Verrucomicrobiales	Rubritaleaceae	Luteolibacter
9063	NA	NA	NA	NA	NA	NA	NA	NA	NA	NA	NA	NA	0.8	NA	NA	NA	NA	NA	Bacteria	Proteobacteria	Gammaproteobacteria	Ga0077536	Ga0077536_fa	Ga0077536_fa_ge
9000	NA	NA	NA	NA	NA	NA	NA	NA	NA	NA	NA	NA	0.8	NA	NA	NA	NA	NA	Bacteria	Proteobacteria	Alphaproteobacteria	Sphingomonadales	Sphingomonadaceae	Sphingorhabdus
8461	NA	NA	NA	NA	NA	NA	NA	NA	NA	NA	NA	NA	0.8	NA	NA	NA	NA	NA	Bacteria	Proteobacteria	Deltaproteobacteria	Myxococcales	Sandaracinaceae	Sandaracinus
7873	NA	NA	NA	NA	NA	NA	NA	NA	NA	NA	NA	NA	0.8	NA	NA	NA	NA	NA	Bacteria	Proteobacteria	Gammaproteobacteria	Arenicellales	Arenicellaceae	Arenicella
7602	0.8	NA	NA	NA	NA	NA	NA	NA	NA	NA	NA	NA	NA	NA	NA	NA	NA	NA	Bacteria	Proteobacteria	Alphaproteobacteria	Rhodobacterales	Rhodobacteraceae	Jannaschia
7495	0.8	NA	NA	NA	NA	NA	NA	NA	NA	NA	NA	NA	NA	NA	NA	NA	NA	NA	Bacteria	Proteobacteria	Alphaproteobacteria	Rhodobacterales	Rhodobacteraceae	Rhodobacteraceae_ge
7337	NA	NA	NA	NA	NA	NA	NA	NA	NA	NA	NA	NA	0.8	NA	NA	NA	NA	NA	Bacteria	Proteobacteria	Alphaproteobacteria	Rhodobacterales	Rhodobacteraceae	Octadecabacter
7333	NA	NA	NA	NA	NA	NA	NA	NA	NA	NA	NA	NA	0.8	NA	NA	NA	NA	NA	Bacteria	Proteobacteria	Alphaproteobacteria	Rhodobacterales	Rhodobacteraceae	Octadecabacter
7330	NA	NA	NA	NA	NA	NA	NA	NA	NA	NA	NA	NA	0.8	NA	NA	NA	NA	NA	Bacteria	Proteobacteria	Alphaproteobacteria	Rhodobacterales	Rhodobacteraceae	Octadecabacter
7237	NA	NA	NA	NA	NA	NA	NA	NA	NA	NA	NA	NA	0.8	NA	NA	NA	NA	NA	Bacteria	Proteobacteria	Deltaproteobacteria	Bdellovibrionales	Bacteriovoracaceae	Peredibacter
4182	NA	NA	NA	NA	NA	NA	NA	NA	NA	NA	NA	NA	0.8	NA	NA	NA	NA	NA	Bacteria	Bacteroidetes	Bacteroidia	Flavobacteriales	Flavobacteriaceae	Aquimarina
3619	0.8	NA	NA	NA	NA	NA	NA	NA	NA	NA	NA	NA	NA	NA	NA	NA	NA	NA	Bacteria	Chloroflexi	Anaerolineae	SBR1031	A4b	A4b_ge
3427	NA	NA	NA	NA	NA	NA	NA	NA	NA	NA	NA	NA	0.8	NA	NA	NA	NA	NA	Bacteria	Proteobacteria	Gammaproteobacteria	Oceanospirillales	Pseudohongiellaceae	Pseudohongiella
3048	0.8	NA	NA	NA	NA	NA	NA	NA	NA	NA	NA	NA	NA	NA	NA	NA	NA	NA	Bacteria	Proteobacteria	Alphaproteobacteria	Sphingomonadales	Sphingomonadaceae	Altererythrobacter
2591	NA	NA	NA	NA	0.8	NA	NA	NA	NA	NA	NA	NA	NA	NA	NA	NA	NA	NA	Bacteria	Proteobacteria	Gammaproteobacteria	Alteromonadales	Alteromonadaceae	Alteromonas
2531	NA	NA	NA	NA	0.8	NA	NA	NA	NA	NA	NA	NA	NA	NA	NA	NA	NA	NA	Bacteria	Proteobacteria	Gammaproteobacteria	Alteromonadales	Alteromonadaceae	Alteromonas
2328	0.8	NA	NA	NA	NA	NA	NA	NA	NA	NA	NA	NA	NA	NA	NA	NA	NA	NA	Bacteria	Proteobacteria	Alphaproteobacteria	Rhodobacterales	Rhodobacteraceae	Rhodobacteraceae_ge
547	NA	NA	NA	NA	NA	NA	NA	NA	NA	NA	NA	NA	NA	0.8	NA	NA	NA	NA	Bacteria	Planctomycetes	Planctomycetacia	Pirellulales	Pirellulaceae	Blastopirellula
259	0.8	NA	NA	NA	NA	NA	NA	NA	NA	NA	NA	NA	NA	NA	NA	NA	NA	NA	Bacteria	Proteobacteria	Alphaproteobacteria	Rhodobacterales	Rhodobacteraceae	Rhodobacteraceae_ge
14486	NA	NA	NA	NA	NA	NA	0.75	NA	NA	NA	NA	NA	NA	NA	NA	NA	NA	NA	Bacteria	Proteobacteria	Alphaproteobacteria	Rhodobacterales	Rhodobacteraceae	Thalassobius
14465	NA	NA	NA	0.75	NA	NA	NA	NA	NA	NA	NA	NA	NA	NA	NA	NA	NA	NA	Bacteria	Proteobacteria	Alphaproteobacteria	Rhodobacterales	Rhodobacteraceae	Defluviimonas
13590	NA	NA	NA	NA	NA	NA	0.75	NA	NA	NA	NA	NA	NA	NA	NA	NA	NA	NA	Bacteria	Bacteroidetes	Bacteroidia	Flavobacteriales	Flavobacteriaceae	Psychroserpens
12435	NA	NA	NA	0.75	NA	NA	NA	NA	NA	NA	NA	NA	NA	NA	NA	NA	NA	NA	Bacteria	Proteobacteria	Alphaproteobacteria	Rhodobacterales	Rhodobacteraceae	Rhodobacteraceae_ge
11202	NA	NA	NA	NA	NA	NA	0.75	NA	NA	NA	NA	NA	NA	NA	NA	NA	NA	NA	Bacteria	Proteobacteria	Alphaproteobacteria	Caulobacterales	Hyphomonadaceae	Algimonas
9740	NA	NA	NA	NA	NA	NA	NA	NA	NA	NA	0.75	NA	NA	NA	NA	NA	NA	NA	Bacteria	Bacteroidetes	Bacteroidia	Flavobacteriales	Flavobacteriaceae	Flavobacteriaceae_ge
5385	NA	NA	NA	NA	NA	NA	0.75	NA	NA	NA	NA	NA	NA	NA	NA	NA	NA	NA	Bacteria	Bacteroidetes	Bacteroidia	Flavobacteriales	Crocinitomicaceae	Crocinitomicaceae_ge
13771	NA	NA	NA	NA	NA	NA	NA	NA	NA	0.714286	NA	NA	NA	NA	NA	NA	NA	NA	Bacteria	Verrucomicrobia	Verrucomicrobiae	Verrucomicrobiales	Rubritaleaceae	Rubritalea
13447	NA	NA	NA	NA	NA	NA	NA	NA	NA	0.714286	NA	NA	NA	NA	NA	NA	NA	NA	Bacteria	Proteobacteria	Deltaproteobacteria	Bdellovibrionales	Bacteriovoracaceae	Peredibacter
12865	NA	NA	NA	NA	NA	NA	NA	NA	NA	0.714286	NA	NA	NA	NA	NA	NA	NA	NA	Bacteria	Proteobacteria	Gammaproteobacteria	Arenicellales	Arenicellaceae	Arenicella
11967	NA	NA	NA	NA	NA	NA	NA	NA	NA	0.714286	NA	NA	NA	NA	NA	NA	NA	NA	Bacteria	Bacteroidetes	Bacteroidia	Flavobacteriales	Flavobacteriaceae	Wenyingzhuangia
11800	NA	NA	NA	NA	NA	NA	NA	NA	NA	0.714286	NA	NA	NA	NA	NA	NA	NA	NA	Bacteria	Bacteroidetes	Bacteroidia	Flavobacteriales	Flavobacteriaceae	Tenacibaculum
11644	NA	NA	NA	NA	NA	NA	NA	NA	NA	0.714286	NA	NA	NA	NA	NA	NA	NA	NA	Bacteria	Proteobacteria	Gammaproteobacteria	Cellvibrionales	Cellvibrionaceae	Saccharophagus
11367	NA	NA	NA	NA	NA	NA	NA	NA	NA	0.714286	NA	NA	NA	NA	NA	NA	NA	NA	Bacteria	Verrucomicrobia	Verrucomicrobiae	Opitutales	Puniceicoccaceae	Lentimonas
11363	NA	NA	NA	NA	NA	NA	NA	NA	NA	0.714286	NA	NA	NA	NA	NA	NA	NA	NA	Bacteria	Verrucomicrobia	Verrucomicrobiae	Opitutales	Puniceicoccaceae	Lentimonas
11331	NA	NA	NA	NA	NA	NA	NA	NA	NA	0.714286	NA	NA	NA	NA	NA	NA	NA	NA	Bacteria	Proteobacteria	Alphaproteobacteria	Micavibrionales	Micavibrionaceae	Micavibrionaceae_ge
11097	NA	NA	NA	NA	NA	NA	NA	NA	NA	0.714286	NA	NA	NA	NA	NA	NA	NA	NA	Bacteria	Bacteroidetes	Bacteroidia	Flavobacteriales	Crocinitomicaceae	Fluviicola
10956	NA	NA	NA	NA	NA	NA	NA	NA	NA	0.714286	NA	NA	NA	NA	NA	NA	NA	NA	Bacteria	Proteobacteria	Gammaproteobacteria	Cellvibrionales	Porticoccaceae	C1B045
10952	NA	NA	NA	NA	NA	NA	NA	NA	NA	0.714286	NA	NA	NA	NA	NA	NA	NA	NA	Bacteria	Verrucomicrobia	Verrucomicrobiae	Opitutales	Puniceicoccaceae	Lentimonas
7870	NA	NA	NA	NA	NA	NA	NA	NA	NA	0.714286	NA	NA	NA	NA	NA	NA	NA	NA	Bacteria	Bacteroidetes	Bacteroidia	Flavobacteriales	NS9 marine group	NS9 marine group_ge
3841	NA	NA	NA	NA	NA	NA	NA	NA	NA	0.714286	NA	NA	NA	NA	NA	NA	NA	NA	Bacteria	Bacteroidetes	Bacteroidia	Flavobacteriales	Flavobacteriaceae	Flavicella
3634	NA	NA	NA	NA	NA	NA	NA	NA	NA	0.714286	NA	NA	NA	NA	NA	NA	NA	NA	Bacteria	Bacteroidetes	Bacteroidia	Flavobacteriales	Flavobacteriaceae	Flavicella
2203	NA	NA	NA	NA	NA	NA	NA	NA	NA	0.714286	NA	NA	NA	NA	NA	NA	NA	NA	Bacteria	Proteobacteria	Alphaproteobacteria	Rhodobacterales	Rhodobacteraceae	Octadecabacter
14638	NA	NA	NA	NA	NA	NA	NA	NA	NA	NA	NA	NA	NA	NA	NA	NA	0.666667	NA	Bacteria	Proteobacteria	Gammaproteobacteria	Thiotrichales	Thiotrichaceae	Leucothrix
14464	NA	NA	0.666667	NA	NA	NA	NA	NA	NA	NA	NA	NA	NA	NA	NA	NA	NA	NA	Bacteria	Proteobacteria	Alphaproteobacteria	Alphaproteobacteria_or	Alphaproteobacteria_or_fa	Alphaproteobacteria_or_fa_ge
14052	NA	NA	NA	NA	NA	NA	NA	NA	NA	NA	NA	NA	NA	NA	NA	NA	NA	0.666667	Bacteria	Bacteroidetes	Bacteroidia	Chitinophagales	Saprospiraceae	Saprospiraceae_ge
14050	NA	NA	NA	NA	NA	NA	NA	NA	NA	NA	NA	NA	NA	NA	NA	NA	0.666667	NA	Bacteria	Bacteroidetes	Bacteroidia	Chitinophagales	Saprospiraceae	Saprospiraceae_ge
13843	NA	NA	NA	NA	NA	NA	NA	NA	NA	NA	NA	NA	NA	NA	NA	0.666667	NA	NA	Bacteria	Proteobacteria	Gammaproteobacteria	Thiohalorhabdales	Thiohalorhabdaceae	Thiohalorhabdaceae_ge
13833	NA	NA	NA	NA	NA	NA	NA	NA	NA	NA	NA	NA	NA	NA	NA	NA	0.666667	NA	Bacteria	Verrucomicrobia	Verrucomicrobiae	Verrucomicrobiales	Rubritaleaceae	Roseibacillus
13694	NA	NA	NA	NA	NA	NA	NA	NA	NA	NA	NA	NA	NA	NA	NA	0.666667	NA	NA	Bacteria	Proteobacteria	Gammaproteobacteria	Oceanospirillales	Saccharospirillaceae	Reinekea
13624	NA	NA	NA	NA	NA	NA	NA	NA	NA	NA	NA	NA	NA	NA	NA	0.666667	NA	NA	Bacteria	Bacteroidetes	Bacteroidia	Flavobacteriales	Flavobacteriaceae	Winogradskyella
12660	NA	NA	NA	NA	NA	NA	NA	NA	NA	NA	NA	NA	NA	NA	NA	NA	0.666667	NA	Bacteria	Proteobacteria	Gammaproteobacteria	Thiotrichales	Thiotrichaceae	Leucothrix
12331	NA	0.666667	NA	NA	NA	NA	NA	NA	NA	NA	NA	NA	NA	NA	NA	NA	NA	NA	Bacteria	Proteobacteria	Alphaproteobacteria	Rhizobiales	Rhizobiaceae	Ahrensia
11974	NA	NA	NA	NA	NA	NA	NA	NA	NA	NA	NA	NA	NA	NA	NA	0.666667	NA	NA	Bacteria	Bacteroidetes	Bacteroidia	Flavobacteriales	Flavobacteriaceae	Maribacter
11724	NA	NA	NA	NA	NA	NA	NA	NA	NA	NA	NA	NA	NA	NA	NA	NA	0.666667	NA	Bacteria	Cyanobacteria	Oxyphotobacteria	Nostocales	Xenococcaceae	Pleurocapsa PCC7319
11470	NA	NA	NA	NA	NA	NA	NA	NA	NA	NA	NA	NA	NA	NA	NA	NA	0.666667	NA	Bacteria	Verrucomicrobia	Verrucomicrobiae	Verrucomicrobiales	DEV007	DEV007_ge
11396	NA	NA	NA	NA	NA	NA	NA	NA	NA	NA	NA	NA	NA	NA	NA	NA	NA	0.666667	Bacteria	Actinobacteria	Acidimicrobiia	Microtrichales	Microtrichaceae	Sva0996 marine group
11010	NA	NA	NA	NA	NA	NA	NA	NA	NA	NA	NA	NA	NA	NA	NA	NA	0.666667	NA	Bacteria	Bacteroidetes	Bacteroidia	Chitinophagales	Saprospiraceae	Portibacter
10893	NA	NA	NA	NA	NA	NA	NA	NA	NA	NA	NA	NA	NA	NA	NA	0.666667	NA	NA	Bacteria	Proteobacteria	Deltaproteobacteria	Myxococcales	BIrii41	BIrii41_ge
10794	NA	NA	NA	NA	NA	NA	NA	NA	NA	NA	NA	NA	NA	NA	NA	0.666667	NA	NA	Bacteria	Actinobacteria	Acidimicrobiia	Microtrichales	Iamiaceae	Iamia
10432	NA	NA	NA	NA	NA	NA	NA	NA	NA	NA	NA	NA	NA	NA	NA	0.666667	NA	NA	Bacteria	Cyanobacteria	Oxyphotobacteria	Thermosynechococcales	Acaryochloridaceae	Acaryochloris MBIC11017
10065	NA	NA	NA	NA	NA	NA	NA	NA	NA	NA	NA	NA	NA	NA	NA	0.666667	NA	NA	Bacteria	Proteobacteria	Deltaproteobacteria	Myxococcales	Sandaracinaceae	Sandaracinaceae_ge
10011	NA	NA	NA	NA	NA	NA	NA	NA	NA	NA	NA	NA	NA	NA	NA	0.666667	NA	NA	Bacteria	Proteobacteria	Gammaproteobacteria	Oceanospirillales	Saccharospirillaceae	Reinekea
10010	NA	NA	NA	NA	NA	NA	NA	NA	NA	NA	NA	NA	NA	NA	NA	0.666667	NA	NA	Bacteria	Proteobacteria	Gammaproteobacteria	Oceanospirillales	Saccharospirillaceae	Reinekea
9944	NA	NA	NA	NA	NA	NA	NA	NA	NA	NA	NA	NA	NA	NA	NA	0.666667	NA	NA	Bacteria	Proteobacteria	Gammaproteobacteria	Gammaproteobacteria Incertae Sedis	Gammaproteobacteria Incertae Sedis_fa	Marinicella
9854	NA	NA	NA	NA	NA	NA	NA	NA	NA	NA	NA	NA	NA	NA	NA	0.666667	NA	NA	Bacteria	Proteobacteria	Gammaproteobacteria	Oceanospirillales	Saccharospirillaceae	Reinekea
9828	NA	NA	NA	NA	NA	NA	NA	NA	NA	NA	NA	NA	NA	NA	NA	NA	NA	0.666667	Bacteria	Proteobacteria	Gammaproteobacteria	KI89A clade	KI89A clade_fa	KI89A clade_fa_ge
9736	NA	NA	0.666667	NA	NA	NA	NA	NA	NA	NA	NA	NA	NA	NA	NA	NA	NA	NA	Bacteria	Bacteroidetes	Bacteroidia	Flavobacteriales	Flavobacteriaceae	Nonlabens
9697	NA	NA	NA	NA	NA	NA	NA	NA	NA	NA	NA	NA	NA	NA	NA	NA	0.666667	NA	Bacteria	Bacteroidetes	Bacteroidia	Flavobacteriales	NS9 marine group	NS9 marine group_ge
9672	NA	NA	NA	NA	NA	NA	NA	NA	NA	NA	NA	NA	NA	NA	NA	0.666667	NA	NA	Bacteria	Bacteroidetes	Bacteroidia	Flavobacteriales	Flavobacteriaceae	Lacinutrix
7008	NA	NA	NA	NA	NA	NA	NA	NA	NA	NA	NA	NA	NA	NA	NA	0.666667	NA	NA	Bacteria	Bacteroidetes	Bacteroidia	Flavobacteriales	Flavobacteriaceae	Algitalea
6795	NA	NA	NA	NA	NA	NA	NA	NA	NA	NA	NA	NA	NA	NA	NA	0.666667	NA	NA	Bacteria	Bacteroidetes	Bacteroidia	Flavobacteriales	Flavobacteriaceae	Maritimimonas
6468	NA	NA	NA	NA	NA	NA	NA	NA	NA	NA	NA	NA	NA	NA	NA	NA	0.666667	NA	Bacteria	Verrucomicrobia	Verrucomicrobiae	Verrucomicrobiales	DEV007	DEV007_ge
6304	NA	NA	NA	NA	NA	NA	NA	NA	NA	NA	NA	NA	NA	NA	NA	0.666667	NA	NA	Bacteria	Proteobacteria	Gammaproteobacteria	Oceanospirillales	Saccharospirillaceae	Reinekea
6303	NA	NA	NA	NA	NA	NA	NA	NA	NA	NA	NA	NA	NA	NA	NA	0.666667	NA	NA	Bacteria	Proteobacteria	Gammaproteobacteria	Oceanospirillales	Saccharospirillaceae	Reinekea
6028	NA	NA	NA	NA	NA	NA	NA	NA	NA	NA	NA	NA	NA	NA	0.666667	NA	NA	NA	Bacteria	Proteobacteria	Alphaproteobacteria	Caulobacterales	Hyphomonadaceae	Litorimonas
5951	NA	NA	NA	NA	NA	NA	NA	NA	NA	NA	NA	NA	NA	NA	NA	NA	NA	0.666667	Bacteria	Bacteroidetes	Bacteroidia	Chitinophagales	Saprospiraceae	Saprospiraceae_ge
5876	NA	NA	NA	NA	NA	NA	NA	NA	NA	NA	NA	NA	NA	NA	0.666667	NA	NA	NA	Bacteria	Proteobacteria	Alphaproteobacteria	Caulobacterales	Hyphomonadaceae	Litorimonas
5764	NA	NA	NA	NA	NA	NA	NA	NA	NA	NA	NA	NA	NA	NA	NA	NA	0.666667	NA	Bacteria	Bacteroidetes	Bacteroidia	Chitinophagales	Saprospiraceae	Saprospiraceae_ge
5755	NA	NA	NA	NA	NA	NA	NA	NA	NA	NA	NA	NA	NA	NA	NA	NA	NA	0.666667	Bacteria	Proteobacteria	Alphaproteobacteria	Caulobacterales	Hyphomonadaceae	Litorimonas
5620	NA	NA	NA	NA	NA	NA	NA	NA	NA	NA	NA	NA	NA	NA	NA	NA	0.666667	NA	Bacteria	Bacteroidetes	Bacteroidia	Chitinophagales	Saprospiraceae	Portibacter
5542	NA	NA	NA	NA	NA	NA	NA	NA	NA	NA	NA	NA	NA	NA	NA	NA	0.666667	NA	Bacteria	Bacteroidetes	Bacteroidia	Chitinophagales	Saprospiraceae	Saprospiraceae_ge
5397	NA	NA	0.666667	NA	NA	NA	NA	NA	NA	NA	NA	NA	NA	NA	NA	NA	NA	NA	Bacteria	Bacteroidetes	Bacteroidia	Flavobacteriales	Flavobacteriaceae	Flavobacteriaceae_ge
4219	NA	NA	NA	NA	NA	NA	NA	NA	NA	NA	NA	NA	NA	NA	0.666667	NA	NA	NA	Bacteria	Proteobacteria	Gammaproteobacteria	Thiohalorhabdales	Thiohalorhabdaceae	Granulosicoccus
3838	NA	NA	NA	NA	NA	NA	NA	NA	NA	NA	NA	NA	NA	NA	NA	0.666667	NA	NA	Bacteria	Bacteroidetes	Bacteroidia	Flavobacteriales	Weeksellaceae	Ornithobacterium
3751	NA	0.666667	NA	NA	NA	NA	NA	NA	NA	NA	NA	NA	NA	NA	NA	NA	NA	NA	Bacteria	Bacteroidetes	Bacteroidia	Flavobacteriales	NS9 marine group	NS9 marine group_ge
3446	NA	NA	NA	NA	NA	NA	NA	NA	NA	NA	NA	NA	NA	NA	NA	0.666667	NA	NA	Bacteria	Proteobacteria	Gammaproteobacteria	UBA10353 marine group	UBA10353 marine group_fa	UBA10353 marine group_fa_ge
3229	NA	NA	NA	NA	NA	NA	NA	NA	NA	NA	NA	NA	NA	NA	NA	0.666667	NA	NA	Bacteria	Proteobacteria	Alphaproteobacteria	Rhodobacterales	Rhodobacteraceae	Rhodobacteraceae_ge
3042	NA	NA	NA	NA	NA	NA	NA	NA	NA	NA	NA	NA	NA	NA	NA	0.666667	NA	NA	Bacteria	Proteobacteria	Gammaproteobacteria	Oceanospirillales	Saccharospirillaceae	Reinekea
2680	NA	NA	NA	NA	NA	NA	NA	NA	NA	NA	NA	NA	NA	NA	NA	0.666667	NA	NA	Bacteria	Proteobacteria	Gammaproteobacteria	Nitrosococcales	Methylophagaceae	Methylophagaceae_ge
1738	NA	NA	0.666667	NA	NA	NA	NA	NA	NA	NA	NA	NA	NA	NA	NA	NA	NA	NA	Bacteria	Bacteroidetes	Bacteroidia	Flavobacteriales	Flavobacteriaceae	Pricia
1657	NA	NA	NA	NA	NA	NA	NA	NA	NA	NA	NA	NA	NA	NA	NA	0.666667	NA	NA	Bacteria	Proteobacteria	Gammaproteobacteria	Oceanospirillales	Saccharospirillaceae	Reinekea
1358	NA	0.666667	NA	NA	NA	NA	NA	NA	NA	NA	NA	NA	NA	NA	NA	NA	NA	NA	Bacteria	Actinobacteria	Acidimicrobiia	Microtrichales	Ilumatobacteraceae	Ilumatobacter
310	NA	NA	NA	NA	NA	NA	NA	NA	NA	NA	NA	NA	NA	NA	NA	NA	0.666667	NA	Bacteria	Proteobacteria	Gammaproteobacteria	Thiohalorhabdales	Thiohalorhabdaceae	Granulosicoccus
308	NA	NA	NA	NA	NA	NA	NA	NA	NA	NA	NA	NA	NA	NA	NA	NA	0.666667	NA	Bacteria	Proteobacteria	Gammaproteobacteria	Thiohalorhabdales	Thiohalorhabdaceae	Granulosicoccus
14791	NA	NA	NA	NA	NA	NA	NA	NA	NA	NA	0.625	NA	NA	NA	NA	NA	NA	NA	Bacteria	Proteobacteria	Gammaproteobacteria	Thiohalorhabdales	Thiohalorhabdaceae	Granulosicoccus
14646	NA	NA	NA	NA	NA	NA	0.625	NA	NA	NA	NA	NA	NA	NA	NA	NA	NA	NA	Bacteria	Proteobacteria	Gammaproteobacteria	Alteromonadales	Alteromonadaceae	Glaciecola
14522	NA	NA	NA	0.625	NA	NA	NA	NA	NA	NA	NA	NA	NA	NA	NA	NA	NA	NA	Bacteria	Proteobacteria	Alphaproteobacteria	Rhodobacterales	Rhodobacteraceae	Loktanella
14518	NA	NA	NA	NA	NA	NA	0.625	NA	NA	NA	NA	NA	NA	NA	NA	NA	NA	NA	Bacteria	Proteobacteria	Alphaproteobacteria	Rhodobacterales	Rhodobacteraceae	Roseovarius
13625	NA	NA	NA	NA	NA	NA	0.625	NA	NA	NA	NA	NA	NA	NA	NA	NA	NA	NA	Bacteria	Bacteroidetes	Bacteroidia	Flavobacteriales	Flavobacteriaceae	Winogradskyella
13616	NA	NA	NA	NA	NA	NA	NA	NA	NA	NA	0.625	NA	NA	NA	NA	NA	NA	NA	Bacteria	Bacteroidetes	Bacteroidia	Flavobacteriales	Flavobacteriaceae	Aquibacter
13602	NA	NA	NA	0.625	NA	NA	NA	NA	NA	NA	NA	NA	NA	NA	NA	NA	NA	NA	Bacteria	Bacteroidetes	Bacteroidia	Flavobacteriales	Flavobacteriaceae	Formosa
12907	NA	NA	NA	0.625	NA	NA	NA	NA	NA	NA	NA	NA	NA	NA	NA	NA	NA	NA	Bacteria	Proteobacteria	Gammaproteobacteria	Alteromonadales	Alteromonadaceae	Alteromonas
12846	NA	NA	NA	NA	NA	NA	0.625	NA	NA	NA	NA	NA	NA	NA	NA	NA	NA	NA	Bacteria	Proteobacteria	Gammaproteobacteria	Vibrionales	Vibrionaceae	Vibrio
12715	NA	NA	NA	NA	NA	NA	NA	0.625	NA	NA	NA	NA	NA	NA	NA	NA	NA	NA	Bacteria	Proteobacteria	Gammaproteobacteria	Alteromonadales	Alteromonadaceae	Paraglaciecola
12525	NA	NA	NA	0.625	NA	NA	NA	NA	NA	NA	NA	NA	NA	NA	NA	NA	NA	NA	Bacteria	Proteobacteria	Alphaproteobacteria	Rhizobiales	Rhizobiaceae	Tianweitania
12233	NA	NA	NA	0.625	NA	NA	NA	NA	NA	NA	NA	NA	NA	NA	NA	NA	NA	NA	Bacteria	Proteobacteria	Alphaproteobacteria	Rhodobacterales	Rhodobacteraceae	Sulfitobacter
10854	NA	NA	NA	NA	NA	NA	NA	NA	NA	NA	0.625	NA	NA	NA	NA	NA	NA	NA	Bacteria	Proteobacteria	Deltaproteobacteria	Bdellovibrionales	Bdellovibrionaceae	OM27 clade
9735	NA	NA	NA	0.625	NA	NA	NA	NA	NA	NA	NA	NA	NA	NA	NA	NA	NA	NA	Bacteria	Bacteroidetes	Bacteroidia	Flavobacteriales	Flavobacteriaceae	Nonlabens
7516	NA	NA	NA	NA	NA	NA	NA	NA	NA	NA	0.625	NA	NA	NA	NA	NA	NA	NA	Bacteria	Proteobacteria	Alphaproteobacteria	Rhizobiales	Rhizobiaceae	Pseudahrensia
7253	NA	NA	NA	NA	NA	NA	0.625	NA	NA	NA	NA	NA	NA	NA	NA	NA	NA	NA	Bacteria	Proteobacteria	Alphaproteobacteria	Rhodobacterales	Rhodobacteraceae	Octadecabacter
6832	NA	NA	NA	0.625	NA	NA	NA	NA	NA	NA	NA	NA	NA	NA	NA	NA	NA	NA	Bacteria	Bacteroidetes	Bacteroidia	Flavobacteriales	Flavobacteriaceae	Zobellia
5369	NA	NA	NA	NA	NA	NA	0.625	NA	NA	NA	NA	NA	NA	NA	NA	NA	NA	NA	Bacteria	Bacteroidetes	Bacteroidia	Flavobacteriales	Cryomorphaceae	Owenweeksia
15352	NA	NA	NA	NA	0.6	NA	NA	NA	NA	NA	NA	NA	NA	NA	NA	NA	NA	NA	Bacteria	Proteobacteria	Gammaproteobacteria	Alteromonadales	Psychromonadaceae	Psychromonas
15319	NA	NA	NA	NA	NA	NA	NA	NA	NA	NA	NA	NA	0.6	NA	NA	NA	NA	NA	Bacteria	Chloroflexi	Anaerolineae	SBR1031	A4b	A4b_ge
15160	0.6	NA	NA	NA	NA	NA	NA	NA	NA	NA	NA	NA	NA	NA	NA	NA	NA	NA	Bacteria	Proteobacteria	Alphaproteobacteria	Rhodobacterales	Rhodobacteraceae	Roseobacter clade NAC117 lineage
14878	NA	NA	NA	NA	NA	NA	NA	NA	NA	NA	NA	NA	0.6	NA	NA	NA	NA	NA	Bacteria	Verrucomicrobia	Verrucomicrobiae	Verrucomicrobiales	DEV007	DEV007_ge
14738	NA	NA	NA	NA	NA	NA	NA	NA	NA	NA	NA	NA	0.6	NA	NA	NA	NA	NA	Bacteria	Bacteroidetes	Bacteroidia	Chitinophagales	Saprospiraceae	Saprospiraceae_ge
14728	NA	NA	NA	NA	NA	NA	NA	NA	NA	NA	NA	NA	0.6	NA	NA	NA	NA	NA	Bacteria	Bacteroidetes	Bacteroidia	Chitinophagales	Saprospiraceae	Portibacter
14554	0.6	NA	NA	NA	NA	NA	NA	NA	NA	NA	NA	NA	NA	NA	NA	NA	NA	NA	Bacteria	Proteobacteria	Alphaproteobacteria	Rhodobacterales	Rhodobacteraceae	Roseisalinus
14537	0.6	NA	NA	NA	NA	NA	NA	NA	NA	NA	NA	NA	NA	NA	NA	NA	NA	NA	Bacteria	Proteobacteria	Alphaproteobacteria	Rhodobacterales	Rhodobacteraceae	Rhodobacteraceae_ge
14411	NA	NA	NA	NA	NA	NA	NA	NA	NA	NA	NA	NA	0.6	NA	NA	NA	NA	NA	Bacteria	Proteobacteria	Alphaproteobacteria	Rhizobiales	Rhizobiaceae	Rhizobiaceae_ge
14403	NA	NA	NA	NA	NA	NA	NA	NA	NA	NA	NA	NA	0.6	NA	NA	NA	NA	NA	Bacteria	Proteobacteria	Alphaproteobacteria	Rhodobacterales	Rhodobacteraceae	Roseivivax
14367	NA	NA	NA	NA	NA	NA	NA	NA	NA	NA	NA	NA	0.6	NA	NA	NA	NA	NA	Bacteria	Proteobacteria	Alphaproteobacteria	Rhodobacterales	Rhodobacteraceae	Amylibacter
13998	NA	NA	NA	NA	NA	NA	NA	NA	NA	NA	NA	NA	0.6	NA	NA	NA	NA	NA	Bacteria	Bacteroidetes	Bacteroidia	Cytophagales	Cyclobacteriaceae	Ekhidna
13992	NA	NA	NA	NA	NA	NA	NA	NA	NA	NA	NA	NA	0.6	NA	NA	NA	NA	NA	Bacteria	Bacteroidetes	Bacteroidia	Chitinophagales	Chitinophagaceae	Taibaiella
13836	NA	NA	NA	NA	NA	NA	NA	NA	NA	NA	NA	NA	0.6	NA	NA	NA	NA	NA	Bacteria	Proteobacteria	Gammaproteobacteria	Gammaproteobacteria_or	Gammaproteobacteria_or_fa	Gammaproteobacteria_or_fa_ge
13794	NA	NA	NA	NA	NA	NA	NA	NA	NA	NA	NA	NA	0.6	NA	NA	NA	NA	NA	Bacteria	Proteobacteria	Deltaproteobacteria	Myxococcales	Haliangiaceae	Haliangium
13762	NA	NA	NA	NA	NA	NA	NA	NA	NA	NA	NA	NA	0.6	NA	NA	NA	NA	NA	Bacteria	Verrucomicrobia	Verrucomicrobiae	Verrucomicrobiales	DEV007	DEV007_ge
13412	0.6	NA	NA	NA	NA	NA	NA	NA	NA	NA	NA	NA	NA	NA	NA	NA	NA	NA	Bacteria	Proteobacteria	Deltaproteobacteria	Bdellovibrionales	Bacteriovoracaceae	Peredibacter
13218	0.6	NA	NA	NA	NA	NA	NA	NA	NA	NA	NA	NA	NA	NA	NA	NA	NA	NA	Bacteria	Proteobacteria	Alphaproteobacteria	Sphingomonadales	Sphingomonadaceae	Erythrobacter
13131	NA	NA	NA	NA	NA	NA	NA	NA	NA	NA	NA	NA	0.6	NA	NA	NA	NA	NA	Bacteria	Planctomycetes	OM190	OM190_or	OM190_or_fa	OM190_or_fa_ge
13024	NA	NA	NA	NA	NA	NA	NA	NA	NA	NA	NA	NA	0.6	NA	NA	NA	NA	NA	Bacteria	Proteobacteria	Gammaproteobacteria	Cellvibrionales	Cellvibrionaceae	Marinagarivorans
13023	NA	NA	NA	NA	NA	NA	NA	NA	NA	NA	NA	NA	0.6	NA	NA	NA	NA	NA	Bacteria	Proteobacteria	Gammaproteobacteria	Cellvibrionales	Cellvibrionaceae	Marinagarivorans
13004	NA	NA	NA	NA	0.6	NA	NA	NA	NA	NA	NA	NA	NA	NA	NA	NA	NA	NA	Bacteria	Proteobacteria	Gammaproteobacteria	Alteromonadales	Psychromonadaceae	Psychromonas
12815	NA	NA	NA	NA	0.6	NA	NA	NA	NA	NA	NA	NA	NA	NA	NA	NA	NA	NA	Bacteria	Proteobacteria	Gammaproteobacteria	Alteromonadales	Psychromonadaceae	Psychromonas
12778	NA	NA	NA	NA	0.6	NA	NA	NA	NA	NA	NA	NA	NA	NA	NA	NA	NA	NA	Bacteria	Proteobacteria	Gammaproteobacteria	Alteromonadales	Psychromonadaceae	Psychromonas
12776	NA	NA	NA	NA	0.6	NA	NA	NA	NA	NA	NA	NA	NA	NA	NA	NA	NA	NA	Bacteria	Proteobacteria	Gammaproteobacteria	Alteromonadales	Psychromonadaceae	Psychromonas
12775	NA	NA	NA	NA	0.6	NA	NA	NA	NA	NA	NA	NA	NA	NA	NA	NA	NA	NA	Bacteria	Proteobacteria	Gammaproteobacteria	Alteromonadales	Psychromonadaceae	Psychromonas
12668	NA	NA	NA	NA	0.6	NA	NA	NA	NA	NA	NA	NA	NA	NA	NA	NA	NA	NA	Bacteria	Proteobacteria	Gammaproteobacteria	Alteromonadales	Psychromonadaceae	Psychromonas
12667	NA	NA	NA	NA	0.6	NA	NA	NA	NA	NA	NA	NA	NA	NA	NA	NA	NA	NA	Bacteria	Proteobacteria	Gammaproteobacteria	Alteromonadales	Psychromonadaceae	Psychromonas
12664	NA	NA	NA	NA	0.6	NA	NA	NA	NA	NA	NA	NA	NA	NA	NA	NA	NA	NA	Bacteria	Proteobacteria	Gammaproteobacteria	Alteromonadales	Pseudoalteromonadaceae	Pseudoalteromonas
12374	0.6	NA	NA	NA	NA	NA	NA	NA	NA	NA	NA	NA	NA	NA	NA	NA	NA	NA	Bacteria	Proteobacteria	Alphaproteobacteria	Rhodobacterales	Rhodobacteraceae	Ruegeria
12232	NA	NA	NA	NA	NA	NA	NA	NA	NA	NA	NA	NA	0.6	NA	NA	NA	NA	NA	Bacteria	Proteobacteria	Alphaproteobacteria	Rhodobacterales	Rhodobacteraceae	Rhodobacteraceae_ge
12140	NA	NA	NA	NA	NA	NA	NA	NA	NA	NA	NA	NA	NA	0.6	NA	NA	NA	NA	Bacteria	Proteobacteria	Deltaproteobacteria	Bdellovibrionales	Bacteriovoracaceae	Halobacteriovorax
12117	NA	NA	NA	NA	NA	NA	NA	NA	NA	NA	NA	NA	0.6	NA	NA	NA	NA	NA	Bacteria	Proteobacteria	Alphaproteobacteria	Rhodobacterales	Rhodobacteraceae	Amylibacter
12083	0.6	NA	NA	NA	NA	NA	NA	NA	NA	NA	NA	NA	NA	NA	NA	NA	NA	NA	Bacteria	Proteobacteria	Alphaproteobacteria	Rhodobacterales	Rhodobacteraceae	Octadecabacter
12066	NA	NA	NA	NA	NA	NA	NA	NA	NA	NA	NA	NA	0.6	NA	NA	NA	NA	NA	Bacteria	Proteobacteria	Alphaproteobacteria	Rhizobiales	Devosiaceae	Devosiaceae_ge
11983	0.6	NA	NA	NA	NA	NA	NA	NA	NA	NA	NA	NA	NA	NA	NA	NA	NA	NA	Bacteria	Bacteroidetes	Bacteroidia	Flavobacteriales	Flavobacteriaceae	Maribacter
11623	NA	NA	NA	NA	NA	NA	NA	NA	NA	NA	NA	NA	0.6	NA	NA	NA	NA	NA	Bacteria	Proteobacteria	Gammaproteobacteria	Steroidobacterales	Woeseiaceae	Woeseia
11038	NA	NA	NA	NA	NA	NA	NA	NA	NA	NA	NA	NA	0.6	NA	NA	NA	NA	NA	Bacteria	Planctomycetes	OM190	OM190_or	OM190_or_fa	OM190_or_fa_ge
10916	NA	NA	NA	NA	NA	NA	NA	NA	NA	NA	NA	NA	0.6	NA	NA	NA	NA	NA	Bacteria	Bacteroidetes	Bacteroidia	Cytophagales	Cyclobacteriaceae	Reichenbachiella
10915	NA	NA	NA	NA	NA	NA	NA	NA	NA	NA	NA	NA	0.6	NA	NA	NA	NA	NA	Bacteria	Bacteroidetes	Bacteroidia	Cytophagales	Cyclobacteriaceae	Reichenbachiella
10873	NA	NA	NA	NA	NA	NA	NA	NA	NA	NA	NA	NA	0.6	NA	NA	NA	NA	NA	Bacteria	Proteobacteria	Alphaproteobacteria	Kordiimonadales	Kordiimonadaceae	Kordiimonas
10750	NA	NA	NA	NA	NA	NA	NA	NA	NA	NA	NA	NA	0.6	NA	NA	NA	NA	NA	Bacteria	Bacteroidetes	Bacteroidia	Flavobacteriales	Cryomorphaceae	Cryomorphaceae_ge
10713	NA	NA	NA	NA	NA	NA	NA	NA	NA	NA	NA	NA	0.6	NA	NA	NA	NA	NA	Bacteria	Bacteroidetes	Bacteroidia	Chitinophagales	Chitinophagaceae	Taibaiella
10543	NA	NA	NA	NA	NA	NA	NA	NA	NA	NA	NA	NA	0.6	NA	NA	NA	NA	NA	Bacteria	Proteobacteria	Gammaproteobacteria	Steroidobacterales	Woeseiaceae	Woeseia
10531	NA	NA	NA	NA	NA	NA	NA	NA	NA	NA	NA	NA	0.6	NA	NA	NA	NA	NA	Bacteria	Acidobacteria	Thermoanaerobaculia	Thermoanaerobaculales	Thermoanaerobaculaceae	Subgroup 10
10444	NA	NA	NA	NA	NA	NA	NA	NA	NA	NA	NA	NA	0.6	NA	NA	NA	NA	NA	Bacteria	Proteobacteria	Deltaproteobacteria	Myxococcales	Haliangiaceae	Haliangium
10339	0.6	NA	NA	NA	NA	NA	NA	NA	NA	NA	NA	NA	NA	NA	NA	NA	NA	NA	Bacteria	Verrucomicrobia	Verrucomicrobiae	Verrucomicrobiales	Rubritaleaceae	Rubritalea
10331	0.6	NA	NA	NA	NA	NA	NA	NA	NA	NA	NA	NA	NA	NA	NA	NA	NA	NA	Bacteria	Verrucomicrobia	Verrucomicrobiae	Verrucomicrobiales	DEV007	DEV007_ge
10295	NA	NA	NA	NA	NA	NA	NA	NA	NA	NA	NA	NA	0.6	NA	NA	NA	NA	NA	Bacteria	Proteobacteria	Deltaproteobacteria	Bdellovibrionales	Bdellovibrionaceae	OM27 clade
10133	NA	NA	NA	NA	NA	NA	NA	NA	NA	NA	NA	NA	0.6	NA	NA	NA	NA	NA	Bacteria	Bacteroidetes	Bacteroidia	Flavobacteriales	Crocinitomicaceae	Crocinitomix
10061	0.6	NA	NA	NA	NA	NA	NA	NA	NA	NA	NA	NA	NA	NA	NA	NA	NA	NA	Bacteria	Proteobacteria	Alphaproteobacteria	Rhodobacterales	Rhodobacteraceae	Octadecabacter
10021	0.6	NA	NA	NA	NA	NA	NA	NA	NA	NA	NA	NA	NA	NA	NA	NA	NA	NA	Bacteria	Proteobacteria	Alphaproteobacteria	Rhodobacterales	Rhodobacteraceae	Paenirhodobacter
9945	NA	NA	NA	NA	NA	NA	NA	NA	NA	NA	NA	NA	0.6	NA	NA	NA	NA	NA	Bacteria	Proteobacteria	Gammaproteobacteria	Gammaproteobacteria Incertae Sedis	Gammaproteobacteria Incertae Sedis_fa	Marinicella
9336	NA	NA	NA	NA	NA	NA	NA	NA	NA	NA	NA	NA	0.6	NA	NA	NA	NA	NA	Bacteria	Proteobacteria	Alphaproteobacteria	Rhizobiales	Rhizobiaceae	Nitratireductor
9255	0.6	NA	NA	NA	NA	NA	NA	NA	NA	NA	NA	NA	NA	NA	NA	NA	NA	NA	Bacteria	Proteobacteria	Alphaproteobacteria	Rhodobacterales	Rhodobacteraceae	Paenirhodobacter
9065	NA	NA	NA	NA	0.6	NA	NA	NA	NA	NA	NA	NA	NA	NA	NA	NA	NA	NA	Bacteria	Proteobacteria	Gammaproteobacteria	Alteromonadales	Pseudoalteromonadaceae	Pseudoalteromonas
8952	NA	NA	NA	NA	NA	NA	NA	NA	NA	NA	NA	NA	0.6	NA	NA	NA	NA	NA	Bacteria	Proteobacteria	Alphaproteobacteria	Sphingomonadales	Sphingomonadaceae	Altererythrobacter
8877	NA	NA	NA	NA	NA	NA	NA	NA	NA	NA	NA	NA	0.6	NA	NA	NA	NA	NA	Bacteria	Bacteroidetes	Bacteroidia	Chitinophagales	Chitinophagales_fa	Chitinophagales_fa_ge
8815	NA	NA	NA	NA	0.6	NA	NA	NA	NA	NA	NA	NA	NA	NA	NA	NA	NA	NA	Bacteria	Proteobacteria	Gammaproteobacteria	Alteromonadales	Alteromonadaceae	Alteromonas
8458	NA	NA	NA	NA	NA	NA	NA	NA	NA	NA	NA	NA	0.6	NA	NA	NA	NA	NA	Bacteria	Proteobacteria	Alphaproteobacteria	Rhodobacterales	Rhodobacteraceae	Octadecabacter
8364	NA	NA	NA	NA	0.6	NA	NA	NA	NA	NA	NA	NA	NA	NA	NA	NA	NA	NA	Bacteria	Proteobacteria	Gammaproteobacteria	Alteromonadales	Psychromonadaceae	Psychromonas
8363	NA	NA	NA	NA	0.6	NA	NA	NA	NA	NA	NA	NA	NA	NA	NA	NA	NA	NA	Bacteria	Proteobacteria	Gammaproteobacteria	Alteromonadales	Psychromonadaceae	Psychromonas
8356	NA	NA	NA	NA	0.6	NA	NA	NA	NA	NA	NA	NA	NA	NA	NA	NA	NA	NA	Bacteria	Proteobacteria	Gammaproteobacteria	Alteromonadales	Psychromonadaceae	Psychromonas
8210	NA	NA	NA	NA	0.6	NA	NA	NA	NA	NA	NA	NA	NA	NA	NA	NA	NA	NA	Bacteria	Proteobacteria	Gammaproteobacteria	Alteromonadales	Psychromonadaceae	Psychromonas
8209	NA	NA	NA	NA	0.6	NA	NA	NA	NA	NA	NA	NA	NA	NA	NA	NA	NA	NA	Bacteria	Proteobacteria	Gammaproteobacteria	Alteromonadales	Psychromonadaceae	Psychromonas
8141	NA	NA	NA	NA	0.6	NA	NA	NA	NA	NA	NA	NA	NA	NA	NA	NA	NA	NA	Bacteria	Proteobacteria	Gammaproteobacteria	Alteromonadales	Alteromonadaceae	Alteromonas
8126	NA	NA	NA	NA	0.6	NA	NA	NA	NA	NA	NA	NA	NA	NA	NA	NA	NA	NA	Bacteria	Proteobacteria	Gammaproteobacteria	Alteromonadales	Alteromonadaceae	Salinimonas
8012	NA	NA	NA	NA	NA	NA	NA	NA	NA	NA	NA	NA	0.6	NA	NA	NA	NA	NA	Bacteria	Planctomycetes	OM190	OM190_or	OM190_or_fa	OM190_or_fa_ge
7888	NA	NA	NA	NA	0.6	NA	NA	NA	NA	NA	NA	NA	NA	NA	NA	NA	NA	NA	Bacteria	Proteobacteria	Gammaproteobacteria	Alteromonadales	Psychromonadaceae	Psychromonas
7887	NA	NA	NA	NA	0.6	NA	NA	NA	NA	NA	NA	NA	NA	NA	NA	NA	NA	NA	Bacteria	Proteobacteria	Gammaproteobacteria	Alteromonadales	Psychromonadaceae	Psychromonas
7833	NA	NA	NA	NA	0.6	NA	NA	NA	NA	NA	NA	NA	NA	NA	NA	NA	NA	NA	Bacteria	Proteobacteria	Gammaproteobacteria	Alteromonadales	Psychromonadaceae	Psychromonas
7631	0.6	NA	NA	NA	NA	NA	NA	NA	NA	NA	NA	NA	NA	NA	NA	NA	NA	NA	Bacteria	Proteobacteria	Alphaproteobacteria	Rhodobacterales	Rhodobacteraceae	Octadecabacter
7628	0.6	NA	NA	NA	NA	NA	NA	NA	NA	NA	NA	NA	NA	NA	NA	NA	NA	NA	Bacteria	Proteobacteria	Alphaproteobacteria	Rhodobacterales	Rhodobacteraceae	Octadecabacter
7411	NA	NA	NA	NA	NA	NA	NA	NA	NA	NA	NA	NA	NA	0.6	NA	NA	NA	NA	Bacteria	Proteobacteria	Alphaproteobacteria	Rhodobacterales	Rhodobacteraceae	Rhodobacteraceae_ge
7393	NA	NA	NA	NA	0.6	NA	NA	NA	NA	NA	NA	NA	NA	NA	NA	NA	NA	NA	Bacteria	Proteobacteria	Gammaproteobacteria	Alteromonadales	Pseudoalteromonadaceae	Pseudoalteromonas
7141	0.6	NA	NA	NA	NA	NA	NA	NA	NA	NA	NA	NA	NA	NA	NA	NA	NA	NA	Bacteria	Proteobacteria	Alphaproteobacteria	Rhodobacterales	Rhodobacteraceae	Sulfitobacter
7140	0.6	NA	NA	NA	NA	NA	NA	NA	NA	NA	NA	NA	NA	NA	NA	NA	NA	NA	Bacteria	Proteobacteria	Alphaproteobacteria	Rhodobacterales	Rhodobacteraceae	Sulfitobacter
6986	NA	NA	NA	NA	0.6	NA	NA	NA	NA	NA	NA	NA	NA	NA	NA	NA	NA	NA	Bacteria	Proteobacteria	Gammaproteobacteria	Alteromonadales	Psychromonadaceae	Psychromonas
6983	0.6	NA	NA	NA	NA	NA	NA	NA	NA	NA	NA	NA	NA	NA	NA	NA	NA	NA	Bacteria	Planctomycetes	Planctomycetacia	Pirellulales	Pirellulaceae	Rhodopirellula
6911	NA	NA	NA	NA	NA	NA	NA	NA	NA	NA	NA	NA	0.6	NA	NA	NA	NA	NA	Bacteria	Bacteroidetes	Bacteroidia	Flavobacteriales	Cryomorphaceae	Cryomorphaceae_ge
6748	0.6	NA	NA	NA	NA	NA	NA	NA	NA	NA	NA	NA	NA	NA	NA	NA	NA	NA	Bacteria	Verrucomicrobia	Verrucomicrobiae	Verrucomicrobiales	Rubritaleaceae	Luteolibacter
6548	NA	NA	NA	NA	NA	NA	NA	NA	NA	NA	NA	NA	0.6	NA	NA	NA	NA	NA	Bacteria	Actinobacteria	Acidimicrobiia	Microtrichales	Microtrichaceae	Microtrichaceae_ge
6534	NA	NA	NA	NA	0.6	NA	NA	NA	NA	NA	NA	NA	NA	NA	NA	NA	NA	NA	Bacteria	Proteobacteria	Gammaproteobacteria	Alteromonadales	Pseudoalteromonadaceae	Pseudoalteromonas
5078	NA	NA	NA	NA	NA	NA	NA	NA	NA	NA	NA	NA	0.6	NA	NA	NA	NA	NA	Bacteria	Proteobacteria	Alphaproteobacteria	Puniceispirillales	Puniceispirillales_fa	Puniceispirillales_fa_ge
5071	NA	NA	NA	NA	NA	NA	NA	NA	NA	NA	NA	NA	0.6	NA	NA	NA	NA	NA	Bacteria	Proteobacteria	Alphaproteobacteria	Puniceispirillales	Puniceispirillales_fa	Puniceispirillales_fa_ge
4990	NA	NA	NA	NA	NA	NA	NA	NA	NA	NA	NA	NA	0.6	NA	NA	NA	NA	NA	Bacteria	Verrucomicrobia	Verrucomicrobiae	Verrucomicrobiales	Rubritaleaceae	Roseibacillus
4775	NA	NA	NA	NA	NA	NA	NA	NA	NA	NA	NA	NA	0.6	NA	NA	NA	NA	NA	Bacteria	Verrucomicrobia	Verrucomicrobiae	Verrucomicrobiales	Rubritaleaceae	Persicirhabdus
4493	0.6	NA	NA	NA	NA	NA	NA	NA	NA	NA	NA	NA	NA	NA	NA	NA	NA	NA	Bacteria	Proteobacteria	Alphaproteobacteria	Rhodobacterales	Rhodobacteraceae	Octadecabacter
4284	0.6	NA	NA	NA	NA	NA	NA	NA	NA	NA	NA	NA	NA	NA	NA	NA	NA	NA	Bacteria	Proteobacteria	Alphaproteobacteria	Rhodobacterales	Rhodobacteraceae	Sulfitobacter
4221	NA	NA	NA	NA	NA	NA	NA	NA	NA	NA	NA	NA	0.6	NA	NA	NA	NA	NA	Bacteria	Proteobacteria	Gammaproteobacteria	Thiohalorhabdales	Thiohalorhabdaceae	Granulosicoccus
3590	NA	NA	NA	NA	NA	NA	NA	NA	NA	NA	NA	NA	NA	0.6	NA	NA	NA	NA	Bacteria	Planctomycetes	Planctomycetacia	Pirellulales	Pirellulaceae	Blastopirellula
3515	NA	NA	NA	NA	0.6	NA	NA	NA	NA	NA	NA	NA	NA	NA	NA	NA	NA	NA	Bacteria	Proteobacteria	Gammaproteobacteria	Alteromonadales	Psychromonadaceae	Psychromonas
2449	0.6	NA	NA	NA	NA	NA	NA	NA	NA	NA	NA	NA	NA	NA	NA	NA	NA	NA	Bacteria	Bacteroidetes	Bacteroidia	Chitinophagales	Saprospiraceae	Aureispira
2360	NA	NA	NA	NA	NA	NA	NA	NA	NA	NA	NA	NA	0.6	NA	NA	NA	NA	NA	Bacteria	Actinobacteria	Acidimicrobiia	Microtrichales	Microtrichaceae	Microtrichaceae_ge
2140	0.6	NA	NA	NA	NA	NA	NA	NA	NA	NA	NA	NA	NA	NA	NA	NA	NA	NA	Bacteria	Proteobacteria	Alphaproteobacteria	Rhodobacterales	Rhodobacteraceae	Sulfitobacter
2137	NA	NA	NA	NA	NA	NA	NA	NA	NA	NA	NA	NA	0.6	NA	NA	NA	NA	NA	Bacteria	Proteobacteria	Alphaproteobacteria	Rhodobacterales	Rhodobacteraceae	Octadecabacter
1910	NA	NA	NA	NA	0.6	NA	NA	NA	NA	NA	NA	NA	NA	NA	NA	NA	NA	NA	Bacteria	Proteobacteria	Gammaproteobacteria	Alteromonadales	Psychromonadaceae	Psychromonas
1022	NA	NA	NA	NA	0.6	NA	NA	NA	NA	NA	NA	NA	NA	NA	NA	NA	NA	NA	Bacteria	Proteobacteria	Gammaproteobacteria	Alteromonadales	Psychromonadaceae	Psychromonas
681	NA	NA	NA	NA	NA	NA	NA	NA	NA	NA	NA	NA	0.6	NA	NA	NA	NA	NA	Bacteria	Proteobacteria	Gammaproteobacteria	HOC36	HOC36_fa	HOC36_fa_ge
587	NA	NA	NA	NA	NA	NA	NA	NA	NA	NA	NA	NA	NA	0.6	NA	NA	NA	NA	Bacteria	Planctomycetes	Planctomycetacia	Pirellulales	Pirellulaceae	Blastopirellula
447	NA	NA	NA	NA	0.6	NA	NA	NA	NA	NA	NA	NA	NA	NA	NA	NA	NA	NA	Bacteria	Proteobacteria	Gammaproteobacteria	Alteromonadales	Pseudoalteromonadaceae	Pseudoalteromonas
242	0.6	NA	NA	NA	NA	NA	NA	NA	NA	NA	NA	NA	NA	NA	NA	NA	NA	NA	Bacteria	Proteobacteria	Alphaproteobacteria	Alphaproteobacteria Incertae Sedis	Alphaproteobacteria Incertae Sedis_fa	Acuticoccus
100	0.6	NA	NA	NA	NA	NA	NA	NA	NA	NA	NA	NA	NA	NA	NA	NA	NA	NA	Bacteria	Bacteroidetes	Bacteroidia	Flavobacteriales	Flavobacteriaceae	Cellulophaga
15023	NA	NA	NA	NA	NA	NA	NA	NA	NA	0.571429	NA	NA	NA	NA	NA	NA	NA	NA	Bacteria	Proteobacteria	Alphaproteobacteria	Rhodobacterales	Rhodobacteraceae	Rhodobacteraceae_ge
14667	NA	NA	NA	NA	NA	NA	NA	NA	NA	0.571429	NA	NA	NA	NA	NA	NA	NA	NA	Bacteria	Proteobacteria	Gammaproteobacteria	Alteromonadales	Psychromonadaceae	Psychromonas
12834	NA	NA	NA	NA	NA	NA	NA	NA	NA	0.571429	NA	NA	NA	NA	NA	NA	NA	NA	Bacteria	Proteobacteria	Gammaproteobacteria	Vibrionales	Vibrionaceae	Vibrio
12682	NA	NA	NA	NA	NA	NA	NA	NA	NA	0.571429	NA	NA	NA	NA	NA	NA	NA	NA	Bacteria	Proteobacteria	Gammaproteobacteria	Alteromonadales	Alteromonadaceae	Glaciecola
12674	NA	NA	NA	NA	NA	NA	NA	NA	NA	0.571429	NA	NA	NA	NA	NA	NA	NA	NA	Bacteria	Proteobacteria	Gammaproteobacteria	Thiotrichales	Thiotrichaceae	Cocleimonas
12536	NA	NA	NA	NA	NA	NA	NA	NA	NA	0.571429	NA	NA	NA	NA	NA	NA	NA	NA	Bacteria	Proteobacteria	Alphaproteobacteria	Rhodobacterales	Rhodobacteraceae	Octadecabacter
12330	NA	NA	NA	NA	NA	NA	NA	NA	NA	0.571429	NA	NA	NA	NA	NA	NA	NA	NA	Bacteria	Proteobacteria	Alphaproteobacteria	Rhizobiales	Rhizobiaceae	Pseudahrensia
12290	NA	NA	NA	NA	NA	NA	NA	NA	NA	0.571429	NA	NA	NA	NA	NA	NA	NA	NA	Bacteria	Proteobacteria	Alphaproteobacteria	Rhizobiales	Rhizobiaceae	Pseudahrensia
11982	NA	NA	NA	NA	NA	NA	NA	NA	NA	0.571429	NA	NA	NA	NA	NA	NA	NA	NA	Bacteria	Bacteroidetes	Bacteroidia	Flavobacteriales	Flavobacteriaceae	Wenyingzhuangia
11979	NA	NA	NA	NA	NA	NA	NA	NA	NA	0.571429	NA	NA	NA	NA	NA	NA	NA	NA	Bacteria	Bacteroidetes	Bacteroidia	Flavobacteriales	Flavobacteriaceae	Wenyingzhuangia
11789	NA	NA	NA	NA	NA	NA	NA	NA	NA	0.571429	NA	NA	NA	NA	NA	NA	NA	NA	Bacteria	Bacteroidetes	Bacteroidia	Flavobacteriales	Flavobacteriaceae	Flavobacteriaceae_ge
11768	NA	NA	NA	NA	NA	NA	NA	NA	NA	0.571429	NA	NA	NA	NA	NA	NA	NA	NA	Bacteria	Proteobacteria	Gammaproteobacteria	Alteromonadales	Colwelliaceae	Colwellia
11734	NA	NA	NA	NA	NA	NA	NA	NA	NA	0.571429	NA	NA	NA	NA	NA	NA	NA	NA	Bacteria	Proteobacteria	Gammaproteobacteria	Alteromonadales	Colwelliaceae	Colwellia
11306	NA	NA	NA	NA	NA	NA	NA	NA	NA	0.571429	NA	NA	NA	NA	NA	NA	NA	NA	Bacteria	Bacteroidetes	Bacteroidia	Cytophagales	Cyclobacteriaceae	Ekhidna
11241	NA	NA	NA	NA	NA	NA	NA	NA	NA	0.571429	NA	NA	NA	NA	NA	NA	NA	NA	Bacteria	Proteobacteria	Deltaproteobacteria	Bdellovibrionales	Bdellovibrionaceae	Bdellovibrio
10948	NA	NA	NA	NA	NA	NA	NA	NA	NA	0.571429	NA	NA	NA	NA	NA	NA	NA	NA	Bacteria	Bacteroidetes	Bacteroidia	Cytophagales	Amoebophilaceae	Candidatus Amoebophilus
10906	NA	NA	NA	NA	NA	NA	NA	NA	NA	0.571429	NA	NA	NA	NA	NA	NA	NA	NA	Bacteria	Bacteroidetes	Bacteroidia	Cytophagales	Cyclobacteriaceae	Reichenbachiella
10509	NA	NA	NA	NA	NA	NA	NA	NA	NA	0.571429	NA	NA	NA	NA	NA	NA	NA	NA	Bacteria	Proteobacteria	Deltaproteobacteria	Myxococcales	Nannocystaceae	Nannocystaceae_ge
9829	NA	NA	NA	NA	NA	NA	NA	NA	NA	0.571429	NA	NA	NA	NA	NA	NA	NA	NA	Bacteria	Proteobacteria	Gammaproteobacteria	Oceanospirillales	Marinomonadaceae	Marinomonas
9774	NA	NA	NA	NA	NA	NA	NA	NA	NA	0.571429	NA	NA	NA	NA	NA	NA	NA	NA	Bacteria	Bacteroidetes	Bacteroidia	Flavobacteriales	Flavobacteriaceae	Aquimarina
9589	NA	NA	NA	NA	NA	NA	NA	NA	NA	0.571429	NA	NA	NA	NA	NA	NA	NA	NA	Bacteria	Bacteroidetes	Bacteroidia	Flavobacteriales	Flavobacteriaceae	Aquibacter
9136	NA	NA	NA	NA	NA	NA	NA	NA	NA	0.571429	NA	NA	NA	NA	NA	NA	NA	NA	Bacteria	Verrucomicrobia	Verrucomicrobiae	Verrucomicrobiales	Rubritaleaceae	Rubritalea
7784	NA	NA	NA	NA	NA	NA	NA	NA	NA	0.571429	NA	NA	NA	NA	NA	NA	NA	NA	Bacteria	Proteobacteria	Gammaproteobacteria	Cellvibrionales	Porticoccaceae	C1B045
7513	NA	NA	NA	NA	NA	NA	NA	NA	NA	0.571429	NA	NA	NA	NA	NA	NA	NA	NA	Bacteria	Proteobacteria	Alphaproteobacteria	Rhodobacterales	Rhodobacteraceae	Salinihabitans
7260	NA	NA	NA	NA	NA	NA	NA	NA	NA	0.571429	NA	NA	NA	NA	NA	NA	NA	NA	Bacteria	Proteobacteria	Deltaproteobacteria	Bdellovibrionales	Bacteriovoracaceae	Peredibacter
7057	NA	NA	NA	NA	NA	NA	NA	NA	NA	0.571429	NA	NA	NA	NA	NA	NA	NA	NA	Bacteria	Bacteroidetes	Bacteroidia	Flavobacteriales	Flavobacteriaceae	Algitalea
5513	NA	NA	NA	NA	NA	NA	NA	NA	NA	0.571429	NA	NA	NA	NA	NA	NA	NA	NA	Bacteria	Bacteroidetes	Bacteroidia	Cytophagales	Cyclobacteriaceae	Marinoscillum
5093	NA	NA	NA	NA	NA	NA	NA	NA	NA	0.571429	NA	NA	NA	NA	NA	NA	NA	NA	Bacteria	Proteobacteria	Deltaproteobacteria	Myxococcales	Nannocystaceae	Nannocystis
4476	NA	NA	NA	NA	NA	NA	NA	NA	NA	0.571429	NA	NA	NA	NA	NA	NA	NA	NA	Bacteria	Proteobacteria	Alphaproteobacteria	Rhodobacterales	Rhodobacteraceae	Octadecabacter
3196	NA	NA	NA	NA	NA	NA	NA	NA	NA	0.571429	NA	NA	NA	NA	NA	NA	NA	NA	Bacteria	Bacteroidetes	Bacteroidia	Flavobacteriales	Cryomorphaceae	Cryomorphaceae_ge
2425	NA	NA	NA	NA	NA	NA	NA	NA	NA	0.571429	NA	NA	NA	NA	NA	NA	NA	NA	Bacteria	Proteobacteria	Gammaproteobacteria	Cellvibrionales	Porticoccaceae	C1B045
737	NA	NA	NA	NA	NA	NA	NA	NA	NA	0.571429	NA	NA	NA	NA	NA	NA	NA	NA	Bacteria	Bacteroidetes	Bacteroidia	Chitinophagales	Chitinophagales_fa	Chitinophagales_fa_ge
15535	NA	NA	NA	NA	NA	NA	NA	NA	NA	NA	NA	NA	NA	NA	NA	0.5	NA	NA	Bacteria	Actinobacteria	Acidimicrobiia	Microtrichales	Microtrichaceae	Sva0996 marine group
15509	NA	NA	NA	NA	NA	NA	NA	NA	NA	NA	NA	NA	NA	NA	NA	0.5	NA	NA	Bacteria	Proteobacteria	Gammaproteobacteria	Thiohalorhabdales	Thiohalorhabdaceae	Granulosicoccus
15289	NA	NA	NA	NA	NA	NA	NA	NA	NA	NA	0.5	NA	NA	NA	NA	NA	NA	NA	Bacteria	Proteobacteria	Alphaproteobacteria	Rhodobacterales	Rhodobacteraceae	Jannaschia
15185	NA	NA	NA	NA	NA	NA	0.5	NA	NA	NA	NA	NA	NA	NA	NA	NA	NA	NA	Bacteria	Bacteroidetes	Bacteroidia	Flavobacteriales	Flavobacteriaceae	Algibacter
15002	NA	NA	NA	NA	NA	NA	NA	NA	NA	NA	NA	NA	NA	NA	NA	0.5	NA	NA	Bacteria	Proteobacteria	Alphaproteobacteria	Rhodobacterales	Rhodobacteraceae	Ruegeria
14981	NA	NA	NA	NA	NA	NA	0.5	NA	NA	NA	NA	NA	NA	NA	NA	NA	NA	NA	Bacteria	Proteobacteria	Alphaproteobacteria	Rhodobacterales	Rhodobacteraceae	Loktanella
14929	NA	NA	NA	NA	NA	NA	NA	NA	NA	NA	NA	NA	NA	NA	NA	NA	NA	0.5	Bacteria	Proteobacteria	Alphaproteobacteria	Caulobacterales	Hyphomonadaceae	Hellea
14922	NA	NA	NA	NA	NA	NA	NA	NA	NA	NA	NA	NA	NA	NA	NA	NA	0.5	NA	Bacteria	Proteobacteria	Alphaproteobacteria	Caulobacterales	Hyphomonadaceae	Litorimonas
14903	NA	NA	NA	NA	NA	NA	NA	NA	NA	NA	NA	NA	NA	NA	NA	NA	0.5	NA	Bacteria	Bacteroidetes	Bacteroidia	Chitinophagales	Saprospiraceae	Portibacter
14833	NA	NA	NA	NA	NA	NA	0.5	NA	NA	NA	NA	NA	NA	NA	NA	NA	NA	NA	Bacteria	Proteobacteria	Deltaproteobacteria	Bdellovibrionales	Bacteriovoracaceae	Peredibacter
14793	NA	NA	NA	NA	NA	NA	NA	NA	NA	NA	0.5	NA	NA	NA	NA	NA	NA	NA	Bacteria	Proteobacteria	Gammaproteobacteria	Thiohalorhabdales	Thiohalorhabdaceae	Granulosicoccus
14779	NA	NA	NA	NA	NA	NA	NA	NA	NA	NA	NA	NA	NA	NA	NA	NA	0.5	NA	Bacteria	Proteobacteria	Alphaproteobacteria	Sphingomonadales	Sphingomonadaceae	Altererythrobacter
14692	NA	NA	NA	NA	NA	NA	NA	NA	0.5	NA	NA	NA	NA	NA	NA	NA	NA	NA	Bacteria	Proteobacteria	Gammaproteobacteria	Enterobacteriales	Enterobacteriaceae	Enterobacteriaceae_ge
14682	NA	NA	NA	NA	NA	NA	0.5	NA	NA	NA	NA	NA	NA	NA	NA	NA	NA	NA	Bacteria	Proteobacteria	Gammaproteobacteria	Alteromonadales	Psychromonadaceae	Psychromonas
14666	NA	NA	NA	NA	NA	NA	NA	NA	NA	NA	NA	NA	NA	NA	NA	NA	0.5	NA	Bacteria	Proteobacteria	Gammaproteobacteria	Arenicellales	Arenicellaceae	Arenicella
14639	NA	NA	NA	NA	NA	NA	NA	NA	NA	NA	NA	NA	NA	NA	NA	NA	0.5	NA	Bacteria	Proteobacteria	Gammaproteobacteria	Thiotrichales	Thiotrichaceae	Leucothrix
14618	NA	NA	NA	NA	NA	NA	0.5	NA	NA	NA	NA	NA	NA	NA	NA	NA	NA	NA	Bacteria	Proteobacteria	Alphaproteobacteria	Rhodobacterales	Rhodobacteraceae	Octadecabacter
14546	NA	NA	NA	0.5	NA	NA	NA	NA	NA	NA	NA	NA	NA	NA	NA	NA	NA	NA	Bacteria	Proteobacteria	Alphaproteobacteria	Rhodobacterales	Rhodobacteraceae	Rhodobacteraceae_ge
14512	NA	NA	NA	NA	NA	NA	NA	0.5	NA	NA	NA	NA	NA	NA	NA	NA	NA	NA	Bacteria	Proteobacteria	Alphaproteobacteria	Rhodobacterales	Rhodobacteraceae	Planktomarina
14479	NA	NA	NA	0.5	NA	NA	NA	NA	NA	NA	NA	NA	NA	NA	NA	NA	NA	NA	Bacteria	Proteobacteria	Alphaproteobacteria	Rhodobacterales	Rhodobacteraceae	Roseobacter clade CHABI5 lineage
14448	NA	NA	NA	NA	NA	NA	NA	NA	NA	NA	NA	NA	NA	NA	NA	0.5	NA	NA	Bacteria	Proteobacteria	Alphaproteobacteria	Rhizobiales	Rhizobiaceae	Rhizobiaceae_ge
14437	NA	NA	NA	NA	NA	NA	NA	NA	NA	NA	NA	NA	NA	NA	NA	0.5	NA	NA	Bacteria	Proteobacteria	Alphaproteobacteria	Rhizobiales	Rhizobiaceae	Pseudahrensia
14429	NA	NA	NA	NA	NA	NA	NA	NA	NA	NA	NA	0.5	NA	NA	NA	NA	NA	NA	Bacteria	Proteobacteria	Alphaproteobacteria	Rhodobacterales	Rhodobacteraceae	Loktanella
14371	NA	NA	NA	NA	NA	NA	0.5	NA	NA	NA	NA	NA	NA	NA	NA	NA	NA	NA	Bacteria	Proteobacteria	Alphaproteobacteria	Rhodobacterales	Rhodobacteraceae	Ascidiaceihabitans
14355	NA	NA	NA	NA	NA	NA	NA	NA	NA	NA	NA	NA	NA	NA	NA	0.5	NA	NA	Bacteria	Proteobacteria	Alphaproteobacteria	Rhodobacterales	Rhodobacteraceae	Rhodobacteraceae_ge
14319	NA	NA	NA	NA	NA	NA	NA	0.5	NA	NA	NA	NA	NA	NA	NA	NA	NA	NA	Bacteria	Bacteroidetes	Bacteroidia	Flavobacteriales	Flavobacteriaceae	Maribacter
14194	NA	0.5	NA	NA	NA	NA	NA	NA	NA	NA	NA	NA	NA	NA	NA	NA	NA	NA	Bacteria	Proteobacteria	Gammaproteobacteria	Pseudomonadales	Pseudomonadaceae	Pseudomonas
14049	NA	NA	NA	NA	NA	NA	NA	NA	NA	NA	NA	NA	NA	NA	NA	NA	0.5	NA	Bacteria	Bacteroidetes	Bacteroidia	Chitinophagales	Saprospiraceae	Saprospiraceae_ge
14012	NA	NA	NA	NA	NA	NA	NA	NA	NA	NA	NA	NA	NA	NA	NA	NA	NA	0.5	Bacteria	Bacteroidetes	Bacteroidia	Chitinophagales	Saprospiraceae	Saprospiraceae_ge
13902	NA	NA	NA	NA	NA	NA	0.5	NA	NA	NA	NA	NA	NA	NA	NA	NA	NA	NA	Bacteria	Verrucomicrobia	Verrucomicrobiae	Verrucomicrobiales	Rubritaleaceae	Luteolibacter
13892	NA	NA	NA	NA	NA	NA	NA	NA	NA	NA	NA	NA	NA	NA	NA	NA	NA	0.5	Bacteria	Bacteroidetes	Bacteroidia	Chitinophagales	Saprospiraceae	Saprospiraceae_ge
13693	NA	NA	NA	NA	NA	NA	NA	NA	NA	NA	NA	NA	NA	NA	NA	0.5	NA	NA	Bacteria	Proteobacteria	Gammaproteobacteria	Oceanospirillales	Saccharospirillaceae	Reinekea
13692	NA	NA	NA	NA	NA	NA	NA	NA	NA	NA	NA	NA	NA	NA	NA	0.5	NA	NA	Bacteria	Proteobacteria	Gammaproteobacteria	Oceanospirillales	Saccharospirillaceae	Reinekea
13667	NA	NA	NA	NA	NA	NA	NA	NA	NA	NA	NA	NA	NA	NA	NA	0.5	NA	NA	Bacteria	Proteobacteria	Gammaproteobacteria	Oceanospirillales	Saccharospirillaceae	Reinekea
13664	NA	NA	NA	NA	NA	NA	NA	NA	NA	NA	NA	NA	NA	NA	NA	0.5	NA	NA	Bacteria	Proteobacteria	Gammaproteobacteria	Oceanospirillales	Saccharospirillaceae	Reinekea
13605	NA	NA	NA	NA	NA	NA	NA	NA	NA	NA	NA	NA	NA	NA	NA	0.5	NA	NA	Bacteria	Bacteroidetes	Bacteroidia	Flavobacteriales	Flavobacteriaceae	Flaviramulus
13593	NA	0.5	NA	NA	NA	NA	NA	NA	NA	NA	NA	NA	NA	NA	NA	NA	NA	NA	Bacteria	Bacteroidetes	Bacteroidia	Flavobacteriales	Flavobacteriaceae	Flavobacteriaceae_ge
13179	NA	NA	NA	NA	NA	NA	NA	NA	NA	NA	NA	NA	NA	NA	NA	0.5	NA	NA	Bacteria	Bacteroidetes	Bacteroidia	Chitinophagales	Chitinophagales_fa	Chitinophagales_fa_ge
13152	NA	NA	NA	NA	NA	NA	NA	NA	NA	NA	NA	NA	NA	NA	NA	NA	0.5	NA	Bacteria	Bacteroidetes	Bacteroidia	Chitinophagales	Saprospiraceae	Portibacter
13136	NA	NA	NA	NA	NA	NA	NA	NA	NA	NA	NA	NA	NA	NA	NA	0.5	NA	NA	Bacteria	Proteobacteria	Deltaproteobacteria	Bdellovibrionales	Bdellovibrionaceae	Bdellovibrio
13132	NA	NA	NA	NA	NA	NA	NA	NA	NA	NA	NA	NA	NA	NA	NA	NA	0.5	NA	Bacteria	Planctomycetes	OM190	OM190_or	OM190_or_fa	OM190_or_fa_ge
13064	NA	NA	NA	NA	NA	NA	NA	NA	NA	NA	NA	NA	NA	NA	NA	0.5	NA	NA	Bacteria	Proteobacteria	Deltaproteobacteria	PB19	PB19_fa	PB19_fa_ge
13013	NA	NA	NA	NA	NA	NA	NA	NA	NA	NA	NA	NA	NA	NA	NA	NA	0.5	NA	Bacteria	Proteobacteria	Gammaproteobacteria	Thiotrichales	Thiotrichaceae	Leucothrix
12981	NA	NA	NA	NA	NA	NA	NA	NA	NA	NA	0.5	NA	NA	NA	NA	NA	NA	NA	Bacteria	Proteobacteria	Deltaproteobacteria	Bdellovibrionales	Bdellovibrionaceae	Bdellovibrio
12798	NA	NA	NA	NA	NA	NA	0.5	NA	NA	NA	NA	NA	NA	NA	NA	NA	NA	NA	Bacteria	Proteobacteria	Gammaproteobacteria	Alteromonadales	Psychromonadaceae	Psychromonas
12631	NA	NA	NA	NA	NA	NA	NA	NA	NA	NA	NA	NA	NA	NA	NA	NA	0.5	NA	Bacteria	Proteobacteria	Gammaproteobacteria	Thiotrichales	Thiotrichaceae	Leucothrix
12543	NA	NA	NA	0.5	NA	NA	NA	NA	NA	NA	NA	NA	NA	NA	NA	NA	NA	NA	Bacteria	Proteobacteria	Alphaproteobacteria	Rhodobacterales	Rhodobacteraceae	Rhodobacteraceae_ge
12526	NA	NA	NA	0.5	NA	NA	NA	NA	NA	NA	NA	NA	NA	NA	NA	NA	NA	NA	Bacteria	Proteobacteria	Alphaproteobacteria	Rhizobiales	Rhizobiaceae	Tianweitania
12486	NA	NA	NA	NA	NA	NA	NA	NA	NA	NA	NA	NA	NA	NA	NA	0.5	NA	NA	Bacteria	Proteobacteria	Alphaproteobacteria	Rhizobiales	Rhizobiaceae	Lentilitoribacter
12450	NA	NA	NA	NA	NA	NA	0.5	NA	NA	NA	NA	NA	NA	NA	NA	NA	NA	NA	Bacteria	Proteobacteria	Alphaproteobacteria	Rhodobacterales	Rhodobacteraceae	Rhodobacteraceae_ge
12434	NA	NA	NA	NA	NA	NA	0.5	NA	NA	NA	NA	NA	NA	NA	NA	NA	NA	NA	Bacteria	Proteobacteria	Alphaproteobacteria	Rhodobacterales	Rhodobacteraceae	Loktanella
12402	NA	NA	0.5	NA	NA	NA	NA	NA	NA	NA	NA	NA	NA	NA	NA	NA	NA	NA	Bacteria	Proteobacteria	Alphaproteobacteria	Rhodobacterales	Rhodobacteraceae	Rhodobacteraceae_ge
12351	NA	NA	NA	NA	NA	NA	NA	NA	NA	NA	NA	NA	NA	NA	NA	NA	NA	0.5	Bacteria	Proteobacteria	Alphaproteobacteria	Rhodobacterales	Rhodobacteraceae	Leisingera
12347	NA	NA	NA	NA	NA	NA	NA	NA	NA	NA	NA	NA	NA	NA	NA	0.5	NA	NA	Bacteria	Proteobacteria	Alphaproteobacteria	Rhizobiales	Rhizobiaceae	Pseudahrensia
12005	NA	NA	NA	NA	NA	NA	NA	NA	NA	NA	NA	NA	NA	NA	NA	NA	NA	0.5	Bacteria	Planctomycetes	Planctomycetacia	Pirellulales	Pirellulaceae	Blastopirellula
11950	NA	NA	NA	NA	NA	NA	NA	NA	NA	NA	NA	NA	NA	NA	NA	0.5	NA	NA	Bacteria	Bacteroidetes	Bacteroidia	Flavobacteriales	Flavobacteriaceae	Maribacter
11664	NA	NA	NA	NA	NA	NA	NA	NA	NA	NA	NA	NA	NA	NA	NA	NA	0.5	NA	Bacteria	Proteobacteria	Gammaproteobacteria	Thiotrichales	Thiotrichaceae	Thiothrix
11539	NA	0.5	NA	NA	NA	NA	NA	NA	NA	NA	NA	NA	NA	NA	NA	NA	NA	NA	Bacteria	Proteobacteria	Gammaproteobacteria	Oceanospirillales	Hahellaceae	Hahella
11471	NA	NA	NA	NA	NA	NA	NA	NA	NA	NA	NA	NA	NA	NA	NA	NA	NA	0.5	Bacteria	Verrucomicrobia	Verrucomicrobiae	Verrucomicrobiales	DEV007	DEV007_ge
11447	NA	NA	NA	NA	NA	NA	NA	NA	NA	NA	NA	NA	NA	NA	NA	NA	NA	0.5	Bacteria	Actinobacteria	Acidimicrobiia	Microtrichales	Microtrichaceae	Microtrichaceae_ge
11286	NA	NA	NA	0.5	NA	NA	NA	NA	NA	NA	NA	NA	NA	NA	NA	NA	NA	NA	Bacteria	Proteobacteria	Gammaproteobacteria	Alteromonadales	Alteromonadaceae	Glaciecola
11278	NA	NA	NA	NA	NA	NA	NA	NA	NA	NA	NA	NA	NA	NA	NA	NA	0.5	NA	Bacteria	Bacteroidetes	Bacteroidia	Chitinophagales	Saprospiraceae	Saprospiraceae_ge
11029	NA	NA	NA	NA	NA	NA	NA	NA	NA	NA	NA	NA	NA	NA	NA	0.5	NA	NA	Bacteria	Proteobacteria	Deltaproteobacteria	Myxococcales	BIrii41	BIrii41_ge
10977	NA	NA	NA	NA	NA	NA	NA	NA	NA	NA	NA	NA	NA	NA	NA	NA	0.5	NA	Bacteria	Proteobacteria	Deltaproteobacteria	PB19	PB19_fa	PB19_fa_ge
10967	NA	NA	NA	NA	NA	NA	NA	NA	NA	NA	NA	NA	NA	NA	NA	NA	NA	0.5	Bacteria	Bacteroidetes	Bacteroidia	Chitinophagales	Saprospiraceae	Portibacter
10892	NA	NA	NA	NA	NA	NA	NA	NA	NA	NA	NA	NA	NA	NA	NA	0.5	NA	NA	Bacteria	Proteobacteria	Deltaproteobacteria	Myxococcales	BIrii41	BIrii41_ge
10781	NA	NA	NA	NA	NA	NA	NA	NA	NA	NA	NA	NA	NA	NA	NA	NA	NA	0.5	Bacteria	Bacteroidetes	Bacteroidia	Chitinophagales	Saprospiraceae	Saprospiraceae_ge
10762	NA	NA	NA	NA	NA	NA	NA	NA	NA	NA	NA	NA	NA	NA	NA	NA	NA	0.5	Bacteria	Proteobacteria	Alphaproteobacteria	Caulobacterales	Hyphomonadaceae	Litorimonas
10747	NA	NA	NA	NA	NA	NA	NA	NA	0.5	NA	NA	NA	NA	NA	NA	NA	NA	NA	Bacteria	Bacteroidetes	Bacteroidia	Flavobacteriales	Flavobacteriaceae	Zobellia
10734	NA	NA	NA	NA	NA	NA	NA	NA	NA	NA	NA	NA	NA	NA	NA	NA	0.5	NA	Bacteria	Proteobacteria	Alphaproteobacteria	Caulobacterales	Hyphomonadaceae	Robiginitomaculum
10610	NA	NA	NA	NA	NA	NA	NA	NA	NA	NA	NA	NA	NA	NA	NA	0.5	NA	NA	Bacteria	Verrucomicrobia	Verrucomicrobiae	Verrucomicrobiales	Rubritaleaceae	Roseibacillus
10462	NA	0.5	NA	NA	NA	NA	NA	NA	NA	NA	NA	NA	NA	NA	NA	NA	NA	NA	Bacteria	Proteobacteria	Deltaproteobacteria	Myxococcales	Haliangiaceae	Haliangium
10376	NA	NA	NA	NA	NA	NA	NA	NA	NA	NA	NA	NA	NA	NA	NA	0.5	NA	NA	Bacteria	Acidobacteria	Thermoanaerobaculia	Thermoanaerobaculales	Thermoanaerobaculaceae	Subgroup 10
10353	NA	NA	NA	NA	NA	NA	NA	NA	NA	NA	0.5	NA	NA	NA	NA	NA	NA	NA	Bacteria	Verrucomicrobia	Verrucomicrobiae	Verrucomicrobiales	Rubritaleaceae	Roseibacillus
10313	NA	0.5	NA	NA	NA	NA	NA	NA	NA	NA	NA	NA	NA	NA	NA	NA	NA	NA	Bacteria	Verrucomicrobia	Verrucomicrobiae	Verrucomicrobiales	Rubritaleaceae	Roseibacillus
10009	NA	NA	NA	NA	NA	NA	NA	NA	NA	NA	NA	NA	NA	NA	NA	0.5	NA	NA	Bacteria	Proteobacteria	Gammaproteobacteria	Oceanospirillales	Saccharospirillaceae	Reinekea
10007	NA	NA	NA	NA	NA	NA	NA	NA	NA	NA	NA	NA	NA	NA	NA	0.5	NA	NA	Bacteria	Proteobacteria	Gammaproteobacteria	Oceanospirillales	Saccharospirillaceae	Reinekea
9924	NA	NA	NA	NA	NA	NA	NA	NA	NA	NA	NA	NA	NA	NA	NA	0.5	NA	NA	Bacteria	Proteobacteria	Gammaproteobacteria	Betaproteobacteriales	Burkholderiaceae	Limnobacter
9878	NA	NA	NA	NA	NA	NA	NA	NA	NA	NA	NA	NA	NA	NA	NA	0.5	NA	NA	Bacteria	Bacteroidetes	Bacteroidia	Flavobacteriales	Flavobacteriaceae	Aquimarina
9775	NA	NA	NA	NA	NA	NA	NA	NA	NA	NA	0.5	NA	NA	NA	NA	NA	NA	NA	Bacteria	Bacteroidetes	Bacteroidia	Flavobacteriales	Flavobacteriaceae	Aquimarina
9667	NA	NA	NA	NA	NA	NA	NA	NA	NA	NA	NA	NA	NA	NA	NA	0.5	NA	NA	Bacteria	Bacteroidetes	Bacteroidia	Flavobacteriales	Flavobacteriaceae	Bizionia
9636	NA	NA	NA	NA	NA	NA	0.5	NA	NA	NA	NA	NA	NA	NA	NA	NA	NA	NA	Bacteria	Bacteroidetes	Bacteroidia	Flavobacteriales	Flavobacteriaceae	Flavobacteriaceae_ge
9434	NA	NA	NA	NA	NA	NA	NA	NA	NA	NA	NA	NA	NA	NA	NA	0.5	NA	NA	Bacteria	Proteobacteria	Gammaproteobacteria	Thiohalorhabdales	Thiohalorhabdaceae	Granulosicoccus
9433	NA	NA	NA	NA	NA	NA	NA	NA	NA	NA	NA	NA	NA	NA	NA	0.5	NA	NA	Bacteria	Proteobacteria	Gammaproteobacteria	Thiohalorhabdales	Thiohalorhabdaceae	Granulosicoccus
9420	NA	NA	NA	NA	NA	NA	NA	NA	NA	NA	NA	NA	NA	NA	NA	NA	NA	0.5	Bacteria	Proteobacteria	Gammaproteobacteria	Thiohalorhabdales	Thiohalorhabdaceae	Granulosicoccus
9150	NA	NA	NA	NA	NA	NA	0.5	NA	NA	NA	NA	NA	NA	NA	NA	NA	NA	NA	Bacteria	Acidobacteria	Thermoanaerobaculia	Thermoanaerobaculales	Thermoanaerobaculaceae	Subgroup 10
9041	NA	NA	NA	NA	NA	NA	NA	NA	NA	NA	NA	NA	NA	NA	NA	0.5	NA	NA	Bacteria	Proteobacteria	Alphaproteobacteria	Sphingomonadales	Sphingomonadaceae	Sphingorhabdus
9022	NA	NA	NA	NA	NA	NA	NA	NA	NA	NA	NA	NA	NA	NA	NA	0.5	NA	NA	Bacteria	Proteobacteria	Alphaproteobacteria	Sphingomonadales	Sphingomonadaceae	Erythrobacter
9012	NA	NA	NA	NA	NA	NA	NA	NA	NA	NA	NA	NA	NA	NA	NA	NA	0.5	NA	Bacteria	Proteobacteria	Gammaproteobacteria	UBA10353 marine group	UBA10353 marine group_fa	UBA10353 marine group_fa_ge
8999	NA	NA	NA	NA	NA	NA	0.5	NA	NA	NA	NA	NA	NA	NA	NA	NA	NA	NA	Bacteria	Proteobacteria	Alphaproteobacteria	Sphingomonadales	Sphingomonadaceae	Sphingorhabdus
8931	NA	NA	NA	0.5	NA	NA	NA	NA	NA	NA	NA	NA	NA	NA	NA	NA	NA	NA	Bacteria	Proteobacteria	Alphaproteobacteria	Rhodobacterales	Rhodobacteraceae	Loktanella
8927	NA	NA	NA	NA	NA	NA	0.5	NA	NA	NA	NA	NA	NA	NA	NA	NA	NA	NA	Bacteria	Proteobacteria	Alphaproteobacteria	Rhodobacterales	Rhodobacteraceae	Octadecabacter
8911	NA	NA	NA	NA	NA	NA	0.5	NA	NA	NA	NA	NA	NA	NA	NA	NA	NA	NA	Bacteria	Proteobacteria	Alphaproteobacteria	Rhodobacterales	Rhodobacteraceae	Octadecabacter
8836	NA	NA	NA	NA	NA	NA	NA	NA	NA	NA	NA	NA	NA	NA	NA	0.5	NA	NA	Bacteria	Bacteroidetes	Bacteroidia	Chitinophagales	Saprospiraceae	Saprospiraceae_ge
8590	NA	NA	NA	NA	NA	NA	NA	NA	NA	NA	NA	NA	NA	NA	NA	NA	NA	0.5	Bacteria	Bacteroidetes	Bacteroidia	Chitinophagales	Saprospiraceae	Saprospiraceae_ge
8589	NA	NA	NA	NA	NA	NA	NA	NA	NA	NA	NA	NA	NA	NA	NA	NA	0.5	NA	Bacteria	Bacteroidetes	Bacteroidia	Chitinophagales	Saprospiraceae	Saprospiraceae_ge
8580	NA	NA	NA	NA	NA	NA	0.5	NA	NA	NA	NA	NA	NA	NA	NA	NA	NA	NA	Bacteria	Planctomycetes	Phycisphaerae	Phycisphaerales	Phycisphaeraceae	Phycisphaera
8367	NA	NA	NA	NA	NA	NA	NA	NA	NA	NA	NA	NA	NA	NA	NA	0.5	NA	NA	Bacteria	Proteobacteria	Gammaproteobacteria	Cellvibrionales	Cellvibrionaceae	Cellvibrionaceae_ge
8284	NA	NA	NA	NA	NA	NA	NA	NA	NA	NA	NA	NA	NA	NA	NA	NA	0.5	NA	Bacteria	Bacteroidetes	Bacteroidia	Chitinophagales	Saprospiraceae	Portibacter
8172	NA	NA	NA	NA	NA	NA	NA	NA	NA	NA	NA	NA	NA	NA	NA	0.5	NA	NA	Bacteria	Proteobacteria	Gammaproteobacteria	Arenicellales	Arenicellaceae	Arenicella
8054	NA	NA	NA	NA	NA	NA	NA	NA	NA	NA	0.5	NA	NA	NA	NA	NA	NA	NA	Bacteria	Proteobacteria	Gammaproteobacteria	Arenicellales	Arenicellaceae	Arenicella
8025	NA	NA	NA	NA	NA	NA	NA	NA	NA	NA	NA	NA	NA	NA	NA	NA	0.5	NA	Bacteria	Proteobacteria	Gammaproteobacteria	Thiotrichales	Thiotrichaceae	Cocleimonas
7984	NA	NA	NA	NA	NA	NA	NA	NA	NA	NA	NA	NA	NA	NA	NA	NA	0.5	NA	Bacteria	Proteobacteria	Gammaproteobacteria	Thiotrichales	Thiotrichaceae	Leucothrix
7968	NA	NA	NA	NA	NA	NA	NA	NA	NA	NA	NA	NA	NA	NA	NA	NA	0.5	NA	Bacteria	Proteobacteria	Gammaproteobacteria	Thiotrichales	Thiotrichaceae	Leucothrix
7948	NA	NA	NA	NA	NA	NA	NA	NA	NA	NA	NA	NA	NA	NA	NA	NA	0.5	NA	Bacteria	Proteobacteria	Gammaproteobacteria	Thiotrichales	Thiotrichaceae	Leucothrix
7846	NA	NA	0.5	NA	NA	NA	NA	NA	NA	NA	NA	NA	NA	NA	NA	NA	NA	NA	Bacteria	Bacteroidetes	Bacteroidia	Flavobacteriales	NS9 marine group	NS9 marine group_ge
7779	NA	NA	NA	NA	NA	NA	NA	NA	NA	NA	NA	NA	NA	NA	NA	0.5	NA	NA	Bacteria	Bacteroidetes	Bacteroidia	Chitinophagales	Saprospiraceae	Aureispira
7778	NA	NA	NA	NA	NA	NA	0.5	NA	NA	NA	NA	NA	NA	NA	NA	NA	NA	NA	Bacteria	Bacteroidetes	Bacteroidia	Chitinophagales	Saprospiraceae	Aureispira
7727	NA	NA	NA	NA	NA	NA	NA	NA	NA	NA	NA	NA	NA	NA	NA	NA	NA	0.5	Bacteria	Proteobacteria	Alphaproteobacteria	Caulobacterales	Hyphomonadaceae	Litorimonas
7709	NA	NA	NA	NA	NA	NA	NA	NA	NA	NA	NA	NA	NA	NA	0.5	NA	NA	NA	Bacteria	Proteobacteria	Alphaproteobacteria	Caulobacterales	Hyphomonadaceae	Litorimonas
7708	NA	NA	NA	NA	NA	NA	NA	NA	NA	NA	NA	NA	NA	NA	NA	NA	0.5	NA	Bacteria	Proteobacteria	Alphaproteobacteria	Caulobacterales	Hyphomonadaceae	Litorimonas
7704	NA	NA	NA	NA	NA	NA	NA	NA	NA	NA	NA	NA	NA	NA	0.5	NA	NA	NA	Bacteria	Proteobacteria	Alphaproteobacteria	Caulobacterales	Hyphomonadaceae	Litorimonas
7685	NA	NA	NA	0.5	NA	NA	NA	NA	NA	NA	NA	NA	NA	NA	NA	NA	NA	NA	Bacteria	Proteobacteria	Alphaproteobacteria	Rhodobacterales	Rhodobacteraceae	Paenirhodobacter
7684	NA	NA	NA	0.5	NA	NA	NA	NA	NA	NA	NA	NA	NA	NA	NA	NA	NA	NA	Bacteria	Proteobacteria	Alphaproteobacteria	Rhodobacterales	Rhodobacteraceae	Roseobacter clade CHABI5 lineage
7547	NA	NA	NA	NA	NA	NA	NA	NA	NA	NA	NA	0.5	NA	NA	NA	NA	NA	NA	Bacteria	Proteobacteria	Alphaproteobacteria	Rhodobacterales	Rhodobacteraceae	Leisingera
7251	NA	NA	NA	NA	NA	NA	0.5	NA	NA	NA	NA	NA	NA	NA	NA	NA	NA	NA	Bacteria	Proteobacteria	Alphaproteobacteria	Rhodobacterales	Rhodobacteraceae	Boseongicola
7218	NA	NA	NA	NA	NA	NA	NA	NA	NA	NA	NA	NA	NA	NA	NA	0.5	NA	NA	Bacteria	Proteobacteria	Alphaproteobacteria	Rhodobacterales	Rhodobacteraceae	Octadecabacter
7157	NA	NA	NA	NA	NA	NA	NA	NA	NA	NA	NA	NA	NA	NA	NA	0.5	NA	NA	Bacteria	Proteobacteria	Alphaproteobacteria	Rhodobacterales	Rhodobacteraceae	Pelagicola
7102	NA	NA	NA	NA	NA	NA	NA	NA	NA	NA	NA	NA	NA	NA	NA	NA	0.5	NA	Bacteria	Proteobacteria	Gammaproteobacteria	Thiohalorhabdales	Thiohalorhabdaceae	Granulosicoccus
6930	NA	NA	NA	NA	NA	NA	NA	NA	NA	NA	NA	NA	NA	NA	NA	0.5	NA	NA	Bacteria	Planctomycetes	Planctomycetacia	Pirellulales	Pirellulaceae	Rhodopirellula
6846	NA	NA	NA	NA	NA	NA	0.5	NA	NA	NA	NA	NA	NA	NA	NA	NA	NA	NA	Bacteria	Bacteroidetes	Bacteroidia	Flavobacteriales	Flavobacteriaceae	Flavobacteriaceae_ge
6553	NA	NA	NA	NA	NA	NA	NA	NA	NA	NA	NA	NA	NA	NA	NA	NA	0.5	NA	Bacteria	Actinobacteria	Acidimicrobiia	Microtrichales	Microtrichaceae	Microtrichaceae_ge
6462	NA	NA	NA	NA	NA	NA	NA	NA	NA	NA	NA	NA	NA	NA	NA	NA	0.5	NA	Bacteria	Verrucomicrobia	Verrucomicrobiae	Verrucomicrobiales	DEV007	DEV007_ge
6402	NA	NA	NA	NA	NA	NA	NA	0.5	NA	NA	NA	NA	NA	NA	NA	NA	NA	NA	Bacteria	Proteobacteria	Gammaproteobacteria	Oceanospirillales	Marinomonadaceae	Marinomonas
6353	NA	0.5	NA	NA	NA	NA	NA	NA	NA	NA	NA	NA	NA	NA	NA	NA	NA	NA	Bacteria	Proteobacteria	Deltaproteobacteria	Myxococcales	Haliangiaceae	Haliangium
6267	NA	NA	NA	NA	NA	NA	NA	NA	NA	NA	NA	NA	NA	NA	0.5	NA	NA	NA	Bacteria	Proteobacteria	Deltaproteobacteria	Myxococcales	Haliangiaceae	Haliangium
6231	NA	NA	NA	NA	NA	NA	NA	NA	NA	NA	NA	NA	NA	NA	NA	0.5	NA	NA	Bacteria	Proteobacteria	Gammaproteobacteria	KI89A clade	KI89A clade_fa	KI89A clade_fa_ge
6122	NA	NA	NA	NA	NA	NA	NA	NA	NA	NA	NA	NA	NA	NA	NA	NA	NA	0.5	Bacteria	Actinobacteria	Acidimicrobiia	Microtrichales	Microtrichaceae	Sva0996 marine group
6108	NA	NA	NA	NA	NA	NA	NA	NA	NA	NA	NA	NA	NA	NA	NA	NA	0.5	NA	Bacteria	Actinobacteria	Acidimicrobiia	Microtrichales	Microtrichaceae	Sva0996 marine group
6085	NA	NA	NA	NA	NA	NA	NA	NA	NA	NA	NA	NA	NA	NA	NA	0.5	NA	NA	Bacteria	Actinobacteria	Acidimicrobiia	Microtrichales	Microtrichaceae	Sva0996 marine group
5756	NA	NA	NA	NA	NA	NA	NA	NA	NA	NA	NA	NA	NA	NA	0.5	NA	NA	NA	Bacteria	Proteobacteria	Alphaproteobacteria	Caulobacterales	Hyphomonadaceae	Litorimonas
5732	NA	NA	NA	NA	NA	NA	NA	NA	NA	NA	NA	NA	NA	NA	0.5	NA	NA	NA	Bacteria	Proteobacteria	Alphaproteobacteria	Caulobacterales	Hyphomonadaceae	Litorimonas
5552	NA	NA	NA	NA	NA	NA	NA	NA	NA	NA	NA	NA	NA	NA	NA	NA	0.5	NA	Bacteria	Bacteroidetes	Bacteroidia	Chitinophagales	Saprospiraceae	Saprospiraceae_ge
5545	NA	NA	0.5	NA	NA	NA	NA	NA	NA	NA	NA	NA	NA	NA	NA	NA	NA	NA	Bacteria	Bacteroidetes	Bacteroidia	Chitinophagales	Saprospiraceae	Saprospiraceae_ge
5484	NA	NA	NA	0.5	NA	NA	NA	NA	NA	NA	NA	NA	NA	NA	NA	NA	NA	NA	Bacteria	Bacteroidetes	Bacteroidia	Flavobacteriales	Flavobacteriaceae	Flavobacteriaceae_ge
5479	NA	NA	NA	NA	NA	NA	NA	NA	NA	NA	NA	NA	NA	NA	NA	NA	0.5	NA	Bacteria	Bacteroidetes	Bacteroidia	Chitinophagales	Saprospiraceae	Saprospiraceae_ge
5477	NA	NA	NA	NA	NA	NA	NA	NA	NA	NA	NA	NA	NA	NA	NA	NA	NA	0.5	Bacteria	Bacteroidetes	Bacteroidia	Chitinophagales	Saprospiraceae	Saprospiraceae_ge
5427	NA	NA	NA	NA	NA	NA	NA	NA	NA	NA	NA	NA	NA	NA	NA	0.5	NA	NA	Bacteria	Bacteroidetes	Bacteroidia	Flavobacteriales	Flavobacteriaceae	Flavobacteriaceae_ge
5358	NA	NA	NA	NA	NA	NA	NA	NA	NA	NA	NA	NA	NA	NA	NA	0.5	NA	NA	Bacteria	Bacteroidetes	Bacteroidia	Flavobacteriales	Cryomorphaceae	Cryomorphaceae_ge
5347	NA	NA	0.5	NA	NA	NA	NA	NA	NA	NA	NA	NA	NA	NA	NA	NA	NA	NA	Bacteria	Bacteroidetes	Rhodothermia	Rhodothermales	Rhodothermaceae	Rubrivirga
5033	NA	NA	NA	NA	NA	NA	NA	NA	NA	NA	0.5	NA	NA	NA	NA	NA	NA	NA	Bacteria	Cyanobacteria	Oxyphotobacteria	Nostocales	Xenococcaceae	Pleurocapsa PCC7319
5001	NA	NA	NA	NA	NA	NA	0.5	NA	NA	NA	NA	NA	NA	NA	NA	NA	NA	NA	Bacteria	Acidobacteria	Thermoanaerobaculia	Thermoanaerobaculales	Thermoanaerobaculaceae	Subgroup 10
4938	NA	NA	NA	NA	NA	NA	0.5	NA	NA	NA	NA	NA	NA	NA	NA	NA	NA	NA	Bacteria	Verrucomicrobia	Verrucomicrobiae	Verrucomicrobiales	Rubritaleaceae	Rubritalea
4439	NA	NA	NA	NA	NA	NA	NA	NA	NA	NA	NA	NA	NA	NA	NA	0.5	NA	NA	Bacteria	Proteobacteria	Gammaproteobacteria	Oceanospirillales	Saccharospirillaceae	Reinekea
4438	NA	NA	NA	NA	NA	NA	NA	NA	NA	NA	NA	NA	NA	NA	NA	0.5	NA	NA	Bacteria	Proteobacteria	Gammaproteobacteria	Oceanospirillales	Saccharospirillaceae	Reinekea
4433	NA	NA	NA	NA	NA	NA	NA	NA	NA	NA	NA	NA	NA	NA	NA	0.5	NA	NA	Bacteria	Proteobacteria	Gammaproteobacteria	Oceanospirillales	Saccharospirillaceae	Reinekea
4415	NA	NA	NA	NA	NA	NA	NA	NA	NA	NA	NA	0.5	NA	NA	NA	NA	NA	NA	Bacteria	Proteobacteria	Gammaproteobacteria	Thiohalorhabdales	Thiohalorhabdaceae	Granulosicoccus
4414	NA	NA	NA	NA	NA	NA	NA	NA	NA	NA	NA	NA	NA	NA	0.5	NA	NA	NA	Bacteria	Proteobacteria	Gammaproteobacteria	Thiohalorhabdales	Thiohalorhabdaceae	Granulosicoccus
4322	NA	NA	NA	NA	NA	NA	NA	NA	NA	NA	NA	NA	NA	NA	NA	0.5	NA	NA	Bacteria	Proteobacteria	Gammaproteobacteria	Gammaproteobacteria Incertae Sedis	Gammaproteobacteria Incertae Sedis_fa	Marinicella
4293	NA	NA	0.5	NA	NA	NA	NA	NA	NA	NA	NA	NA	NA	NA	NA	NA	NA	NA	Bacteria	Proteobacteria	Gammaproteobacteria	Betaproteobacteriales	Burkholderiaceae	BurkholderiaCaballeroniaParaburkholderia
4239	NA	NA	NA	NA	NA	NA	NA	NA	NA	NA	NA	NA	NA	NA	NA	NA	0.5	NA	Bacteria	Proteobacteria	Gammaproteobacteria	Thiohalorhabdales	Thiohalorhabdaceae	Granulosicoccus
4201	NA	NA	NA	0.5	NA	NA	NA	NA	NA	NA	NA	NA	NA	NA	NA	NA	NA	NA	Bacteria	Proteobacteria	Gammaproteobacteria	Pseudomonadales	Moraxellaceae	Psychrobacter
4193	NA	NA	NA	NA	NA	NA	NA	NA	NA	NA	NA	NA	NA	NA	0.5	NA	NA	NA	Bacteria	Proteobacteria	Gammaproteobacteria	Thiohalorhabdales	Thiohalorhabdaceae	Granulosicoccus
4192	NA	0.5	NA	NA	NA	NA	NA	NA	NA	NA	NA	NA	NA	NA	NA	NA	NA	NA	Bacteria	Proteobacteria	Gammaproteobacteria	Thiohalorhabdales	Thiohalorhabdaceae	Granulosicoccus
3993	NA	NA	NA	NA	NA	NA	NA	NA	NA	NA	NA	0.5	NA	NA	NA	NA	NA	NA	Bacteria	Proteobacteria	Gammaproteobacteria	KI89A clade	KI89A clade_fa	KI89A clade_fa_ge
3869	NA	NA	NA	NA	NA	NA	NA	NA	NA	NA	NA	NA	NA	NA	NA	0.5	NA	NA	Bacteria	Bacteroidetes	Bacteroidia	Flavobacteriales	Flavobacteriaceae	Aquimarina
3842	NA	NA	NA	NA	NA	NA	0.5	NA	NA	NA	NA	NA	NA	NA	NA	NA	NA	NA	Bacteria	Bacteroidetes	Bacteroidia	Flavobacteriales	Flavobacteriaceae	Dokdonia
3753	NA	NA	NA	NA	NA	NA	0.5	NA	NA	NA	NA	NA	NA	NA	NA	NA	NA	NA	Bacteria	Chloroflexi	Anaerolineae	SBR1031	A4b	A4b_ge
3677	NA	NA	NA	NA	NA	NA	NA	NA	NA	NA	NA	NA	NA	NA	NA	NA	0.5	NA	Bacteria	Planctomycetes	Planctomycetacia	Pirellulales	Pirellulaceae	Blastopirellula
3554	NA	NA	NA	NA	NA	NA	NA	NA	NA	NA	NA	NA	NA	NA	NA	0.5	NA	NA	Bacteria	Proteobacteria	Alphaproteobacteria	Alphaproteobacteria_or	Alphaproteobacteria_or_fa	Alphaproteobacteria_or_fa_ge
3440	NA	NA	NA	NA	NA	NA	NA	NA	0.5	NA	NA	NA	NA	NA	NA	NA	NA	NA	Bacteria	Proteobacteria	Gammaproteobacteria	Betaproteobacteriales	Burkholderiaceae	BurkholderiaCaballeroniaParaburkholderia
3331	NA	NA	0.5	NA	NA	NA	NA	NA	NA	NA	NA	NA	NA	NA	NA	NA	NA	NA	Bacteria	Proteobacteria	Gammaproteobacteria	Thiohalorhabdales	Thiohalorhabdaceae	Granulosicoccus
3329	NA	0.5	NA	NA	NA	NA	NA	NA	NA	NA	NA	NA	NA	NA	NA	NA	NA	NA	Bacteria	Proteobacteria	Gammaproteobacteria	Thiohalorhabdales	Thiohalorhabdaceae	Granulosicoccus
3320	NA	NA	0.5	NA	NA	NA	NA	NA	NA	NA	NA	NA	NA	NA	NA	NA	NA	NA	Bacteria	Proteobacteria	Gammaproteobacteria	Thiohalorhabdales	Thiohalorhabdaceae	Granulosicoccus
3303	NA	NA	NA	NA	NA	NA	0.5	NA	NA	NA	NA	NA	NA	NA	NA	NA	NA	NA	Bacteria	Proteobacteria	Gammaproteobacteria	Thiohalorhabdales	Thiohalorhabdaceae	Granulosicoccus
3282	NA	0.5	NA	NA	NA	NA	NA	NA	NA	NA	NA	NA	NA	NA	NA	NA	NA	NA	Bacteria	Proteobacteria	Gammaproteobacteria	Thiohalorhabdales	Thiohalorhabdaceae	Granulosicoccus
3281	NA	NA	NA	NA	NA	NA	NA	NA	NA	NA	NA	NA	NA	NA	NA	NA	0.5	NA	Bacteria	Proteobacteria	Gammaproteobacteria	Thiohalorhabdales	Thiohalorhabdaceae	Granulosicoccus
3235	NA	NA	NA	0.5	NA	NA	NA	NA	NA	NA	NA	NA	NA	NA	NA	NA	NA	NA	Bacteria	Proteobacteria	Alphaproteobacteria	Rhodobacterales	Rhodobacteraceae	Octadecabacter
3230	NA	NA	NA	NA	NA	NA	NA	NA	NA	NA	NA	NA	NA	NA	NA	0.5	NA	NA	Bacteria	Proteobacteria	Alphaproteobacteria	Rhodobacterales	Rhodobacteraceae	Rhodobacteraceae_ge
3109	NA	NA	NA	NA	NA	NA	NA	NA	NA	NA	NA	NA	NA	NA	NA	NA	NA	0.5	Bacteria	Bacteroidetes	Bacteroidia	Chitinophagales	Saprospiraceae	Saprospiraceae_ge
3005	NA	NA	NA	NA	NA	NA	NA	NA	NA	NA	NA	NA	NA	NA	NA	NA	0.5	NA	Bacteria	Bacteroidetes	Bacteroidia	Chitinophagales	Saprospiraceae	Saprospiraceae_ge
2751	NA	NA	NA	NA	NA	0.5	NA	NA	NA	NA	NA	NA	NA	NA	NA	NA	NA	NA	Bacteria	Proteobacteria	Gammaproteobacteria	Betaproteobacteriales	Burkholderiaceae	BurkholderiaCaballeroniaParaburkholderia
2723	NA	NA	NA	NA	NA	NA	NA	NA	0.5	NA	NA	NA	NA	NA	NA	NA	NA	NA	Bacteria	Proteobacteria	Gammaproteobacteria	Betaproteobacteriales	Burkholderiaceae	BurkholderiaCaballeroniaParaburkholderia
2596	NA	NA	NA	NA	NA	NA	NA	NA	NA	NA	NA	NA	NA	NA	NA	NA	0.5	NA	Bacteria	Proteobacteria	Gammaproteobacteria	Thiotrichales	Thiotrichaceae	Leucothrix
2548	NA	NA	NA	NA	NA	NA	NA	NA	NA	NA	NA	NA	NA	NA	NA	0.5	NA	NA	Bacteria	Bacteroidetes	Bacteroidia	Flavobacteriales	NS9 marine group	NS9 marine group_ge
2518	NA	NA	NA	NA	NA	NA	NA	NA	0.5	NA	NA	NA	NA	NA	NA	NA	NA	NA	Bacteria	Proteobacteria	Gammaproteobacteria	Betaproteobacteriales	Burkholderiaceae	BurkholderiaCaballeroniaParaburkholderia
2318	NA	NA	NA	NA	NA	NA	0.5	NA	NA	NA	NA	NA	NA	NA	NA	NA	NA	NA	Bacteria	Proteobacteria	Alphaproteobacteria	Rhodobacterales	Rhodobacteraceae	Roseobacter clade NAC117 lineage
2086	NA	NA	NA	NA	NA	NA	NA	NA	NA	NA	NA	NA	NA	NA	NA	0.5	NA	NA	Bacteria	Proteobacteria	Gammaproteobacteria	Oceanospirillales	Saccharospirillaceae	Reinekea
2061	NA	NA	NA	NA	NA	NA	NA	NA	NA	NA	NA	NA	NA	NA	0.5	NA	NA	NA	Bacteria	Proteobacteria	Gammaproteobacteria	Thiohalorhabdales	Thiohalorhabdaceae	Granulosicoccus
1748	NA	NA	NA	NA	NA	NA	NA	NA	NA	NA	0.5	NA	NA	NA	NA	NA	NA	NA	Bacteria	Proteobacteria	Gammaproteobacteria	Thiohalorhabdales	Thiohalorhabdaceae	Granulosicoccus
1733	NA	NA	NA	NA	NA	NA	NA	NA	NA	NA	NA	NA	NA	NA	NA	NA	0.5	NA	Bacteria	Proteobacteria	Gammaproteobacteria	Thiohalorhabdales	Thiohalorhabdaceae	Granulosicoccus
1654	NA	NA	NA	NA	NA	NA	NA	NA	NA	NA	NA	NA	NA	NA	NA	0.5	NA	NA	Bacteria	Proteobacteria	Gammaproteobacteria	Oceanospirillales	Saccharospirillaceae	Reinekea
1652	NA	NA	NA	NA	NA	NA	NA	NA	NA	NA	NA	NA	NA	NA	NA	0.5	NA	NA	Bacteria	Proteobacteria	Gammaproteobacteria	Oceanospirillales	Saccharospirillaceae	Reinekea
1492	NA	NA	0.5	NA	NA	NA	NA	NA	NA	NA	NA	NA	NA	NA	NA	NA	NA	NA	Bacteria	Proteobacteria	Alphaproteobacteria	Caulobacterales	Hyphomonadaceae	Robiginitomaculum
1151	NA	NA	NA	NA	NA	NA	NA	NA	NA	NA	NA	NA	NA	NA	NA	0.5	NA	NA	Bacteria	Proteobacteria	Gammaproteobacteria	Oceanospirillales	Saccharospirillaceae	Reinekea
909	NA	NA	NA	NA	NA	NA	NA	NA	NA	NA	NA	NA	NA	NA	NA	NA	0.5	NA	Bacteria	Bacteroidetes	Bacteroidia	Chitinophagales	Saprospiraceae	Rubidimonas
588	NA	NA	NA	NA	NA	NA	NA	NA	NA	NA	NA	NA	NA	NA	0.5	NA	NA	NA	Bacteria	Planctomycetes	Planctomycetacia	Pirellulales	Pirellulaceae	Blastopirellula
539	NA	NA	NA	NA	NA	NA	NA	NA	NA	NA	NA	NA	NA	NA	0.5	NA	NA	NA	Bacteria	Planctomycetes	Planctomycetacia	Pirellulales	Pirellulaceae	Blastopirellula
312	NA	NA	NA	NA	NA	NA	NA	NA	NA	NA	NA	NA	NA	NA	0.5	NA	NA	NA	Bacteria	Proteobacteria	Gammaproteobacteria	Thiohalorhabdales	Thiohalorhabdaceae	Granulosicoccus
298	NA	NA	NA	NA	NA	NA	NA	NA	NA	NA	NA	NA	NA	NA	NA	0.5	NA	NA	Bacteria	Proteobacteria	Gammaproteobacteria	Thiohalorhabdales	Thiohalorhabdaceae	Granulosicoccus
287	NA	NA	0.5	NA	NA	NA	NA	NA	NA	NA	NA	NA	NA	NA	NA	NA	NA	NA	Bacteria	Proteobacteria	Gammaproteobacteria	Thiohalorhabdales	Thiohalorhabdaceae	Granulosicoccus

## Sheet: Fs
ASVid	FsH	FsR	FsV	DH	DR	DV	WH	WR	WV	PCH	PCR	PCV	FvH	FvR	FvV	FdH	FdR	FdV	Domain	Phylum	Class	Order	Family	Genus
8371	1	1	1	1	1	1	1	1	1	1	1	1	1	1	1	1	1	1	Bacteria	Proteobacteria	Gammaproteobacteria	Betaproteobacteriales	Burkholderiaceae	BurkholderiaCaballeroniaParaburkholderia
3260	1	1	1	1	1	1	1	1	1	1	1	1	0.8	1	1	1	1	1	Bacteria	Proteobacteria	Gammaproteobacteria	Thiohalorhabdales	Thiohalorhabdaceae	Granulosicoccus
12254	1	1	1	1	1	0.75	1	1	0.875	1	1	1	1	1	1	1	0.833333	0.5	Bacteria	Proteobacteria	Alphaproteobacteria	Rhodobacterales	Rhodobacteraceae	Octadecabacter
3316	1	1	1	0.5	0.6	0.625	1	0.875	1	1	1	0.875	1	1	1	1	0.833333	0.833333	Bacteria	Proteobacteria	Gammaproteobacteria	Thiohalorhabdales	Thiohalorhabdaceae	Granulosicoccus
6062	1	1	1	1	0.8	0.5	1	0.625	0.75	1	1	0.875	1	0.8	0.666667	1	1	1	Bacteria	Actinobacteria	Acidimicrobiia	Microtrichales	Ilumatobacteraceae	Ilumatobacter
8372	1	1	1	NA	NA	0.875	NA	0.625	0.875	NA	0.75	0.625	NA	1	1	NA	1	1	Bacteria	Proteobacteria	Gammaproteobacteria	Betaproteobacteriales	Burkholderiaceae	BurkholderiaCaballeroniaParaburkholderia
5417	1	1	1	0.625	NA	NA	NA	NA	NA	NA	NA	NA	1	0.6	0.666667	0.666667	NA	NA	Bacteria	Bacteroidetes	Bacteroidia	Flavobacteriales	Flavobacteriaceae	Pricia
10810	1	1	1	0.625	NA	NA	0.625	NA	NA	0.857143	NA	NA	NA	NA	NA	NA	NA	NA	Bacteria	Verrucomicrobia	Verrucomicrobiae	Verrucomicrobiales	Rubritaleaceae	Luteolibacter
10361	0.8	1	1	0.5	1	0.75	0.75	1	0.875	0.857143	1	1	1	1	1	0.5	1	1	Bacteria	Verrucomicrobia	Verrucomicrobiae	Verrucomicrobiales	Rubritaleaceae	Roseibacillus
1679	0.8	1	1	NA	NA	NA	NA	NA	0.625	NA	1	0.875	NA	1	0.833333	0.833333	1	1	Bacteria	Actinobacteria	Acidimicrobiia	Microtrichales	Microtrichaceae	Microtrichaceae_ge
6949	0.8	1	1	NA	NA	NA	0.75	NA	0.625	0.857143	1	0.625	0.8	1	0.833333	0.5	NA	NA	Bacteria	Planctomycetes	Planctomycetacia	Pirellulales	Pirellulaceae	Rubripirellula
8053	1	0.833333	0.833333	0.875	NA	0.5	1	NA	0.625	1	1	1	1	1	1	1	1	0.666667	Bacteria	Proteobacteria	Gammaproteobacteria	Arenicellales	Arenicellaceae	Arenicella
12214	1	0.833333	0.833333	0.875	0.8	0.5	1	0.875	0.875	0.857143	1	0.625	NA	0.6	0.833333	0.5	0.833333	0.5	Bacteria	Proteobacteria	Alphaproteobacteria	Rhodobacterales	Rhodobacteraceae	Sulfitobacter
13594	0.8	1	0.833333	1	NA	NA	1	NA	0.625	1	0.75	0.625	1	NA	NA	1	1	0.666667	Bacteria	Bacteroidetes	Bacteroidia	Flavobacteriales	Flavobacteriaceae	Flavobacteriaceae_ge
628	0.6	1	1	0.625	1	0.625	0.75	1	1	1	1	1	1	1	1	0.833333	1	1	Bacteria	Planctomycetes	Planctomycetacia	Pirellulales	Pirellulaceae	Blastopirellula
5990	0.6	1	1	0.5	1	0.625	0.625	0.75	0.875	0.571429	1	1	NA	1	1	NA	1	1	Bacteria	Proteobacteria	Alphaproteobacteria	Caulobacterales	HyphomoNAdaceae	LitorimoNAs
530	0.6	1	1	NA	0.8	0.875	NA	1	0.875	NA	1	1	NA	1	1	0.5	1	1	Bacteria	Planctomycetes	Planctomycetacia	Pirellulales	Pirellulaceae	Blastopirellula
283	0.6	1	1	NA	NA	0.75	NA	0.625	0.75	NA	1	1	NA	1	1	NA	0.833333	0.666667	Bacteria	Proteobacteria	Gammaproteobacteria	Thiohalorhabdales	Thiohalorhabdaceae	Granulosicoccus
15020	0.6	1	1	0.625	NA	NA	0.75	NA	NA	1	NA	NA	0.8	NA	NA	0.666667	0.833333	0.833333	Bacteria	Proteobacteria	Alphaproteobacteria	Rhodobacterales	Rhodobacteraceae	Rhodobacteraceae_ge
5420	0.6	1	1	NA	NA	NA	NA	NA	NA	NA	NA	NA	NA	NA	NA	NA	NA	NA	Bacteria	Bacteroidetes	Bacteroidia	Flavobacteriales	Flavobacteriaceae	Pricia
3236	0.8	0.666667	1	NA	NA	NA	NA	NA	NA	NA	NA	NA	NA	NA	NA	NA	NA	NA	Bacteria	Proteobacteria	Alphaproteobacteria	Rhizobiales	Rhizobiaceae	Rhizobiaceae_ge
4834	0.8	0.833333	0.833333	NA	NA	NA	NA	NA	NA	NA	NA	NA	NA	NA	NA	NA	NA	NA	Bacteria	Actinobacteria	Actinobacteria	Micrococcales	Micrococcales_fa	Micrococcales_fa_ge
11538	0.6	1	0.833333	0.75	NA	0.75	0.625	0.875	0.875	NA	0.625	0.625	NA	NA	0.666667	NA	NA	NA	Bacteria	Proteobacteria	Gammaproteobacteria	Oceanospirillales	Hahellaceae	Hahella
6891	0.6	1	0.833333	NA	NA	NA	NA	NA	NA	0.714286	0.5	NA	0.6	NA	NA	0.5	NA	NA	Bacteria	Planctomycetes	Planctomycetacia	Pirellulales	Pirellulaceae	Rhodopirellula
7463	0.8	0.666667	0.833333	NA	0.6	0.625	0.5	0.625	0.625	NA	1	1	NA	1	1	NA	1	1	Bacteria	Proteobacteria	Alphaproteobacteria	Rhodobacterales	Rhodobacteraceae	DefluviimoNAs
7351	0.6	0.833333	0.833333	1	0.8	0.75	1	0.875	0.75	0.857143	0.875	0.5	1	1	0.833333	1	NA	NA	Bacteria	Proteobacteria	Alphaproteobacteria	Rhodobacterales	Rhodobacteraceae	Sulfitobacter
320	0.6	0.833333	0.833333	0.5	NA	0.5	NA	0.625	NA	NA	NA	NA	NA	NA	NA	NA	NA	NA	Bacteria	Proteobacteria	Gammaproteobacteria	Thiohalorhabdales	Thiohalorhabdaceae	Granulosicoccus
71	1	0.666667	0.5	1	0.6	0.5	0.75	NA	NA	NA	NA	NA	NA	NA	NA	NA	NA	NA	Bacteria	Bacteroidetes	Bacteroidia	Flavobacteriales	Flavobacteriaceae	Cellulophaga
12197	0.8	0.666667	0.666667	NA	NA	NA	0.5	NA	NA	NA	NA	NA	NA	NA	NA	0.5	NA	NA	Bacteria	Proteobacteria	Alphaproteobacteria	Rhodobacterales	Rhodobacteraceae	Rhodobacteraceae_ge
3362	0.8	0.666667	0.666667	NA	NA	NA	NA	NA	NA	NA	NA	NA	NA	NA	NA	NA	NA	NA	Bacteria	Proteobacteria	Gammaproteobacteria	Thiohalorhabdales	Thiohalorhabdaceae	Granulosicoccus
8018	0.6	0.833333	0.666667	NA	NA	NA	NA	NA	NA	0.571429	NA	NA	NA	NA	NA	0.666667	NA	NA	Bacteria	Proteobacteria	Gammaproteobacteria	Thiotrichales	Thiotrichaceae	CocleimoNAs
5441	0.6	0.833333	0.666667	NA	NA	NA	NA	NA	NA	NA	NA	NA	NA	NA	NA	NA	NA	NA	Bacteria	Bacteroidetes	Rhodothermia	Rhodothermales	Rhodothermaceae	Rubrivirga
12134	0.8	0.5	0.666667	1	1	0.625	0.875	0.875	0.75	NA	0.875	0.625	NA	0.6	0.833333	NA	0.5	NA	Bacteria	Proteobacteria	Alphaproteobacteria	Rhodobacterales	Rhodobacteraceae	Octadecabacter
3861	0.6	0.666667	0.666667	0.75	NA	NA	0.875	NA	NA	NA	NA	NA	NA	NA	NA	NA	NA	NA	Bacteria	Bacteroidetes	Bacteroidia	Flavobacteriales	Flavobacteriaceae	Nonlabens
9026	0.8	0.5	0.5	0.5	NA	NA	0.5	NA	NA	NA	NA	NA	NA	NA	NA	0.5	NA	NA	Bacteria	Proteobacteria	Alphaproteobacteria	SphingomoNAdales	SphingomoNAdaceae	Altererythrobacter
10300	0.8	0.5	0.5	NA	NA	NA	NA	NA	NA	NA	NA	NA	NA	NA	NA	NA	NA	NA	Bacteria	Actinobacteria	Nitriliruptoria	Euzebyales	Euzebyaceae	Euzebya
5454	0.8	0.5	0.5	NA	NA	NA	NA	NA	NA	NA	NA	NA	NA	NA	NA	NA	NA	NA	Bacteria	Bacteroidetes	Bacteroidia	Flavobacteriales	Flavobacteriaceae	Pricia
3186	0.6	0.5	0.666667	0.75	NA	NA	0.875	0.5	NA	0.571429	1	0.75	NA	0.6	0.5	NA	0.833333	0.5	Bacteria	Bacteroidetes	Bacteroidia	Chitinophagales	Saprospiraceae	Lewinella
6305	0.6	0.666667	0.5	NA	NA	NA	NA	NA	0.5	NA	NA	NA	NA	NA	NA	0.833333	NA	NA	Bacteria	Proteobacteria	Gammaproteobacteria	Betaproteobacteriales	Burkholderiaceae	BurkholderiaCaballeroniaParaburkholderia
3781	0.6	0.5	0.5	NA	NA	NA	NA	NA	NA	NA	NA	NA	NA	NA	NA	NA	NA	NA	Bacteria	Bacteroidetes	Bacteroidia	Flavobacteriales	Flavobacteriaceae	Algitalea

## Sheet: D
ASVid	FsH	FsR	FsV	DH	DR	DV	WH	WR	WV	PCH	PCR	PCV	FvH	FvR	FvV	FdH	FdR	FdV	Domain	Phylum	Class	Order	Family	Genus
8371	1	1	1	1	1	1	1	1	1	1	1	1	1	1	1	1	1	1	Bacteria	Proteobacteria	Gammaproteobacteria	Betaproteobacteriales	Burkholderiaceae	BurkholderiaCaballeroniaParaburkholderia
3260	1	1	1	1	1	1	1	1	1	1	1	1	0.8	1	1	1	1	1	Bacteria	Proteobacteria	Gammaproteobacteria	Thiohalorhabdales	Thiohalorhabdaceae	Granulosicoccus
8181	NA	NA	NA	1	1	0.875	1	1	0.875	1	0.5	0.5	NA	NA	NA	NA	NA	NA	Bacteria	Proteobacteria	Gammaproteobacteria	AlteromoNAdales	PsychromoNAdaceae	PsychromoNAs
8124	NA	NA	NA	1	1	0.875	0.875	0.875	0.875	0.857143	NA	NA	NA	NA	NA	NA	NA	NA	Bacteria	Proteobacteria	Gammaproteobacteria	AlteromoNAdales	AlteromoNAdaceae	AlteromoNAs
12254	1	1	1	1	1	0.75	1	1	0.875	1	1	1	1	1	1	1	0.833333	0.5	Bacteria	Proteobacteria	Alphaproteobacteria	Rhodobacterales	Rhodobacteraceae	Octadecabacter
12134	0.8	0.5	0.666667	1	1	0.625	0.875	0.875	0.75	NA	0.875	0.625	NA	0.6	0.833333	NA	0.5	NA	Bacteria	Proteobacteria	Alphaproteobacteria	Rhodobacterales	Rhodobacteraceae	Octadecabacter
7351	0.6	0.833333	0.833333	1	0.8	0.75	1	0.875	0.75	0.857143	0.875	0.5	1	1	0.833333	1	NA	NA	Bacteria	Proteobacteria	Alphaproteobacteria	Rhodobacterales	Rhodobacteraceae	Sulfitobacter
8184	NA	NA	NA	0.75	1	0.75	0.875	0.75	0.75	1	0.625	0.625	NA	NA	NA	NA	NA	NA	Bacteria	Proteobacteria	Gammaproteobacteria	AlteromoNAdales	PsychromoNAdaceae	PsychromoNAs
403	NA	NA	NA	0.5	1	0.875	0.625	0.625	0.75	NA	NA	NA	NA	NA	NA	NA	NA	NA	Bacteria	Proteobacteria	Gammaproteobacteria	AlteromoNAdales	PseudoalteromoNAdaceae	PseudoalteromoNAs
6062	1	1	1	1	0.8	0.5	1	0.625	0.75	1	1	0.875	1	0.8	0.666667	1	1	1	Bacteria	Actinobacteria	Acidimicrobiia	Microtrichales	Ilumatobacteraceae	Ilumatobacter
8336	NA	NA	NA	1	0.8	0.5	0.75	0.5	0.625	0.857143	NA	NA	NA	NA	NA	NA	NA	NA	Bacteria	Proteobacteria	Gammaproteobacteria	AlteromoNAdales	AlteromoNAdaceae	Paraglaciecola
628	0.6	1	1	0.625	1	0.625	0.75	1	1	1	1	1	1	1	1	0.833333	1	1	Bacteria	Planctomycetes	Planctomycetacia	Pirellulales	Pirellulaceae	Blastopirellula
10361	0.8	1	1	0.5	1	0.75	0.75	1	0.875	0.857143	1	1	1	1	1	0.5	1	1	Bacteria	Verrucomicrobia	Verrucomicrobiae	Verrucomicrobiales	Rubritaleaceae	Roseibacillus
5725	NA	1	1	0.5	1	0.75	NA	1	1	0.714286	1	1	NA	1	1	NA	1	1	Bacteria	Proteobacteria	Alphaproteobacteria	Caulobacterales	HyphomoNAdaceae	LitorimoNAs
12637	NA	0.5	NA	1	0.6	0.625	1	0.75	0.75	0.714286	0.875	0.625	NA	0.6	0.833333	NA	1	0.666667	Bacteria	Proteobacteria	Gammaproteobacteria	Thiotrichales	Thiotrichaceae	Leucothrix
12388	NA	NA	NA	1	0.6	0.625	1	0.625	0.75	1	0.875	NA	NA	NA	NA	1	0.833333	NA	Bacteria	Proteobacteria	Alphaproteobacteria	Rhodobacterales	Rhodobacteraceae	Loktanella
12214	1	0.833333	0.833333	0.875	0.8	0.5	1	0.875	0.875	0.857143	1	0.625	NA	0.6	0.833333	0.5	0.833333	0.5	Bacteria	Proteobacteria	Alphaproteobacteria	Rhodobacterales	Rhodobacteraceae	Sulfitobacter
8185	NA	NA	NA	0.875	0.8	0.5	NA	NA	NA	NA	NA	NA	NA	NA	NA	NA	NA	NA	Bacteria	Proteobacteria	Gammaproteobacteria	AlteromoNAdales	PsychromoNAdaceae	PsychromoNAs
5990	0.6	1	1	0.5	1	0.625	0.625	0.75	0.875	0.571429	1	1	NA	1	1	NA	1	1	Bacteria	Proteobacteria	Alphaproteobacteria	Caulobacterales	HyphomoNAdaceae	LitorimoNAs
2832	NA	NA	0.5	0.75	0.6	0.75	1	0.875	0.75	1	NA	0.5	NA	NA	0.5	NA	NA	NA	Bacteria	Proteobacteria	Gammaproteobacteria	AlteromoNAdales	AlteromoNAdaceae	Glaciecola
71	1	0.666667	0.5	1	0.6	0.5	0.75	NA	NA	NA	NA	NA	NA	NA	NA	NA	NA	NA	Bacteria	Bacteroidetes	Bacteroidia	Flavobacteriales	Flavobacteriaceae	Cellulophaga
12206	NA	1	0.666667	0.625	0.8	0.625	1	0.875	0.75	1	1	1	0.6	1	0.833333	0.666667	1	NA	Bacteria	Proteobacteria	Alphaproteobacteria	Rhodobacterales	Rhodobacteraceae	Rhodobacteraceae_ge
11645	NA	NA	NA	0.75	0.8	0.5	0.875	0.75	0.5	0.857143	NA	NA	NA	0.6	NA	0.5	NA	NA	Bacteria	Proteobacteria	Gammaproteobacteria	Oceanospirillales	MarinomoNAdaceae	MarinomoNAs
8191	NA	NA	NA	0.75	0.8	0.5	NA	NA	NA	NA	NA	NA	NA	NA	NA	NA	NA	NA	Bacteria	Proteobacteria	Gammaproteobacteria	AlteromoNAdales	PsychromoNAdaceae	PsychromoNAs
3471	NA	NA	NA	0.5	1	0.5	NA	0.5	NA	NA	NA	NA	NA	NA	NA	NA	NA	NA	Bacteria	Proteobacteria	Gammaproteobacteria	AlteromoNAdales	PseudoalteromoNAdaceae	PseudoalteromoNAs
12353	0.6	NA	NA	0.875	0.6	0.5	0.5	NA	NA	NA	NA	NA	NA	NA	NA	NA	NA	NA	Bacteria	Proteobacteria	Alphaproteobacteria	Rhodobacterales	Rhodobacteraceae	Rhodobacteraceae_ge
11652	NA	NA	NA	0.75	0.6	0.5	0.625	NA	NA	NA	NA	NA	NA	NA	NA	NA	NA	NA	Bacteria	Proteobacteria	Gammaproteobacteria	Oceanospirillales	MarinomoNAdaceae	MarinomoNAs
3316	1	1	1	0.5	0.6	0.625	1	0.875	1	1	1	0.875	1	1	1	1	0.833333	0.833333	Bacteria	Proteobacteria	Gammaproteobacteria	Thiohalorhabdales	Thiohalorhabdaceae	Granulosicoccus

## Sheet: W
ASVid	FsH	FsR	FsV	DH	DR	DV	WH	WR	WV	PCH	PCR	PCV	FvH	FvR	FvV	FdH	FdR	FdV	Domain	Phylum	Class	Order	Family	Genus
8371	1	1	1	1	1	1	1	1	1	1	1	1	1	1	1	1	1	1	Bacteria	Proteobacteria	Gammaproteobacteria	Betaproteobacteriales	Burkholderiaceae	BurkholderiaCaballeroniaParaburkholderia
3260	1	1	1	1	1	1	1	1	1	1	1	1	0.8	1	1	1	1	1	Bacteria	Proteobacteria	Gammaproteobacteria	Thiohalorhabdales	Thiohalorhabdaceae	Granulosicoccus
12254	1	1	1	1	1	0.75	1	1	0.875	1	1	1	1	1	1	1	0.833333	0.5	Bacteria	Proteobacteria	Alphaproteobacteria	Rhodobacterales	Rhodobacteraceae	Octadecabacter
8181	NA	NA	NA	1	1	0.875	1	1	0.875	1	0.5	0.5	NA	NA	NA	NA	NA	NA	Bacteria	Proteobacteria	Gammaproteobacteria	AlteromoNAdales	PsychromoNAdaceae	PsychromoNAs
3316	1	1	1	0.5	0.6	0.625	1	0.875	1	1	1	0.875	1	1	1	1	0.833333	0.833333	Bacteria	Proteobacteria	Gammaproteobacteria	Thiohalorhabdales	Thiohalorhabdaceae	Granulosicoccus
12214	1	0.833333	0.833333	0.875	0.8	0.5	1	0.875	0.875	0.857143	1	0.625	NA	0.6	0.833333	0.5	0.833333	0.5	Bacteria	Proteobacteria	Alphaproteobacteria	Rhodobacterales	Rhodobacteraceae	Sulfitobacter
628	0.6	1	1	0.625	1	0.625	0.75	1	1	1	1	1	1	1	1	0.833333	1	1	Bacteria	Planctomycetes	Planctomycetacia	Pirellulales	Pirellulaceae	Blastopirellula
12206	NA	1	0.666667	0.625	0.8	0.625	1	0.875	0.75	1	1	1	0.6	1	0.833333	0.666667	1	NA	Bacteria	Proteobacteria	Alphaproteobacteria	Rhodobacterales	Rhodobacteraceae	Rhodobacteraceae_ge
10361	0.8	1	1	0.5	1	0.75	0.75	1	0.875	0.857143	1	1	1	1	1	0.5	1	1	Bacteria	Verrucomicrobia	Verrucomicrobiae	Verrucomicrobiales	Rubritaleaceae	Roseibacillus
8124	NA	NA	NA	1	1	0.875	0.875	0.875	0.875	0.857143	NA	NA	NA	NA	NA	NA	NA	NA	Bacteria	Proteobacteria	Gammaproteobacteria	AlteromoNAdales	AlteromoNAdaceae	AlteromoNAs
7351	0.6	0.833333	0.833333	1	0.8	0.75	1	0.875	0.75	0.857143	0.875	0.5	1	1	0.833333	1	NA	NA	Bacteria	Proteobacteria	Alphaproteobacteria	Rhodobacterales	Rhodobacteraceae	Sulfitobacter
2832	NA	NA	0.5	0.75	0.6	0.75	1	0.875	0.75	1	NA	0.5	NA	NA	0.5	NA	NA	NA	Bacteria	Proteobacteria	Gammaproteobacteria	AlteromoNAdales	AlteromoNAdaceae	Glaciecola
12637	NA	0.5	NA	1	0.6	0.625	1	0.75	0.75	0.714286	0.875	0.625	NA	0.6	0.833333	NA	1	0.666667	Bacteria	Proteobacteria	Gammaproteobacteria	Thiotrichales	Thiotrichaceae	Leucothrix
12134	0.8	0.5	0.666667	1	1	0.625	0.875	0.875	0.75	NA	0.875	0.625	NA	0.6	0.833333	NA	0.5	NA	Bacteria	Proteobacteria	Alphaproteobacteria	Rhodobacterales	Rhodobacteraceae	Octadecabacter
12388	NA	NA	NA	1	0.6	0.625	1	0.625	0.75	1	0.875	NA	NA	NA	NA	1	0.833333	NA	Bacteria	Proteobacteria	Alphaproteobacteria	Rhodobacterales	Rhodobacteraceae	Loktanella
11538	0.6	1	0.833333	0.75	NA	0.75	0.625	0.875	0.875	NA	0.625	0.625	NA	NA	0.666667	NA	NA	NA	Bacteria	Proteobacteria	Gammaproteobacteria	Oceanospirillales	Hahellaceae	Hahella
8184	NA	NA	NA	0.75	1	0.75	0.875	0.75	0.75	1	0.625	0.625	NA	NA	NA	NA	NA	NA	Bacteria	Proteobacteria	Gammaproteobacteria	AlteromoNAdales	PsychromoNAdaceae	PsychromoNAs
6062	1	1	1	1	0.8	0.5	1	0.625	0.75	1	1	0.875	1	0.8	0.666667	1	1	1	Bacteria	Actinobacteria	Acidimicrobiia	Microtrichales	Ilumatobacteraceae	Ilumatobacter
12235	NA	NA	NA	1	0.6	NA	1	0.75	0.5	1	0.625	0.5	0.8	NA	NA	1	0.666667	NA	Bacteria	Proteobacteria	Alphaproteobacteria	Rhodobacterales	Rhodobacteraceae	Rhodobacteraceae_ge
12135	0.6	0.5	NA	1	NA	0.5	1	0.625	0.625	0.857143	0.75	0.625	NA	NA	1	NA	0.5	NA	Bacteria	Proteobacteria	Alphaproteobacteria	Rhodobacterales	Rhodobacteraceae	Octadecabacter
5990	0.6	1	1	0.5	1	0.625	0.625	0.75	0.875	0.571429	1	1	NA	1	1	NA	1	1	Bacteria	Proteobacteria	Alphaproteobacteria	Caulobacterales	HyphomoNAdaceae	LitorimoNAs
3586	NA	1	1	NA	1	0.75	0.625	0.75	0.875	NA	1	1	NA	1	1	NA	1	1	Bacteria	Planctomycetes	Planctomycetacia	Pirellulales	Pirellulaceae	Blastopirellula
12718	NA	NA	NA	0.75	NA	NA	1	0.5	0.625	1	NA	NA	1	NA	NA	0.666667	NA	NA	Bacteria	Proteobacteria	Gammaproteobacteria	AlteromoNAdales	AlteromoNAdaceae	AlteromoNAdaceae_ge
11645	NA	NA	NA	0.75	0.8	0.5	0.875	0.75	0.5	0.857143	NA	NA	NA	0.6	NA	0.5	NA	NA	Bacteria	Proteobacteria	Gammaproteobacteria	Oceanospirillales	MarinomoNAdaceae	MarinomoNAs
6763	NA	NA	NA	0.875	NA	NA	1	0.5	0.625	NA	NA	NA	NA	NA	NA	NA	NA	NA	Bacteria	Bacteroidetes	Bacteroidia	Flavobacteriales	Flavobacteriaceae	Maribacter
12130	NA	NA	NA	1	NA	NA	0.875	0.625	0.5	1	0.75	NA	1	NA	NA	1	0.5	NA	Bacteria	Proteobacteria	Alphaproteobacteria	Rhodobacterales	Rhodobacteraceae	Octadecabacter
403	NA	NA	NA	0.5	1	0.875	0.625	0.625	0.75	NA	NA	NA	NA	NA	NA	NA	NA	NA	Bacteria	Proteobacteria	Gammaproteobacteria	AlteromoNAdales	PseudoalteromoNAdaceae	PseudoalteromoNAs
8336	NA	NA	NA	1	0.8	0.5	0.75	0.5	0.625	0.857143	NA	NA	NA	NA	NA	NA	NA	NA	Bacteria	Proteobacteria	Gammaproteobacteria	AlteromoNAdales	AlteromoNAdaceae	Paraglaciecola
6203	NA	NA	NA	0.5	NA	0.5	0.75	0.625	0.5	0.714286	NA	NA	NA	NA	NA	NA	NA	NA	Bacteria	Proteobacteria	Gammaproteobacteria	Oceanospirillales	MarinomoNAdaceae	MarinomoNAs
7463	0.8	0.666667	0.833333	NA	0.6	0.625	0.5	0.625	0.625	NA	1	1	NA	1	1	NA	1	1	Bacteria	Proteobacteria	Alphaproteobacteria	Rhodobacterales	Rhodobacteraceae	DefluviimoNAs
11118	NA	NA	NA	NA	1	0.5	0.5	0.5	0.625	NA	1	1	NA	1	1	0.5	1	1	Bacteria	Proteobacteria	Alphaproteobacteria	Caulobacterales	HyphomoNAdaceae	LitorimoNAs
9734	NA	0.833333	1	NA	NA	NA	0.5	0.625	0.5	NA	0.5	NA	NA	NA	NA	NA	NA	NA	Bacteria	Bacteroidetes	Bacteroidia	Flavobacteriales	Flavobacteriaceae	Nonlabens

## Sheet: PC
ASVid	FsH	FsR	FsV	DH	DR	DV	WH	WR	WV	PCH	PCR	PCV	FvH	FvR	FvV	FdH	FdR	FdV	Domain	Phylum	Class	Order	Family	Genus
8371	1	1	1	1	1	1	1	1	1	1	1	1	1	1	1	1	1	1	Bacteria	Proteobacteria	Gammaproteobacteria	Betaproteobacteriales	Burkholderiaceae	BurkholderiaCaballeroniaParaburkholderia
3260	1	1	1	1	1	1	1	1	1	1	1	1	0.8	1	1	1	1	1	Bacteria	Proteobacteria	Gammaproteobacteria	Thiohalorhabdales	Thiohalorhabdaceae	Granulosicoccus
12254	1	1	1	1	1	0.75	1	1	0.875	1	1	1	1	1	1	1	0.833333	0.5	Bacteria	Proteobacteria	Alphaproteobacteria	Rhodobacterales	Rhodobacteraceae	Octadecabacter
628	0.6	1	1	0.625	1	0.625	0.75	1	1	1	1	1	1	1	1	0.833333	1	1	Bacteria	Planctomycetes	Planctomycetacia	Pirellulales	Pirellulaceae	Blastopirellula
8053	1	0.833333	0.833333	0.875	NA	0.5	1	NA	0.625	1	1	1	1	1	1	1	1	0.666667	Bacteria	Proteobacteria	Gammaproteobacteria	Arenicellales	Arenicellaceae	Arenicella
12206	NA	1	0.666667	0.625	0.8	0.625	1	0.875	0.75	1	1	1	0.6	1	0.833333	0.666667	1	NA	Bacteria	Proteobacteria	Alphaproteobacteria	Rhodobacterales	Rhodobacteraceae	Rhodobacteraceae_ge
3316	1	1	1	0.5	0.6	0.625	1	0.875	1	1	1	0.875	1	1	1	1	0.833333	0.833333	Bacteria	Proteobacteria	Gammaproteobacteria	Thiohalorhabdales	Thiohalorhabdaceae	Granulosicoccus
6062	1	1	1	1	0.8	0.5	1	0.625	0.75	1	1	0.875	1	0.8	0.666667	1	1	1	Bacteria	Actinobacteria	Acidimicrobiia	Microtrichales	Ilumatobacteraceae	Ilumatobacter
7007	NA	0.666667	0.833333	0.75	NA	NA	1	NA	0.625	1	1	0.875	1	NA	0.5	1	0.666667	0.5	Bacteria	Bacteroidetes	Bacteroidia	Flavobacteriales	Flavobacteriaceae	Algitalea
10361	0.8	1	1	0.5	1	0.75	0.75	1	0.875	0.857143	1	1	1	1	1	0.5	1	1	Bacteria	Verrucomicrobia	Verrucomicrobiae	Verrucomicrobiales	Rubritaleaceae	Roseibacillus
8050	NA	1	1	0.625	NA	NA	0.875	NA	0.625	1	1	0.75	1	0.8	0.666667	1	1	0.833333	Bacteria	Proteobacteria	Gammaproteobacteria	Arenicellales	Arenicellaceae	Arenicella
14571	NA	NA	NA	0.875	NA	NA	1	NA	NA	1	0.875	0.875	1	0.8	1	1	0.833333	0.666667	Bacteria	Proteobacteria	Alphaproteobacteria	Rhodobacterales	Rhodobacteraceae	Rhodobacteraceae_ge
11107	NA	0.833333	0.833333	NA	NA	NA	0.875	NA	NA	0.857143	1	0.875	0.6	1	0.833333	0.833333	1	0.666667	Bacteria	Proteobacteria	Alphaproteobacteria	Caulobacterales	HyphomoNAdaceae	Hellea
5725	NA	1	1	0.5	1	0.75	NA	1	1	0.714286	1	1	NA	1	1	NA	1	1	Bacteria	Proteobacteria	Alphaproteobacteria	Caulobacterales	HyphomoNAdaceae	LitorimoNAs
3588	NA	0.833333	0.833333	NA	0.6	0.625	NA	0.5	0.75	0.714286	1	1	0.8	1	1	0.666667	0.833333	1	Bacteria	Planctomycetes	Planctomycetacia	Pirellulales	Pirellulaceae	Blastopirellula
5990	0.6	1	1	0.5	1	0.625	0.625	0.75	0.875	0.571429	1	1	NA	1	1	NA	1	1	Bacteria	Proteobacteria	Alphaproteobacteria	Caulobacterales	HyphomoNAdaceae	LitorimoNAs
1435	NA	NA	NA	0.5	NA	NA	1	NA	NA	1	0.875	0.625	0.8	1	NA	1	1	0.833333	Bacteria	Verrucomicrobia	Verrucomicrobiae	Verrucomicrobiales	Rubritaleaceae	Rubritalea
12214	1	0.833333	0.833333	0.875	0.8	0.5	1	0.875	0.875	0.857143	1	0.625	NA	0.6	0.833333	0.5	0.833333	0.5	Bacteria	Proteobacteria	Alphaproteobacteria	Rhodobacterales	Rhodobacteraceae	Sulfitobacter
6949	0.8	1	1	NA	NA	NA	0.75	NA	0.625	0.857143	1	0.625	0.8	1	0.833333	0.5	NA	NA	Bacteria	Planctomycetes	Planctomycetacia	Pirellulales	Pirellulaceae	Rubripirellula
14071	NA	NA	NA	NA	NA	NA	1	NA	NA	0.714286	1	0.75	0.6	0.8	0.5	NA	1	0.666667	Bacteria	Proteobacteria	Alphaproteobacteria	Caulobacterales	HyphomoNAdaceae	Robiginitomaculum
13594	0.8	1	0.833333	1	NA	NA	1	NA	0.625	1	0.75	0.625	1	NA	NA	1	1	0.666667	Bacteria	Bacteroidetes	Bacteroidia	Flavobacteriales	Flavobacteriaceae	Flavobacteriaceae_ge
14658	NA	NA	NA	0.875	NA	NA	1	NA	NA	1	0.75	0.625	1	NA	NA	1	1	0.833333	Bacteria	Proteobacteria	Gammaproteobacteria	Arenicellales	Arenicellaceae	Arenicella
1478	NA	0.833333	0.666667	0.5	NA	NA	0.875	NA	NA	0.714286	1	0.625	1	0.8	NA	0.666667	NA	NA	Bacteria	Proteobacteria	Deltaproteobacteria	Myxococcales	SandaraciNAceae	SandaraciNAceae_ge
7464	NA	0.666667	0.666667	NA	0.6	0.5	NA	0.5	0.625	0.571429	1	0.75	0.8	1	0.833333	0.666667	1	0.833333	Bacteria	Proteobacteria	Alphaproteobacteria	Rhodobacterales	Rhodobacteraceae	Rhodobacteraceae_ge
12519	NA	0.666667	0.833333	NA	0.6	NA	NA	0.625	0.75	0.571429	1	0.75	0.8	1	0.833333	0.666667	1	0.833333	Bacteria	Proteobacteria	Alphaproteobacteria	Rhodobacterales	Rhodobacteraceae	Rhodobacteraceae_ge
3186	0.6	0.5	0.666667	0.75	NA	NA	0.875	0.5	NA	0.571429	1	0.75	NA	0.6	0.5	NA	0.833333	0.5	Bacteria	Bacteroidetes	Bacteroidia	Chitinophagales	Saprospiraceae	Lewinella
7352	0.6	NA	0.5	0.625	NA	NA	1	NA	0.625	1	0.75	0.5	0.8	0.6	0.666667	0.666667	0.833333	NA	Bacteria	Proteobacteria	Alphaproteobacteria	Rhodobacterales	Rhodobacteraceae	Sulfitobacter
8184	NA	NA	NA	0.75	1	0.75	0.875	0.75	0.75	1	0.625	0.625	NA	NA	NA	NA	NA	NA	Bacteria	Proteobacteria	Gammaproteobacteria	AlteromoNAdales	PsychromoNAdaceae	PsychromoNAs
2143	1	NA	NA	1	NA	NA	1	NA	0.5	1	0.625	0.625	1	NA	NA	NA	NA	NA	Bacteria	Proteobacteria	Alphaproteobacteria	Rhodobacterales	Rhodobacteraceae	Octadecabacter
7351	0.6	0.833333	0.833333	1	0.8	0.75	1	0.875	0.75	0.857143	0.875	0.5	1	1	0.833333	1	NA	NA	Bacteria	Proteobacteria	Alphaproteobacteria	Rhodobacterales	Rhodobacteraceae	Sulfitobacter
12135	0.6	0.5	NA	1	NA	0.5	1	0.625	0.625	0.857143	0.75	0.625	NA	NA	1	NA	0.5	NA	Bacteria	Proteobacteria	Alphaproteobacteria	Rhodobacterales	Rhodobacteraceae	Octadecabacter
12637	NA	0.5	NA	1	0.6	0.625	1	0.75	0.75	0.714286	0.875	0.625	NA	0.6	0.833333	NA	1	0.666667	Bacteria	Proteobacteria	Gammaproteobacteria	Thiotrichales	Thiotrichaceae	Leucothrix
2837	NA	NA	NA	0.5	NA	NA	NA	NA	NA	0.571429	0.875	0.75	1	1	0.666667	0.5	1	1	Bacteria	Bacteroidetes	Bacteroidia	Chitinophagales	Saprospiraceae	RubidimoNAs
12235	NA	NA	NA	1	0.6	NA	1	0.75	0.5	1	0.625	0.5	0.8	NA	NA	1	0.666667	NA	Bacteria	Proteobacteria	Alphaproteobacteria	Rhodobacterales	Rhodobacteraceae	Rhodobacteraceae_ge
8019	NA	NA	NA	NA	NA	NA	0.875	NA	NA	0.857143	0.625	0.625	0.8	NA	NA	1	NA	NA	Bacteria	Proteobacteria	Gammaproteobacteria	Thiotrichales	Thiotrichaceae	CocleimoNAs
8181	NA	NA	NA	1	1	0.875	1	1	0.875	1	0.5	0.5	NA	NA	NA	NA	NA	NA	Bacteria	Proteobacteria	Gammaproteobacteria	AlteromoNAdales	PsychromoNAdaceae	PsychromoNAs
7162	NA	NA	NA	NA	NA	NA	0.875	NA	NA	0.857143	0.625	0.5	NA	NA	NA	NA	NA	NA	Bacteria	Proteobacteria	Alphaproteobacteria	Rhodobacterales	Rhodobacteraceae	Loktanella
5527	NA	NA	NA	NA	NA	NA	0.625	NA	NA	0.714286	0.625	0.625	NA	0.8	0.833333	NA	1	0.833333	Bacteria	Verrucomicrobia	Verrucomicrobiae	Verrucomicrobiales	Rubritaleaceae	Rubritalea
12636	NA	NA	NA	NA	NA	NA	0.75	NA	NA	0.571429	0.875	0.5	NA	0.8	0.833333	NA	1	0.666667	Bacteria	Proteobacteria	Gammaproteobacteria	Thiotrichales	Thiotrichaceae	Leucothrix
1927	1	NA	0.833333	0.625	NA	NA	0.625	NA	NA	0.571429	0.875	0.5	NA	NA	NA	NA	NA	NA	Bacteria	Bacteroidetes	Bacteroidia	Flavobacteriales	Flavobacteriaceae	Algitalea
8560	NA	NA	NA	NA	NA	NA	NA	NA	NA	0.571429	0.875	0.5	NA	0.6	0.5	NA	1	0.833333	Bacteria	Bacteroidetes	Bacteroidia	Chitinophagales	Saprospiraceae	Saprospiraceae_ge
8325	0.6	NA	NA	NA	NA	NA	0.5	NA	NA	0.857143	0.5	0.5	0.8	NA	NA	0.5	NA	NA	Bacteria	Proteobacteria	Gammaproteobacteria	CellvibrioNAles	CellvibrioNAceae	CellvibrioNAceae_ge

## Sheet: Fv
ASVid	FsH	FsR	FsV	DH	DR	DV	WH	WR	WV	PCH	PCR	PCV	FvH	FvR	FvV	FdH	FdR	FdV	Domain	Phylum	Class	Order	Family	Genus
8371	1	1	1	1	1	1	1	1	1	1	1	1	1	1	1	1	1	1	Bacteria	Proteobacteria	Gammaproteobacteria	Betaproteobacteriales	Burkholderiaceae	BurkholderiaCaballeroniaParaburkholderia
12254	1	1	1	1	1	0.75	1	1	0.875	1	1	1	1	1	1	1	0.833333	0.5	Bacteria	Proteobacteria	Alphaproteobacteria	Rhodobacterales	Rhodobacteraceae	Octadecabacter
628	0.6	1	1	0.625	1	0.625	0.75	1	1	1	1	1	1	1	1	0.833333	1	1	Bacteria	Planctomycetes	Planctomycetacia	Pirellulales	Pirellulaceae	Blastopirellula
3316	1	1	1	0.5	0.6	0.625	1	0.875	1	1	1	0.875	1	1	1	1	0.833333	0.833333	Bacteria	Proteobacteria	Gammaproteobacteria	Thiohalorhabdales	Thiohalorhabdaceae	Granulosicoccus
10361	0.8	1	1	0.5	1	0.75	0.75	1	0.875	0.857143	1	1	1	1	1	0.5	1	1	Bacteria	Verrucomicrobia	Verrucomicrobiae	Verrucomicrobiales	Rubritaleaceae	Roseibacillus
8053	1	0.833333	0.833333	0.875	NA	0.5	1	NA	0.625	1	1	1	1	1	1	1	1	0.666667	Bacteria	Proteobacteria	Gammaproteobacteria	Arenicellales	Arenicellaceae	Arenicella
1534	NA	1	0.833333	NA	NA	NA	NA	0.5	0.5	NA	1	0.875	1	1	1	0.666667	1	1	Bacteria	Actinobacteria	Acidimicrobiia	Microtrichales	Microtrichaceae	Sva0996 marine group
7351	0.6	0.833333	0.833333	1	0.8	0.75	1	0.875	0.75	0.857143	0.875	0.5	1	1	0.833333	1	NA	NA	Bacteria	Proteobacteria	Alphaproteobacteria	Rhodobacterales	Rhodobacteraceae	Sulfitobacter
3260	1	1	1	1	1	1	1	1	1	1	1	1	0.8	1	1	1	1	1	Bacteria	Proteobacteria	Gammaproteobacteria	Thiohalorhabdales	Thiohalorhabdaceae	Granulosicoccus
3588	NA	0.833333	0.833333	NA	0.6	0.625	NA	0.5	0.75	0.714286	1	1	0.8	1	1	0.666667	0.833333	1	Bacteria	Planctomycetes	Planctomycetacia	Pirellulales	Pirellulaceae	Blastopirellula
14571	NA	NA	NA	0.875	NA	NA	1	NA	NA	1	0.875	0.875	1	0.8	1	1	0.833333	0.666667	Bacteria	Proteobacteria	Alphaproteobacteria	Rhodobacterales	Rhodobacteraceae	Rhodobacteraceae_ge
2837	NA	NA	NA	0.5	NA	NA	NA	NA	NA	0.571429	0.875	0.75	1	1	0.666667	0.5	1	1	Bacteria	Bacteroidetes	Bacteroidia	Chitinophagales	Saprospiraceae	RubidimoNAs
7464	NA	0.666667	0.666667	NA	0.6	0.5	NA	0.5	0.625	0.571429	1	0.75	0.8	1	0.833333	0.666667	1	0.833333	Bacteria	Proteobacteria	Alphaproteobacteria	Rhodobacterales	Rhodobacteraceae	Rhodobacteraceae_ge
12519	NA	0.666667	0.833333	NA	0.6	NA	NA	0.625	0.75	0.571429	1	0.75	0.8	1	0.833333	0.666667	1	0.833333	Bacteria	Proteobacteria	Alphaproteobacteria	Rhodobacterales	Rhodobacteraceae	Rhodobacteraceae_ge
6949	0.8	1	1	NA	NA	NA	0.75	NA	0.625	0.857143	1	0.625	0.8	1	0.833333	0.5	NA	NA	Bacteria	Planctomycetes	Planctomycetacia	Pirellulales	Pirellulaceae	Rubripirellula
623	NA	1	0.833333	NA	0.6	0.75	NA	0.75	1	NA	1	1	0.6	1	1	NA	1	0.666667	Bacteria	Planctomycetes	Planctomycetacia	Pirellulales	Pirellulaceae	Blastopirellula
1871	NA	0.666667	0.833333	NA	0.6	0.5	NA	0.75	0.875	NA	1	1	0.6	1	1	NA	0.666667	0.833333	Bacteria	Planctomycetes	Planctomycetacia	Pirellulales	Pirellulaceae	Rhodopirellula
3589	NA	NA	NA	NA	NA	NA	NA	NA	0.5	NA	1	0.875	0.6	1	1	NA	1	1	Bacteria	Planctomycetes	Planctomycetacia	Pirellulales	Pirellulaceae	Blastopirellula
6062	1	1	1	1	0.8	0.5	1	0.625	0.75	1	1	0.875	1	0.8	0.666667	1	1	1	Bacteria	Actinobacteria	Acidimicrobiia	Microtrichales	Ilumatobacteraceae	Ilumatobacter
8050	NA	1	1	0.625	NA	NA	0.875	NA	0.625	1	1	0.75	1	0.8	0.666667	1	1	0.833333	Bacteria	Proteobacteria	Gammaproteobacteria	Arenicellales	Arenicellaceae	Arenicella
12206	NA	1	0.666667	0.625	0.8	0.625	1	0.875	0.75	1	1	1	0.6	1	0.833333	0.666667	1	NA	Bacteria	Proteobacteria	Alphaproteobacteria	Rhodobacterales	Rhodobacteraceae	Rhodobacteraceae_ge
11107	NA	0.833333	0.833333	NA	NA	NA	0.875	NA	NA	0.857143	1	0.875	0.6	1	0.833333	0.833333	1	0.666667	Bacteria	Proteobacteria	Alphaproteobacteria	Caulobacterales	HyphomoNAdaceae	Hellea
4932	0.6	0.5	NA	NA	NA	NA	0.625	NA	NA	1	0.75	NA	0.8	0.8	0.666667	0.833333	0.833333	0.666667	Bacteria	Verrucomicrobia	Verrucomicrobiae	Verrucomicrobiales	Rubritaleaceae	Rubritalea
5417	1	1	1	0.625	NA	NA	NA	NA	NA	NA	NA	NA	1	0.6	0.666667	0.666667	NA	NA	Bacteria	Bacteroidetes	Bacteroidia	Flavobacteriales	Flavobacteriaceae	Pricia
7352	0.6	NA	0.5	0.625	NA	NA	1	NA	0.625	1	0.75	0.5	0.8	0.6	0.666667	0.666667	0.833333	NA	Bacteria	Proteobacteria	Alphaproteobacteria	Rhodobacterales	Rhodobacteraceae	Sulfitobacter
7633	NA	NA	0.666667	NA	NA	0.5	NA	NA	0.625	NA	0.875	0.75	0.6	0.8	0.666667	0.666667	0.833333	0.5	Bacteria	Proteobacteria	Alphaproteobacteria	Rhodobacterales	Rhodobacteraceae	Rhodobacteraceae_ge
14071	NA	NA	NA	NA	NA	NA	1	NA	NA	0.714286	1	0.75	0.6	0.8	0.5	NA	1	0.666667	Bacteria	Proteobacteria	Alphaproteobacteria	Caulobacterales	HyphomoNAdaceae	Robiginitomaculum
11137	NA	1	0.833333	NA	NA	NA	NA	NA	NA	NA	1	0.75	0.6	0.8	0.5	NA	1	NA	Bacteria	Bacteroidetes	Bacteroidia	Chitinophagales	Chitinophagaceae	Taibaiella

## Sheet: Fd
ASVid	FsH	FsR	FsV	DH	DR	DV	WH	WR	WV	PCH	PCR	PCV	FvH	FvR	FvV	FdH	FdR	FdV	Domain	Phylum	Class	Order	Family	Genus
8371	1	1	1	1	1	1	1	1	1	1	1	1	1	1	1	1	1	1	Bacteria	Proteobacteria	Gammaproteobacteria	Betaproteobacteriales	Burkholderiaceae	BurkholderiaCaballeroniaParaburkholderia
3260	1	1	1	1	1	1	1	1	1	1	1	1	0.8	1	1	1	1	1	Bacteria	Proteobacteria	Gammaproteobacteria	Thiohalorhabdales	Thiohalorhabdaceae	Granulosicoccus
6062	1	1	1	1	0.8	0.5	1	0.625	0.75	1	1	0.875	1	0.8	0.666667	1	1	1	Bacteria	Actinobacteria	Acidimicrobiia	Microtrichales	Ilumatobacteraceae	Ilumatobacter
13617	NA	NA	NA	0.75	NA	0.5	0.875	NA	NA	1	NA	NA	1	NA	NA	1	1	1	Bacteria	Bacteroidetes	Bacteroidia	Flavobacteriales	Flavobacteriaceae	Flavobacteriaceae_ge
628	0.6	1	1	0.625	1	0.625	0.75	1	1	1	1	1	1	1	1	0.833333	1	1	Bacteria	Planctomycetes	Planctomycetacia	Pirellulales	Pirellulaceae	Blastopirellula
8050	NA	1	1	0.625	NA	NA	0.875	NA	0.625	1	1	0.75	1	0.8	0.666667	1	1	0.833333	Bacteria	Proteobacteria	Gammaproteobacteria	Arenicellales	Arenicellaceae	Arenicella
1679	0.8	1	1	NA	NA	NA	NA	NA	0.625	NA	1	0.875	NA	1	0.833333	0.833333	1	1	Bacteria	Actinobacteria	Acidimicrobiia	Microtrichales	Microtrichaceae	Microtrichaceae_ge
1435	NA	NA	NA	0.5	NA	NA	1	NA	NA	1	0.875	0.625	0.8	1	NA	1	1	0.833333	Bacteria	Verrucomicrobia	Verrucomicrobiae	Verrucomicrobiales	Rubritaleaceae	Rubritalea
14658	NA	NA	NA	0.875	NA	NA	1	NA	NA	1	0.75	0.625	1	NA	NA	1	1	0.833333	Bacteria	Proteobacteria	Gammaproteobacteria	Arenicellales	Arenicellaceae	Arenicella
14634	NA	NA	NA	NA	NA	NA	NA	NA	NA	NA	0.5	0.5	NA	0.8	NA	0.833333	1	1	Bacteria	Proteobacteria	Gammaproteobacteria	Thiotrichales	Thiotrichaceae	Leucothrix
9418	NA	NA	NA	NA	NA	NA	NA	NA	NA	NA	NA	NA	0.6	NA	0.5	0.833333	1	1	Bacteria	Proteobacteria	Gammaproteobacteria	Thiohalorhabdales	Thiohalorhabdaceae	Granulosicoccus
8053	1	0.833333	0.833333	0.875	NA	0.5	1	NA	0.625	1	1	1	1	1	1	1	1	0.666667	Bacteria	Proteobacteria	Gammaproteobacteria	Arenicellales	Arenicellaceae	Arenicella
13594	0.8	1	0.833333	1	NA	NA	1	NA	0.625	1	0.75	0.625	1	NA	NA	1	1	0.666667	Bacteria	Bacteroidetes	Bacteroidia	Flavobacteriales	Flavobacteriaceae	Flavobacteriaceae_ge
1534	NA	1	0.833333	NA	NA	NA	NA	0.5	0.5	NA	1	0.875	1	1	1	0.666667	1	1	Bacteria	Actinobacteria	Acidimicrobiia	Microtrichales	Microtrichaceae	Sva0996 marine group
2930	NA	NA	NA	NA	NA	NA	NA	NA	NA	NA	0.625	NA	0.6	NA	0.5	0.666667	1	1	Bacteria	Bacteroidetes	Bacteroidia	Chitinophagales	Saprospiraceae	Portibacter
3316	1	1	1	0.5	0.6	0.625	1	0.875	1	1	1	0.875	1	1	1	1	0.833333	0.833333	Bacteria	Proteobacteria	Gammaproteobacteria	Thiohalorhabdales	Thiohalorhabdaceae	Granulosicoccus
10361	0.8	1	1	0.5	1	0.75	0.75	1	0.875	0.857143	1	1	1	1	1	0.5	1	1	Bacteria	Verrucomicrobia	Verrucomicrobiae	Verrucomicrobiales	Rubritaleaceae	Roseibacillus
530	0.6	1	1	NA	0.8	0.875	NA	1	0.875	NA	1	1	NA	1	1	0.5	1	1	Bacteria	Planctomycetes	Planctomycetacia	Pirellulales	Pirellulaceae	Blastopirellula
3588	NA	0.833333	0.833333	NA	0.6	0.625	NA	0.5	0.75	0.714286	1	1	0.8	1	1	0.666667	0.833333	1	Bacteria	Planctomycetes	Planctomycetacia	Pirellulales	Pirellulaceae	Blastopirellula
7464	NA	0.666667	0.666667	NA	0.6	0.5	NA	0.5	0.625	0.571429	1	0.75	0.8	1	0.833333	0.666667	1	0.833333	Bacteria	Proteobacteria	Alphaproteobacteria	Rhodobacterales	Rhodobacteraceae	Rhodobacteraceae_ge
12519	NA	0.666667	0.833333	NA	0.6	NA	NA	0.625	0.75	0.571429	1	0.75	0.8	1	0.833333	0.666667	1	0.833333	Bacteria	Proteobacteria	Alphaproteobacteria	Rhodobacterales	Rhodobacteraceae	Rhodobacteraceae_ge
11107	NA	0.833333	0.833333	NA	NA	NA	0.875	NA	NA	0.857143	1	0.875	0.6	1	0.833333	0.833333	1	0.666667	Bacteria	Proteobacteria	Alphaproteobacteria	Caulobacterales	HyphomoNAdaceae	Hellea
14571	NA	NA	NA	0.875	NA	NA	1	NA	NA	1	0.875	0.875	1	0.8	1	1	0.833333	0.666667	Bacteria	Proteobacteria	Alphaproteobacteria	Rhodobacterales	Rhodobacteraceae	Rhodobacteraceae_ge
11118	NA	NA	NA	NA	1	0.5	0.5	0.5	0.625	NA	1	1	NA	1	1	0.5	1	1	Bacteria	Proteobacteria	Alphaproteobacteria	Caulobacterales	HyphomoNAdaceae	LitorimoNAs
2837	NA	NA	NA	0.5	NA	NA	NA	NA	NA	0.571429	0.875	0.75	1	1	0.666667	0.5	1	1	Bacteria	Bacteroidetes	Bacteroidia	Chitinophagales	Saprospiraceae	RubidimoNAs
14636	NA	NA	NA	NA	NA	NA	NA	NA	NA	NA	NA	NA	NA	0.6	NA	0.666667	1	0.666667	Bacteria	Proteobacteria	Gammaproteobacteria	Thiotrichales	Thiotrichaceae	Leucothrix
12613	NA	NA	NA	NA	NA	NA	NA	NA	NA	NA	NA	NA	0.6	NA	NA	0.666667	1	0.666667	Bacteria	Proteobacteria	Gammaproteobacteria	Thiotrichales	Thiotrichaceae	Leucothrix
12254	1	1	1	1	1	0.75	1	1	0.875	1	1	1	1	1	1	1	0.833333	0.5	Bacteria	Proteobacteria	Alphaproteobacteria	Rhodobacterales	Rhodobacteraceae	Octadecabacter
15020	0.6	1	1	0.625	NA	NA	0.75	NA	NA	1	NA	NA	0.8	NA	NA	0.666667	0.833333	0.833333	Bacteria	Proteobacteria	Alphaproteobacteria	Rhodobacterales	Rhodobacteraceae	Rhodobacteraceae_ge
4932	0.6	0.5	NA	NA	NA	NA	0.625	NA	NA	1	0.75	NA	0.8	0.8	0.666667	0.833333	0.833333	0.666667	Bacteria	Verrucomicrobia	Verrucomicrobiae	Verrucomicrobiales	Rubritaleaceae	Rubritalea
3694	NA	NA	NA	NA	NA	0.5	NA	NA	0.5	NA	0.875	1	NA	1	1	0.666667	0.833333	0.833333	Bacteria	Planctomycetes	Planctomycetacia	Pirellulales	Pirellulaceae	Blastopirellula
7214	NA	NA	NA	NA	NA	NA	NA	NA	NA	NA	0.5	NA	NA	NA	NA	0.833333	0.833333	0.666667	Bacteria	Proteobacteria	Alphaproteobacteria	Rhodobacterales	Rhodobacteraceae	Rhodobacteraceae_ge
7007	NA	0.666667	0.833333	0.75	NA	NA	1	NA	0.625	1	1	0.875	1	NA	0.5	1	0.666667	0.5	Bacteria	Bacteroidetes	Bacteroidia	Flavobacteriales	Flavobacteriaceae	Algitalea
6086	NA	NA	NA	NA	NA	NA	NA	NA	NA	NA	0.625	0.625	0.8	NA	NA	0.666667	0.833333	0.666667	Bacteria	Actinobacteria	Acidimicrobiia	Microtrichales	Microtrichaceae	Sva0996 marine group
88	NA	1	1	NA	NA	0.625	NA	0.875	0.75	NA	1	1	NA	1	1	0.666667	0.666667	0.666667	Bacteria	Proteobacteria	Gammaproteobacteria	Thiohalorhabdales	Thiohalorhabdaceae	Granulosicoccus
7633	NA	NA	0.666667	NA	NA	0.5	NA	NA	0.625	NA	0.875	0.75	0.6	0.8	0.666667	0.666667	0.833333	0.5	Bacteria	Proteobacteria	Alphaproteobacteria	Rhodobacterales	Rhodobacteraceae	Rhodobacteraceae_ge
6300	NA	NA	NA	0.75	NA	NA	1	0.5	NA	1	0.5	NA	1	NA	NA	1	0.5	0.5	Bacteria	Proteobacteria	Gammaproteobacteria	Oceanospirillales	Saccharospirillaceae	Reinekea
5541	NA	NA	NA	NA	NA	NA	NA	NA	NA	NA	NA	NA	0.6	NA	NA	0.5	0.833333	0.666667	Bacteria	Bacteroidetes	Bacteroidia	Chitinophagales	Saprospiraceae	Saprospiraceae_ge
9424	NA	NA	NA	NA	NA	NA	NA	NA	NA	NA	NA	NA	NA	NA	NA	0.5	0.833333	0.666667	Bacteria	Proteobacteria	Gammaproteobacteria	Thiohalorhabdales	Thiohalorhabdaceae	Granulosicoccus
12214	1	0.833333	0.833333	0.875	0.8	0.5	1	0.875	0.875	0.857143	1	0.625	NA	0.6	0.833333	0.5	0.833333	0.5	Bacteria	Proteobacteria	Alphaproteobacteria	Rhodobacterales	Rhodobacteraceae	Sulfitobacter
14637	NA	NA	NA	NA	NA	NA	NA	NA	NA	NA	NA	NA	NA	NA	NA	0.5	0.833333	0.5	Bacteria	Proteobacteria	Gammaproteobacteria	Thiotrichales	Thiotrichaceae	Leucothrix
11311	NA	NA	NA	NA	NA	NA	NA	NA	NA	NA	NA	NA	NA	NA	NA	0.5	0.833333	0.5	Bacteria	Proteobacteria	Alphaproteobacteria	Caulobacterales	HyphomoNAdaceae	Hellea

## Sheet: nat_H
ASVid	FsH	FsR	FsV	DH	DR	DV	WH	WR	WV	PCH	PCR	PCV	FvH	FvR	FvV	FdH	FdR	FdV	Domain	Phylum	Class	Order	Family	Genus
8371	1	1	1	1	1	1	1	1	1	1	1	1	1	1	1	1	1	1	Bacteria	Proteobacteria	Gammaproteobacteria	Betaproteobacteriales	Burkholderiaceae	BurkholderiaCaballeroniaParaburkholderia
12254	1	1	1	1	1	0.75	1	1	0.875	1	1	1	1	1	1	1	0.833333	0.5	Bacteria	Proteobacteria	Alphaproteobacteria	Rhodobacterales	Rhodobacteraceae	Octadecabacter
3316	1	1	1	0.5	0.6	0.625	1	0.875	1	1	1	0.875	1	1	1	1	0.833333	0.833333	Bacteria	Proteobacteria	Gammaproteobacteria	Thiohalorhabdales	Thiohalorhabdaceae	Granulosicoccus
6062	1	1	1	1	0.8	0.5	1	0.625	0.75	1	1	0.875	1	0.8	0.666667	1	1	1	Bacteria	Actinobacteria	Acidimicrobiia	Microtrichales	Ilumatobacteraceae	Ilumatobacter
8053	1	0.833333	0.833333	0.875	NA	0.5	1	NA	0.625	1	1	1	1	1	1	1	1	0.666667	Bacteria	Proteobacteria	Gammaproteobacteria	Arenicellales	Arenicellaceae	Arenicella
3364	1	NA	NA	0.875	NA	NA	1	NA	NA	1	NA	NA	1	NA	NA	1	NA	NA	Bacteria	Proteobacteria	Gammaproteobacteria	Thiohalorhabdales	Thiohalorhabdaceae	Granulosicoccus
3260	1	1	1	1	1	1	1	1	1	1	1	1	0.8	1	1	1	1	1	Bacteria	Proteobacteria	Gammaproteobacteria	Thiohalorhabdales	Thiohalorhabdaceae	Granulosicoccus
13594	0.8	1	0.833333	1	NA	NA	1	NA	0.625	1	0.75	0.625	1	NA	NA	1	1	0.666667	Bacteria	Bacteroidetes	Bacteroidia	Flavobacteriales	Flavobacteriaceae	Flavobacteriaceae_ge
7249	0.8	NA	NA	1	NA	NA	1	NA	NA	1	NA	NA	1	NA	NA	1	NA	NA	Bacteria	Proteobacteria	Alphaproteobacteria	Rhodobacterales	Rhodobacteraceae	Octadecabacter
4568	0.8	NA	NA	1	NA	NA	1	NA	NA	1	NA	NA	1	NA	NA	1	NA	NA	Bacteria	Proteobacteria	Gammaproteobacteria	CellvibrioNAles	Porticoccaceae	C1B045
12436	1	NA	NA	1	NA	NA	1	NA	0.5	1	NA	0.625	1	NA	NA	0.666667	NA	NA	Bacteria	Proteobacteria	Alphaproteobacteria	Rhodobacterales	Rhodobacteraceae	Octadecabacter
5417	1	1	1	0.625	NA	NA	NA	NA	NA	NA	NA	NA	1	0.6	0.666667	0.666667	NA	NA	Bacteria	Bacteroidetes	Bacteroidia	Flavobacteriales	Flavobacteriaceae	Pricia
3228	1	NA	NA	0.5	NA	NA	0.75	NA	NA	1	NA	NA	1	NA	NA	0.666667	NA	NA	Bacteria	Proteobacteria	Alphaproteobacteria	Rhodobacterales	Rhodobacteraceae	Rhodobacteraceae_ge
7351	0.6	0.833333	0.833333	1	0.8	0.75	1	0.875	0.75	0.857143	0.875	0.5	1	1	0.833333	1	NA	NA	Bacteria	Proteobacteria	Alphaproteobacteria	Rhodobacterales	Rhodobacteraceae	Sulfitobacter
2288	0.6	NA	0.5	1	NA	NA	1	NA	NA	1	0.5	NA	1	0.6	NA	1	0.5	NA	Bacteria	Proteobacteria	Alphaproteobacteria	Rhodobacterales	Rhodobacteraceae	Boseongicola
13530	0.6	NA	NA	0.875	NA	NA	1	NA	NA	1	NA	NA	1	NA	NA	1	NA	NA	Bacteria	Proteobacteria	Gammaproteobacteria	Thiohalorhabdales	Thiohalorhabdaceae	Granulosicoccus
3441	0.8	NA	NA	0.875	NA	NA	1	NA	NA	1	NA	NA	0.8	NA	NA	1	NA	NA	Bacteria	Proteobacteria	Gammaproteobacteria	UBA10353 marine group	UBA10353 marine group_fa	UBA10353 marine group_fa_ge
12422	0.6	NA	NA	0.625	NA	NA	0.875	NA	NA	1	NA	NA	1	NA	NA	1	NA	NA	Bacteria	Proteobacteria	Alphaproteobacteria	Rhodobacterales	Rhodobacteraceae	Profundibacterium
7490	0.8	NA	NA	0.875	NA	NA	1	NA	NA	1	NA	NA	1	NA	NA	0.666667	NA	NA	Bacteria	Proteobacteria	Alphaproteobacteria	Rhodobacterales	Rhodobacteraceae	Rhodobacteraceae_ge
628	0.6	1	1	0.625	1	0.625	0.75	1	1	1	1	1	1	1	1	0.833333	1	1	Bacteria	Planctomycetes	Planctomycetacia	Pirellulales	Pirellulaceae	Blastopirellula
12202	0.6	NA	NA	1	NA	NA	1	NA	NA	1	NA	NA	1	NA	NA	0.833333	NA	NA	Bacteria	Proteobacteria	Alphaproteobacteria	Rhodobacterales	Rhodobacteraceae	Octadecabacter
13512	0.8	NA	NA	NA	NA	NA	NA	NA	NA	0.714286	NA	NA	0.8	NA	NA	0.833333	NA	NA	Bacteria	Proteobacteria	Gammaproteobacteria	Thiohalorhabdales	Thiohalorhabdaceae	Granulosicoccus
10361	0.8	1	1	0.5	1	0.75	0.75	1	0.875	0.857143	1	1	1	1	1	0.5	1	1	Bacteria	Verrucomicrobia	Verrucomicrobiae	Verrucomicrobiales	Rubritaleaceae	Roseibacillus
5561	0.8	NA	0.5	1	NA	NA	1	NA	NA	0.857143	NA	0.5	1	NA	0.5	0.5	NA	NA	Bacteria	Verrucomicrobia	Verrucomicrobiae	Verrucomicrobiales	Rubritaleaceae	Luteolibacter
6368	0.8	NA	NA	0.875	NA	NA	1	NA	NA	1	NA	NA	1	NA	NA	0.5	NA	NA	Bacteria	Verrucomicrobia	Verrucomicrobiae	Verrucomicrobiales	Rubritaleaceae	Persicirhabdus
1925	0.6	NA	NA	0.875	NA	NA	1	NA	NA	1	NA	NA	1	NA	NA	0.666667	NA	NA	Bacteria	Bacteroidetes	Bacteroidia	Flavobacteriales	Flavobacteriaceae	Algitalea
4931	0.6	NA	NA	0.75	NA	NA	1	NA	NA	1	NA	NA	1	NA	NA	0.666667	NA	NA	Bacteria	Verrucomicrobia	Verrucomicrobiae	Verrucomicrobiales	Rubritaleaceae	Rubritalea
12401	0.6	NA	NA	0.625	NA	NA	1	NA	NA	0.857143	NA	NA	1	NA	NA	0.666667	NA	NA	Bacteria	Proteobacteria	Alphaproteobacteria	Rhodobacterales	Rhodobacteraceae	Rhodobacteraceae_ge
11317	0.6	NA	NA	0.5	NA	NA	0.875	NA	NA	1	NA	NA	1	NA	NA	0.666667	NA	NA	Bacteria	Proteobacteria	Alphaproteobacteria	Caulobacterales	HyphomoNAdaceae	HyphomoNAdaceae_ge
4932	0.6	0.5	NA	NA	NA	NA	0.625	NA	NA	1	0.75	NA	0.8	0.8	0.666667	0.833333	0.833333	0.666667	Bacteria	Verrucomicrobia	Verrucomicrobiae	Verrucomicrobiales	Rubritaleaceae	Rubritalea
6949	0.8	1	1	NA	NA	NA	0.75	NA	0.625	0.857143	1	0.625	0.8	1	0.833333	0.5	NA	NA	Bacteria	Planctomycetes	Planctomycetacia	Pirellulales	Pirellulaceae	Rubripirellula
9378	0.6	NA	NA	NA	NA	NA	0.75	NA	NA	0.857143	NA	NA	1	NA	NA	0.5	NA	NA	Bacteria	Proteobacteria	Gammaproteobacteria	Thiohalorhabdales	Thiohalorhabdaceae	Granulosicoccus
7352	0.6	NA	0.5	0.625	NA	NA	1	NA	0.625	1	0.75	0.5	0.8	0.6	0.666667	0.666667	0.833333	NA	Bacteria	Proteobacteria	Alphaproteobacteria	Rhodobacterales	Rhodobacteraceae	Sulfitobacter
15020	0.6	1	1	0.625	NA	NA	0.75	NA	NA	1	NA	NA	0.8	NA	NA	0.666667	0.833333	0.833333	Bacteria	Proteobacteria	Alphaproteobacteria	Rhodobacterales	Rhodobacteraceae	Rhodobacteraceae_ge
8325	0.6	NA	NA	NA	NA	NA	0.5	NA	NA	0.857143	0.5	0.5	0.8	NA	NA	0.5	NA	NA	Bacteria	Proteobacteria	Gammaproteobacteria	CellvibrioNAles	CellvibrioNAceae	CellvibrioNAceae_ge
4200	0.8	NA	NA	0.625	NA	NA	0.75	NA	NA	0.571429	NA	NA	0.6	NA	NA	0.5	NA	NA	Bacteria	Proteobacteria	Gammaproteobacteria	Gammaproteobacteria Incertae Sedis	Gammaproteobacteria Incertae Sedis_fa	Marinicella
5418	0.6	NA	NA	NA	NA	NA	NA	NA	NA	NA	NA	NA	0.8	NA	NA	0.5	NA	NA	Bacteria	Bacteroidetes	Bacteroidia	Flavobacteriales	Flavobacteriaceae	Pseudozobellia
6891	0.6	1	0.833333	NA	NA	NA	NA	NA	NA	0.714286	0.5	NA	0.6	NA	NA	0.5	NA	NA	Bacteria	Planctomycetes	Planctomycetacia	Pirellulales	Pirellulaceae	Rhodopirellula

## Sheet: nat_R
ASVid	FsH	FsR	FsV	DH	DR	DV	WH	WR	WV	PCH	PCR	PCV	FvH	FvR	FvV	FdH	FdR	FdV	Domain	Phylum	Class	Order	Family	Genus
8371	1	1	1	1	1	1	1	1	1	1	1	1	1	1	1	1	1	1	Bacteria	Proteobacteria	Gammaproteobacteria	Betaproteobacteriales	Burkholderiaceae	BurkholderiaCaballeroniaParaburkholderia
3260	1	1	1	1	1	1	1	1	1	1	1	1	0.8	1	1	1	1	1	Bacteria	Proteobacteria	Gammaproteobacteria	Thiohalorhabdales	Thiohalorhabdaceae	Granulosicoccus
628	0.6	1	1	0.625	1	0.625	0.75	1	1	1	1	1	1	1	1	0.833333	1	1	Bacteria	Planctomycetes	Planctomycetacia	Pirellulales	Pirellulaceae	Blastopirellula
10361	0.8	1	1	0.5	1	0.75	0.75	1	0.875	0.857143	1	1	1	1	1	0.5	1	1	Bacteria	Verrucomicrobia	Verrucomicrobiae	Verrucomicrobiales	Rubritaleaceae	Roseibacillus
5990	0.6	1	1	0.5	1	0.625	0.625	0.75	0.875	0.571429	1	1	NA	1	1	NA	1	1	Bacteria	Proteobacteria	Alphaproteobacteria	Caulobacterales	HyphomoNAdaceae	LitorimoNAs
12206	NA	1	0.666667	0.625	0.8	0.625	1	0.875	0.75	1	1	1	0.6	1	0.833333	0.666667	1	NA	Bacteria	Proteobacteria	Alphaproteobacteria	Rhodobacterales	Rhodobacteraceae	Rhodobacteraceae_ge
5725	NA	1	1	0.5	1	0.75	NA	1	1	0.714286	1	1	NA	1	1	NA	1	1	Bacteria	Proteobacteria	Alphaproteobacteria	Caulobacterales	HyphomoNAdaceae	LitorimoNAs
530	0.6	1	1	NA	0.8	0.875	NA	1	0.875	NA	1	1	NA	1	1	0.5	1	1	Bacteria	Planctomycetes	Planctomycetacia	Pirellulales	Pirellulaceae	Blastopirellula
3586	NA	1	1	NA	1	0.75	0.625	0.75	0.875	NA	1	1	NA	1	1	NA	1	1	Bacteria	Planctomycetes	Planctomycetacia	Pirellulales	Pirellulaceae	Blastopirellula
3693	NA	1	1	NA	0.8	0.625	NA	0.875	1	NA	1	1	NA	1	1	NA	1	1	Bacteria	Planctomycetes	Planctomycetacia	Pirellulales	Pirellulaceae	Blastopirellula
623	NA	1	0.833333	NA	0.6	0.75	NA	0.75	1	NA	1	1	0.6	1	1	NA	1	0.666667	Bacteria	Planctomycetes	Planctomycetacia	Pirellulales	Pirellulaceae	Blastopirellula
2988	NA	1	1	NA	0.8	0.625	NA	1	0.75	NA	1	1	NA	1	1	NA	1	1	Bacteria	Bacteroidetes	Bacteroidia	Chitinophagales	Saprospiraceae	Saprospiraceae_ge
8372	1	1	1	NA	NA	0.875	NA	0.625	0.875	NA	0.75	0.625	NA	1	1	NA	1	1	Bacteria	Proteobacteria	Gammaproteobacteria	Betaproteobacteriales	Burkholderiaceae	BurkholderiaCaballeroniaParaburkholderia
1534	NA	1	0.833333	NA	NA	NA	NA	0.5	0.5	NA	1	0.875	1	1	1	0.666667	1	1	Bacteria	Actinobacteria	Acidimicrobiia	Microtrichales	Microtrichaceae	Sva0996 marine group
1679	0.8	1	1	NA	NA	NA	NA	NA	0.625	NA	1	0.875	NA	1	0.833333	0.833333	1	1	Bacteria	Actinobacteria	Acidimicrobiia	Microtrichales	Microtrichaceae	Microtrichaceae_ge
10350	NA	1	1	NA	NA	0.5	NA	0.875	0.875	NA	1	1	NA	1	1	NA	1	0.666667	Bacteria	Verrucomicrobia	Verrucomicrobiae	Verrucomicrobiales	Rubritaleaceae	Roseibacillus
10351	NA	1	1	NA	NA	0.5	NA	0.75	0.75	NA	1	1	NA	1	0.833333	NA	1	1	Bacteria	Verrucomicrobia	Verrucomicrobiae	Verrucomicrobiales	Rubritaleaceae	Roseibacillus
8241	NA	1	0.833333	NA	NA	NA	NA	NA	0.625	NA	1	1	NA	1	1	NA	1	0.666667	Bacteria	Bacteroidetes	Bacteroidia	Chitinophagales	Saprospiraceae	Portibacter
12254	1	1	1	1	1	0.75	1	1	0.875	1	1	1	1	1	1	1	0.833333	0.5	Bacteria	Proteobacteria	Alphaproteobacteria	Rhodobacterales	Rhodobacteraceae	Octadecabacter
3316	1	1	1	0.5	0.6	0.625	1	0.875	1	1	1	0.875	1	1	1	1	0.833333	0.833333	Bacteria	Proteobacteria	Gammaproteobacteria	Thiohalorhabdales	Thiohalorhabdaceae	Granulosicoccus
8053	1	0.833333	0.833333	0.875	NA	0.5	1	NA	0.625	1	1	1	1	1	1	1	1	0.666667	Bacteria	Proteobacteria	Gammaproteobacteria	Arenicellales	Arenicellaceae	Arenicella
283	0.6	1	1	NA	NA	0.75	NA	0.625	0.75	NA	1	1	NA	1	1	NA	0.833333	0.666667	Bacteria	Proteobacteria	Gammaproteobacteria	Thiohalorhabdales	Thiohalorhabdaceae	Granulosicoccus
11107	NA	0.833333	0.833333	NA	NA	NA	0.875	NA	NA	0.857143	1	0.875	0.6	1	0.833333	0.833333	1	0.666667	Bacteria	Proteobacteria	Alphaproteobacteria	Caulobacterales	HyphomoNAdaceae	Hellea
280	NA	1	1	NA	NA	0.625	NA	0.875	0.75	NA	1	1	NA	1	1	NA	0.833333	0.833333	Bacteria	Proteobacteria	Gammaproteobacteria	Thiohalorhabdales	Thiohalorhabdaceae	Granulosicoccus
5727	NA	0.833333	1	NA	NA	0.625	NA	0.625	0.75	NA	1	1	NA	1	1	NA	1	1	Bacteria	Proteobacteria	Alphaproteobacteria	Caulobacterales	HyphomoNAdaceae	LitorimoNAs
14744	NA	0.833333	0.5	NA	NA	0.5	NA	0.875	0.625	NA	1	0.75	NA	1	1	NA	1	0.5	Bacteria	Planctomycetes	OM190	OM190_or	OM190_or_fa	OM190_or_fa_ge
3095	NA	0.833333	0.666667	NA	NA	NA	NA	0.5	0.5	NA	1	1	NA	1	1	NA	1	1	Bacteria	Bacteroidetes	Bacteroidia	Chitinophagales	Saprospiraceae	Saprospiraceae_ge
5723	NA	0.833333	NA	0.5	NA	NA	0.75	0.5	NA	NA	1	0.875	NA	1	1	NA	1	1	Bacteria	Proteobacteria	Alphaproteobacteria	Caulobacterales	HyphomoNAdaceae	LitorimoNAs
8244	NA	0.833333	1	NA	NA	NA	NA	NA	0.5	NA	1	0.875	NA	1	1	NA	1	0.833333	Bacteria	Bacteroidetes	Bacteroidia	Chitinophagales	Saprospiraceae	Portibacter
6125	NA	0.833333	0.833333	NA	NA	0.5	NA	NA	NA	NA	1	0.875	NA	1	0.833333	NA	1	1	Bacteria	Actinobacteria	Acidimicrobiia	Microtrichales	Microtrichaceae	Sva0996 marine group
6062	1	1	1	1	0.8	0.5	1	0.625	0.75	1	1	0.875	1	0.8	0.666667	1	1	1	Bacteria	Actinobacteria	Acidimicrobiia	Microtrichales	Ilumatobacteraceae	Ilumatobacter
8050	NA	1	1	0.625	NA	NA	0.875	NA	0.625	1	1	0.75	1	0.8	0.666667	1	1	0.833333	Bacteria	Proteobacteria	Gammaproteobacteria	Arenicellales	Arenicellaceae	Arenicella
11137	NA	1	0.833333	NA	NA	NA	NA	NA	NA	NA	1	0.75	0.6	0.8	0.5	NA	1	NA	Bacteria	Bacteroidetes	Bacteroidia	Chitinophagales	Chitinophagaceae	Taibaiella
7463	0.8	0.666667	0.833333	NA	0.6	0.625	0.5	0.625	0.625	NA	1	1	NA	1	1	NA	1	1	Bacteria	Proteobacteria	Alphaproteobacteria	Rhodobacterales	Rhodobacteraceae	DefluviimoNAs
7464	NA	0.666667	0.666667	NA	0.6	0.5	NA	0.5	0.625	0.571429	1	0.75	0.8	1	0.833333	0.666667	1	0.833333	Bacteria	Proteobacteria	Alphaproteobacteria	Rhodobacterales	Rhodobacteraceae	Rhodobacteraceae_ge
12519	NA	0.666667	0.833333	NA	0.6	NA	NA	0.625	0.75	0.571429	1	0.75	0.8	1	0.833333	0.666667	1	0.833333	Bacteria	Proteobacteria	Alphaproteobacteria	Rhodobacterales	Rhodobacteraceae	Rhodobacteraceae_ge
88	NA	1	1	NA	NA	0.625	NA	0.875	0.75	NA	1	1	NA	1	1	0.666667	0.666667	0.666667	Bacteria	Proteobacteria	Gammaproteobacteria	Thiohalorhabdales	Thiohalorhabdaceae	Granulosicoccus
3263	NA	1	1	NA	NA	0.625	NA	0.75	0.875	NA	1	1	NA	1	1	NA	0.666667	0.666667	Bacteria	Proteobacteria	Gammaproteobacteria	Thiohalorhabdales	Thiohalorhabdaceae	Granulosicoccus
3267	NA	1	1	NA	NA	0.5	NA	0.625	0.875	NA	1	1	NA	1	1	NA	0.666667	0.666667	Bacteria	Proteobacteria	Gammaproteobacteria	Thiohalorhabdales	Thiohalorhabdaceae	Granulosicoccus
2023	NA	1	1	NA	NA	NA	NA	0.5	0.75	NA	0.875	0.875	NA	1	1	NA	0.666667	0.666667	Bacteria	Proteobacteria	Gammaproteobacteria	Thiohalorhabdales	Thiohalorhabdaceae	Granulosicoccus
3255	NA	1	0.833333	NA	NA	0.5	NA	NA	0.75	NA	0.875	0.875	NA	1	1	NA	0.666667	0.5	Bacteria	Proteobacteria	Gammaproteobacteria	Thiohalorhabdales	Thiohalorhabdaceae	Granulosicoccus
3330	NA	0.666667	0.5	NA	NA	0.5	NA	NA	NA	NA	1	1	NA	1	1	NA	1	1	Bacteria	Proteobacteria	Gammaproteobacteria	Thiohalorhabdales	Thiohalorhabdaceae	Granulosicoccus
3588	NA	0.833333	0.833333	NA	0.6	0.625	NA	0.5	0.75	0.714286	1	1	0.8	1	1	0.666667	0.833333	1	Bacteria	Planctomycetes	Planctomycetacia	Pirellulales	Pirellulaceae	Blastopirellula
323	NA	1	1	NA	0.8	0.75	NA	1	0.875	NA	1	1	NA	1	1	NA	0.5	0.5	Bacteria	Proteobacteria	Gammaproteobacteria	Thiohalorhabdales	Thiohalorhabdaceae	Granulosicoccus
4211	NA	0.5	0.5	NA	0.8	0.75	NA	1	1	NA	1	1	NA	1	1	NA	1	0.833333	Bacteria	Proteobacteria	Gammaproteobacteria	Thiohalorhabdales	Thiohalorhabdaceae	Granulosicoccus
5327	NA	1	1	NA	0.6	0.875	NA	0.875	0.875	NA	1	1	NA	1	1	NA	0.5	0.5	Bacteria	Bacteroidetes	Bacteroidia	Flavobacteriales	Flavobacteriaceae	Maribacter
3265	NA	0.833333	0.833333	NA	0.6	0.625	NA	0.75	0.625	NA	1	0.875	NA	1	1	NA	0.666667	0.666667	Bacteria	Proteobacteria	Gammaproteobacteria	Thiohalorhabdales	Thiohalorhabdaceae	Granulosicoccus
3266	NA	1	1	NA	NA	0.625	NA	0.75	0.875	NA	0.875	1	NA	1	0.833333	NA	0.5	0.5	Bacteria	Proteobacteria	Gammaproteobacteria	Thiohalorhabdales	Thiohalorhabdaceae	Granulosicoccus
3287	NA	1	1	NA	NA	NA	NA	NA	0.625	NA	0.625	0.75	NA	1	1	NA	0.5	0.666667	Bacteria	Proteobacteria	Gammaproteobacteria	Thiohalorhabdales	Thiohalorhabdaceae	Granulosicoccus
14047	NA	0.5	0.666667	NA	NA	NA	NA	NA	NA	NA	1	0.75	NA	1	1	NA	1	1	Bacteria	Bacteroidetes	Bacteroidia	Chitinophagales	Saprospiraceae	Saprospiraceae_ge
1871	NA	0.666667	0.833333	NA	0.6	0.5	NA	0.75	0.875	NA	1	1	0.6	1	1	NA	0.666667	0.833333	Bacteria	Planctomycetes	Planctomycetacia	Pirellulales	Pirellulaceae	Rhodopirellula
10392	NA	0.5	0.666667	NA	0.8	0.625	NA	0.625	0.5	NA	0.875	0.75	NA	1	1	NA	0.833333	0.5	Bacteria	Cyanobacteria	Oxyphotobacteria	Nostocales	Xenococcaceae	Pleurocapsa PCC7319
2054	NA	0.833333	0.833333	NA	NA	0.5	NA	0.5	0.75	NA	1	0.75	NA	1	1	NA	0.5	0.833333	Bacteria	Proteobacteria	Gammaproteobacteria	Thiohalorhabdales	Thiohalorhabdaceae	Granulosicoccus
4213	NA	0.833333	0.833333	NA	NA	NA	NA	NA	NA	NA	1	0.75	NA	1	1	NA	0.5	0.5	Bacteria	Proteobacteria	Gammaproteobacteria	Thiohalorhabdales	Thiohalorhabdaceae	Granulosicoccus
4418	NA	0.833333	0.833333	NA	NA	NA	NA	NA	0.625	NA	0.875	0.75	NA	1	0.833333	NA	0.5	NA	Bacteria	Proteobacteria	Gammaproteobacteria	Thiohalorhabdales	Thiohalorhabdaceae	Granulosicoccus
2574	NA	0.666667	0.833333	NA	NA	NA	NA	NA	NA	NA	0.5	0.5	NA	0.8	0.833333	NA	0.833333	NA	Bacteria	Planctomycetes	Planctomycetacia	Pirellulales	Pirellulaceae	Blastopirellula
12214	1	0.833333	0.833333	0.875	0.8	0.5	1	0.875	0.875	0.857143	1	0.625	NA	0.6	0.833333	0.5	0.833333	0.5	Bacteria	Proteobacteria	Alphaproteobacteria	Rhodobacterales	Rhodobacteraceae	Sulfitobacter
4932	0.6	0.5	NA	NA	NA	NA	0.625	NA	NA	1	0.75	NA	0.8	0.8	0.666667	0.833333	0.833333	0.666667	Bacteria	Verrucomicrobia	Verrucomicrobiae	Verrucomicrobiales	Rubritaleaceae	Rubritalea
649	NA	0.5	NA	NA	NA	NA	NA	NA	NA	NA	0.5	0.625	NA	0.8	0.666667	NA	0.833333	NA	Bacteria	Planctomycetes	Planctomycetacia	Pirellulales	Pirellulaceae	Blastopirellula
12637	NA	0.5	NA	1	0.6	0.625	1	0.75	0.75	0.714286	0.875	0.625	NA	0.6	0.833333	NA	1	0.666667	Bacteria	Proteobacteria	Gammaproteobacteria	Thiotrichales	Thiotrichaceae	Leucothrix
3392	NA	1	0.666667	NA	NA	NA	NA	NA	0.625	NA	0.875	0.75	NA	0.6	1	NA	0.5	0.5	Bacteria	Proteobacteria	Gammaproteobacteria	Thiohalorhabdales	Thiohalorhabdaceae	Granulosicoccus
7197	NA	0.666667	1	NA	NA	NA	NA	NA	0.5	NA	0.875	0.875	NA	0.8	0.833333	NA	0.5	0.5	Bacteria	Proteobacteria	Deltaproteobacteria	BdellovibrioNAles	Bacteriovoracaceae	Peredibacter
285	NA	0.666667	0.666667	NA	NA	NA	NA	NA	0.5	NA	0.625	0.75	NA	0.8	1	NA	0.5	0.5	Bacteria	Proteobacteria	Gammaproteobacteria	Thiohalorhabdales	Thiohalorhabdaceae	Granulosicoccus
3186	0.6	0.5	0.666667	0.75	NA	NA	0.875	0.5	NA	0.571429	1	0.75	NA	0.6	0.5	NA	0.833333	0.5	Bacteria	Bacteroidetes	Bacteroidia	Chitinophagales	Saprospiraceae	Lewinella
274	NA	0.833333	0.5	NA	NA	NA	NA	NA	NA	NA	NA	0.625	NA	0.6	0.833333	NA	0.5	0.666667	Bacteria	Planctomycetes	Planctomycetacia	Pirellulales	Pirellulaceae	Blastopirellula
12134	0.8	0.5	0.666667	1	1	0.625	0.875	0.875	0.75	NA	0.875	0.625	NA	0.6	0.833333	NA	0.5	NA	Bacteria	Proteobacteria	Alphaproteobacteria	Rhodobacterales	Rhodobacteraceae	Octadecabacter

[truncated: 4 more sheets: nat_V, tp_H, tp_R, tp_V]
