# Supplementary material for: Bacterial Communities Show Algal Host (Fucus spp.)/Zone Differentiation Across the Stress Gradient of the Intertidal Zone
Source: Front Microbiol. 2020 Sep 24;11:563118. doi: 10.3389/fmicb.2020.563118 (PMC7541829; doi:10.3389/fmicb.2020.563118)
Supplement: Supplementary file 12 [file Table_8.xlsx]

## Sheet: Sheet1
Descriptive Statistics of Temperatures Recorded by iButtons During Daytime Exposure to the Air from 6/25/16 - 7/14/16
iButton	Daily Mean (± SD) Temp (°C)	Daily Mean (± SD) Temp Range (°C)	Mean (± SD) Daily Exposure (h)	Min (°C)	Max (°C)	Number of Time Points
A.High.C	18.69 (3.2)	9.85 (4.96)	11.375 (0.90)	11.5	36.5	977
B.High.C	15.09 (2.01)	5.20 (2.52)	8.84 (1.18)	10.5	32.5	751
B.High.E	23.68 (7.21)	19.03 (9.12)	8.84 (1.18)	10	42.5	751
A.Mid.C	17.66 (3.81)	8.55 (4.31)	6.34 (1.32)	11	30	535
A.Mid.E	20.91 (6.76)	13.95 (7.59)	5.75 (1.31)	10	40	484
B.Mid.C	14.82 (2.13)	4.10 (2.02)	6.33 (1.32)	10.5	28.5	533
B.Mid.E	22.32 (6.84)	13.24 (6.92)	6.33 (1.32)	10.5	37.5	482
